# Supplementary material for: Dysregulated proteasome activity and steroid hormone biosynthesis are associated with mortality among patients with acute COVID-19
Source: J Transl Med. 2024 Jul 4;22:626. doi: 10.1186/s12967-024-05342-0 (PMC11229496; doi:10.1186/s12967-024-05342-0)
Supplement: Supplementary file 1 — Supplementary Material 1 [file 12967_2024_5342_MOESM1_ESM.xlsx]

## Sheet: Supplementary Data 1.1
Supplementary Data 1.1. Clinical characteristic of patients from survival COVID-19 group (COVID-19-A/R).
Group	NO.	Paired No.	Proteomics	ELISA	Metabolomics	Diagnosis	Time from hospitalized to sample collection (d)	Time from sample collection to discharge (d)	Clinical Outcome
COVID-19-A-1	Survival COVID-19	1	YES	YES	YES	COVID-19	1	/	Discharged
COVID-19-R-1	Survival COVID-19	2	YES	YES	YES		/	1
COVID-19-A-2	Survival COVID-19	1	NO	YES	YES	COVID-19	1	/	Discharged
COVID-19-R-2	Survival COVID-19	2	NO	YES	YES		/	1
COVID-19-A-3	Survival COVID-19	1	NO	YES	YES	COVID-19	1	/	Discharged
COVID-19-R-3	Survival COVID-19	2	NO	YES	YES		/	0
COVID-19-A-4	Survival COVID-19	1	NO	YES	YES	COVID-19	1	/	Discharged
COVID-19-R-4	Survival COVID-19	2	NO	YES	YES		/	1
COVID-19-A-5	Survival COVID-19	1	NO	YES	YES	COVID-19	1	/	Discharged
COVID-19-R-5	Survival COVID-19	2	NO	YES	YES		/	2
COVID-19-A-6	Survival COVID-19	1	NO	YES	YES	COVID-19	1	/	Discharged
COVID-19-R-6	Survival COVID-19	2	NO	YES	YES		/	3
COVID-19-A-7	Survival COVID-19	1	YES	YES	YES	COVID-19	1	/	Discharged
COVID-19-R-7	Survival COVID-19	2	YES	YES	YES		/	1
COVID-19-A-8	Survival COVID-19	1	NO	YES	YES	COVID-19	1	/	Discharged
COVID-19-R-8	Survival COVID-19	2	NO	YES	YES		/	3
COVID-19-A-9	Survival COVID-19	1	NO	YES	YES	COVID-19	1	/	Discharged
COVID-19-R-9	Survival COVID-19	2	NO	YES	YES		/	3
COVID-19-A-10	Survival COVID-19	1	YES	YES	YES	COVID-19	1	/	Discharged
COVID-19-R-10	Survival COVID-19	2	YES	YES	YES		/	1
COVID-19-A-11	Survival COVID-19	1	NO	YES	YES	COVID-19	1	/	Discharged
COVID-19-R-11	Survival COVID-19	2	NO	YES	YES		/	0
COVID-19-A-12	Survival COVID-19	1	YES	YES	YES	COVID-19	1	/	Discharged
COVID-19-R-12	Survival COVID-19	2	YES	YES	YES		/	1
COVID-19-A-13	Survival COVID-19	1	NO	YES	YES	COVID-19	1	/	Discharged
COVID-19-R-13	Survival COVID-19	2	NO	YES	YES		/	2
COVID-19-A-14	Survival COVID-19	1	NO	YES	YES	COVID-19	1	/	Discharged
COVID-19-R-14	Survival COVID-19	2	NO	YES	YES		/	0
COVID-19-A-15	Survival COVID-19	1	NO	YES	YES	COVID-19	1	/	Discharged
COVID-19-R-15	Survival COVID-19	2	NO	YES	YES		/	2
COVID-19-A-16	Survival COVID-19	1	NO	YES	YES	COVID-19	1	/	Discharged
COVID-19-R-16	Survival COVID-19	2	NO	YES	YES		/	0
COVID-19-A-17	Survival COVID-19	1	NO	YES	YES	COVID-19	1	/	Discharged
COVID-19-R-17	Survival COVID-19	2	NO	YES	YES		/	1
COVID-19-A-18	Survival COVID-19	1	NO	YES	YES	COVID-19	1	/	Discharged
COVID-19-R-18	Survival COVID-19	2	NO	YES	YES		/	2
COVID-19-A-19	Survival COVID-19	1	NO	YES	YES	COVID-19	1	/	Discharged
COVID-19-R-19	Survival COVID-19	2	NO	YES	YES		/	0
COVID-19-A-20	Survival COVID-19	1	NO	YES	YES	COVID-19	1	/	Discharged
COVID-19-R-20	Survival COVID-19	2	NO	YES	YES		/	1
COVID-19-A-21	Survival COVID-19	1	NO	YES	YES	COVID-19	1	/	Discharged
COVID-19-R-21	Survival COVID-19	2	NO	YES	YES		/	1
COVID-19-A-22	Survival COVID-19	1	NO	YES	YES	COVID-19	1	/	Discharged
COVID-19-R-22	Survival COVID-19	2	NO	YES	YES		/	2
COVID-19-A-23	Survival COVID-19	1	YES	YES	YES	COVID-19	1	/	Discharged
COVID-19-R-23	Survival COVID-19	2	YES	YES	YES		/	3
COVID-19-A-24	Survival COVID-19	1	NO	YES	YES	COVID-19	1	/	Discharged
COVID-19-R-24	Survival COVID-19	2	NO	YES	YES		/	2
COVID-19-A-25	Survival COVID-19	1	NO	YES	YES	COVID-19	1	/	Discharged
COVID-19-R-25	Survival COVID-19	2	NO	YES	YES		/	1
COVID-19-A-26	Survival COVID-19	1	NO	YES	YES	COVID-19	1	/	Discharged
COVID-19-R-26	Survival COVID-19	2	NO	YES	YES		/	1
COVID-19-A-27	Survival COVID-19	1	NO	YES	YES	COVID-19	1	/	Discharged
COVID-19-R-27	Survival COVID-19	2	NO	YES	YES		/	1
COVID-19-A-28	Survival COVID-19	1	NO	YES	YES	COVID-19	1	/	Discharged
COVID-19-R-28	Survival COVID-19	2	NO	YES	YES		/	0
COVID-19-A-29	Survival COVID-19	1	NO	YES	YES	COVID-19	1	/	Discharged
COVID-19-R-29	Survival COVID-19	2	NO	YES	YES		/	3
COVID-19-A-30	Survival COVID-19	1	NO	YES	YES	COVID-19	1	/	Discharged
COVID-19-R-30	Survival COVID-19	2	NO	YES	YES		/	1
COVID-19-A-31	Survival COVID-19	1	YES	YES	YES	COVID-19	1	/	Discharged
COVID-19-R-31	Survival COVID-19	2	YES	YES	YES		/	3
COVID-19-A-32	Survival COVID-19	1	NO	YES	YES	COVID-19	1	/	Discharged
COVID-19-R-32	Survival COVID-19	2	NO	YES	YES		/	2
COVID-19-A-33	Survival COVID-19	1	NO	YES	YES	COVID-19	1	/	Discharged
COVID-19-R-33	Survival COVID-19	2	NO	YES	YES		/	0
COVID-19-A-34	Survival COVID-19	1	NO	YES	YES	COVID-19	1	/	Discharged
COVID-19-R-34	Survival COVID-19	2	NO	YES	YES		/	1
COVID-19-A-35	Survival COVID-19	1	NO	YES	YES	COVID-19	1	/	Discharged
COVID-19-R-35	Survival COVID-19	2	NO	YES	YES		/	2
COVID-19-A-36	Survival COVID-19	1	NO	YES	YES	COVID-19	1	/	Discharged
COVID-19-R-36	Survival COVID-19	2	NO	YES	YES		/	1
COVID-19-A-37	Survival COVID-19	1	YES	YES	YES	COVID-19	2	/	Discharged
COVID-19-R-37	Survival COVID-19	2	YES	YES	YES		/	1
COVID-19-A-38	Survival COVID-19	1	NO	YES	YES	COVID-19	1	/	Discharged
COVID-19-R-38	Survival COVID-19	2	NO	YES	YES		/	1
COVID-19-A-39	Survival COVID-19	1	NO	YES	YES	COVID-19	1	/	Discharged
COVID-19-R-39	Survival COVID-19	2	NO	YES	YES		/	0
COVID-19-A-40	Survival COVID-19	1	YES	YES	YES	COVID-19	1	/	Discharged
COVID-19-R-40	Survival COVID-19	2	YES	YES	YES		/	0
COVID-19-A-41	Survival COVID-19	1	YES	YES	YES	COVID-19	1	/	Discharged
COVID-19-R-41	Survival COVID-19	2	YES	YES	YES		/	3
COVID-19-A-42	Survival COVID-19	1	NO	YES	YES	COVID-19	1	/	Discharged
COVID-19-R-42	Survival COVID-19	2	NO	YES	YES		/	2
COVID-19-A-43	Survival COVID-19	1	NO	YES	YES	COVID-19	1	/	Discharged
COVID-19-R-43	Survival COVID-19	2	NO	YES	YES		/	1
COVID-19-A-44	Survival COVID-19	1	NO	YES	YES	COVID-19	1	/	Discharged
COVID-19-R-44	Survival COVID-19	2	NO	YES	YES		/	2
COVID-19-A-45	Survival COVID-19	1	NO	YES	YES	COVID-19	1	/	Discharged
COVID-19-R-45	Survival COVID-19	2	NO	YES	YES		/	0
COVID-19-A-46	Survival COVID-19	1	NO	YES	YES	COVID-19	1	/	Discharged
COVID-19-R-46	Survival COVID-19	2	NO	YES	YES		/	1
COVID-19-A-47	Survival COVID-19	1	YES	YES	YES	COVID-19	1	/	Discharged
COVID-19-R-47	Survival COVID-19	2	YES	YES	YES		/	3
COVID-19-A-48	Survival COVID-19	1	NO	YES	YES	COVID-19	1	/	Discharged
COVID-19-R-48	Survival COVID-19	2	NO	YES	YES		/	1
COVID-19-A-49	Survival COVID-19	1	NO	YES	YES	COVID-19	1	/	Discharged
COVID-19-R-49	Survival COVID-19	2	NO	YES	YES		/	1
COVID-19-A-50	Survival COVID-19	1	NO	YES	YES	COVID-19	1	/	Discharged
COVID-19-R-50	Survival COVID-19	2	NO	YES	YES		/	2
COVID-19-A-51	Survival COVID-19	1	NO	YES	YES	COVID-19	1	/	Discharged
COVID-19-R-51	Survival COVID-19	2	NO	YES	YES		/	1
COVID-19-A-52	Survival COVID-19	1	NO	YES	YES	COVID-19	1	/	Discharged
COVID-19-R-52	Survival COVID-19	2	NO	YES	YES		/	2
COVID-19-A, Samples collected from acute status of survival COVID-19 patients; COVID-19-R, Samples collected from recovery status of survival COVID-19 patients; F, Female; M, male; ELISA, enzyme-linked immunosorbent assay.

## Sheet: Supplementary Data 1.2
Supplementary Data 1.2. Clinical characteristic of COVID-19 patients with mortality (COVID-19-M).
NO.	Group	Paired No.	Proteomics	ELISA	Metabolomics	Diagnosis	Time from hospitalized to sample collection (d)	Time from sample collection to death (d)	Clinical Outcome
COVID-19-F1	Fatal COVID-19 group	1	YES	YES	YES	COVID-19	1	3	Fatal
COVID-19-F2	Fatal COVID-19 group	1	NO	YES	YES	COVID-19	1	5	Fatal
COVID-19-F3	Fatal COVID-19 group	1	NO	YES	YES	COVID-19	1	37	Fatal
COVID-19-F4	Fatal COVID-19 group	1	NO	YES	YES	COVID-19	1	1	Fatal
COVID-19-F5	Fatal COVID-19 group	1	NO	YES	YES	COVID-19	1	13	Fatal
COVID-19-F6	Fatal COVID-19 group	1	NO	YES	YES	COVID-19	1	1	Fatal
COVID-19-F7	Fatal COVID-19 group	1	NO	YES	YES	COVID-19	1	4	Fatal
COVID-19-F8	Fatal COVID-19 group	1	NO	YES	YES	COVID-19	1	2	Fatal
COVID-19-F9	Fatal COVID-19 group	1	NO	YES	YES	COVID-19	1	8	Fatal
COVID-19-F10	Fatal COVID-19 group	1	YES	YES	YES	COVID-19	1	46	Fatal
COVID-19-F11	Fatal COVID-19 group	1	NO	YES	YES	COVID-19	1	0	Fatal
COVID-19-F12	Fatal COVID-19 group	1	NO	YES	YES	COVID-19	1	54	Fatal
COVID-19-F13	Fatal COVID-19 group	1	NO	YES	YES	COVID-19	1	12	Fatal
COVID-19-F14	Fatal COVID-19 group	1	NO	YES	YES	COVID-19	1	18	Fatal
COVID-19-F15	Fatal COVID-19 group	1	NO	YES	YES	COVID-19	1	4	Fatal
COVID-19-F16	Fatal COVID-19 group	1	YES	YES	YES	COVID-19	1	14	Fatal
COVID-19-F17	Fatal COVID-19 group	1	YES	YES	YES	COVID-19	1	2	Fatal
COVID-19-F18	Fatal COVID-19 group	1	YES	YES	YES	COVID-19	1	7	Fatal
COVID-19-F19	Fatal COVID-19 group	1	YES	YES	YES	COVID-19	1	1	Fatal
COVID-19-F20	Fatal COVID-19 group	1	YES	YES	YES	COVID-19	1	12	Fatal
COVID-19-F21	Fatal COVID-19 group	1	YES	YES	YES	COVID-19	1	9	Fatal
COVID-19-F22	Fatal COVID-19 group	1	YES	YES	YES	COVID-19	1	22	Fatal
COVID-19-F23	Fatal COVID-19 group	1	YES	YES	YES	COVID-19	1	1	Fatal
COVID-19-F24	Fatal COVID-19 group	1	NO	YES	YES	COVID-19	1	10	Fatal
COVID-19-F25	Fatal COVID-19 group	1	NO	YES	YES	COVID-19	1	5	Fatal
COVID-19-F26	Fatal COVID-19 group	1	NO	YES	YES	COVID-19	1	20	Fatal
COVID-19-F27	Fatal COVID-19 group	1	NO	YES	YES	COVID-19	1	3	Fatal
COVID-19-F28	Fatal COVID-19 group	1	NO	YES	YES	COVID-19	1	2	Fatal
COVID-19-F29	Fatal COVID-19 group	1	NO	YES	YES	COVID-19	21	6	Fatal
COVID-19-F30	Fatal COVID-19 group	1	NO	YES	YES	COVID-19	1	20	Fatal
COVID-19-F31	Fatal COVID-19 group	1	NO	YES	YES	COVID-19	1	13	Fatal
COVID-19-F32	Fatal COVID-19 group	1	NO	YES	YES	COVID-19	1	7	Fatal
COVID-19-F33	Fatal COVID-19 group	1	NO	YES	YES	COVID-19	1	30	Fatal
COVID-19-F34	Fatal COVID-19 group	1	NO	YES	YES	COVID-19	1	10	Fatal
COVID-19-F35	Fatal COVID-19 group	1	NO	YES	YES	COVID-19	1	9	Fatal
COVID-19-F36	Fatal COVID-19 group	1	NO	YES	YES	COVID-19	4	33	Fatal
COVID-19-F37	Fatal COVID-19 group	1	NO	YES	YES	COVID-19	1	17	Fatal
COVID-19-F38	Fatal COVID-19 group	1	NO	YES	YES	COVID-19	9	22	Fatal
COVID-19-F39	Fatal COVID-19 group	1	NO	YES	YES	COVID-19	1	4	Fatal
COVID-19-F40	Fatal COVID-19 group	1	NO	YES	YES	COVID-19	1	6	Fatal
COVID-19-F41	Fatal COVID-19 group	1	NO	YES	YES	COVID-19	1	10	Fatal
COVID-19-F42	Fatal COVID-19 group	1	NO	YES	YES	COVID-19	1	9	Fatal
COVID-19-F43	Fatal COVID-19 group	1	NO	YES	YES	COVID-19	1	4	Fatal
COVID-19-F44	Fatal COVID-19 group	1	NO	YES	YES	COVID-19	1	3	Fatal
COVID-19-F45	Fatal COVID-19 group	1	NO	YES	YES	COVID-19	1	10	Fatal
COVID-19-F46	Fatal COVID-19 group	1	NO	YES	YES	COVID-19	1	3	Fatal
COVID-19-F47	Fatal COVID-19 group	1	NO	YES	YES	COVID-19	1	0	Fatal
COVID-19-F48	Fatal COVID-19 group	1	NO	YES	YES	COVID-19	1	26	Fatal
COVID-19-F49	Fatal COVID-19 group	1	NO	YES	YES	COVID-19	5	11	Fatal
COVID-19-F50	Fatal COVID-19 group	1	NO	YES	YES	COVID-19	3	0	Fatal
COVID-19-F51	Fatal COVID-19 group	1	NO	YES	YES	COVID-19	1	2	Fatal
COVID-19-F, Samples collected from acute status of fatal COVID-19 patients; F, Female; M, male; ELISA, enzyme-linked immunosorbent assay.

## Sheet: Supplementary Data 1.3
Supplementary Data 1.3. Demographic characteristic of patients from other infectious disease group (IDC).
NO.	Group	Proteomics	ELISA	Metabolomics
IDC-1	IDC	YES	YES	YES
IDC-2	IDC	YES	YES	YES
IDC-3	IDC	YES	YES	YES
IDC-4	IDC	YES	YES	YES
IDC-5	IDC	YES	YES	YES
IDC-6	IDC	YES	YES	YES
IDC-7	IDC	YES	YES	YES
IDC-8	IDC	YES	YES	YES
IDC-9	IDC	YES	YES	YES
IDC-10	IDC	YES	YES	YES
IDC-11	IDC	NO	YES	YES
IDC-12	IDC	NO	YES	YES
IDC-13	IDC	NO	YES	YES
IDC-14	IDC	NO	YES	YES
IDC-15	IDC	NO	YES	YES
IDC-16	IDC	NO	YES	YES
IDC-17	IDC	NO	YES	YES
IDC-18	IDC	NO	YES	YES
IDC-19	IDC	NO	YES	YES
IDC-20	IDC	NO	YES	YES
IDC-21	IDC	NO	YES	YES
IDC-22	IDC	NO	YES	YES
IDC-23	IDC	NO	YES	YES
IDC-24	IDC	NO	YES	YES
IDC-25	IDC	NO	YES	YES
IDC-26	IDC	NO	YES	YES
IDC-27	IDC	NO	YES	YES
IDC-28	IDC	NO	YES	YES
IDC-29	IDC	NO	YES	YES
IDC-30	IDC	NO	YES	YES
IDC-31	IDC	NO	YES	YES
IDC-32	IDC	NO	YES	YES
IDC-33	IDC	NO	YES	YES
IDC-34	IDC	NO	YES	YES
IDC-35	IDC	NO	YES	YES
IDC-36	IDC	NO	YES	YES
IDC-37	IDC	NO	YES	YES
IDC-38	IDC	NO	YES	YES
IDC-39	IDC	NO	YES	YES
IDC-40	IDC	NO	YES	YES
IDC-41	IDC	NO	YES	YES
IDC-42	IDC	NO	YES	YES
IDC-43	IDC	NO	YES	YES
IDC-44	IDC	NO	YES	YES
IDC-45	IDC	NO	YES	YES
IDC-46	IDC	NO	YES	YES
IDC-47	IDC	NO	YES	YES
IDC-48	IDC	NO	YES	YES
IDC-49	IDC	NO	YES	YES
IDC-50	IDC	NO	YES	YES
IDC-51	IDC	NO	YES	YES
IDC, other infectious disease controls; F, Female; M, male; ELISA, enzyme-linked immunosorbent assay.

## Sheet: Supplementary Data 1.4
Supplementary Data 1.4. Demographic characteristic of cases from healthy control group (HC).
NO.	Group	Proteomics	ELISA	Proteomics
HC1	HC	YES	YES	YES
HC2	HC	YES	YES	YES
HC3	HC	YES	YES	YES
HC4	HC	YES	YES	YES
HC5	HC	YES	YES	YES
HC6	HC	YES	YES	YES
HC7	HC	YES	YES	YES
HC8	HC	YES	YES	YES
HC9	HC	YES	YES	YES
HC10	HC	YES	YES	YES
HC11	HC	NO	YES	YES
HC12	HC	NO	YES	YES
HC13	HC	NO	YES	YES
HC14	HC	NO	YES	YES
HC15	HC	NO	YES	YES
HC16	HC	NO	YES	YES
HC17	HC	NO	YES	YES
HC18	HC	NO	YES	YES
HC19	HC	NO	YES	YES
HC20	HC	NO	YES	YES
HC21	HC	NO	YES	YES
HC22	HC	NO	YES	YES
HC23	HC	NO	YES	YES
HC24	HC	NO	YES	YES
HC25	HC	NO	YES	YES
HC26	HC	NO	YES	YES
HC27	HC	NO	YES	YES
HC28	HC	NO	YES	YES
HC29	HC	NO	YES	YES
HC30	HC	NO	YES	YES
HC31	HC	NO	YES	YES
HC32	HC	NO	YES	YES
HC33	HC	NO	YES	YES
HC34	HC	NO	YES	YES
HC35	HC	NO	YES	YES
HC36	HC	NO	YES	YES
HC37	HC	NO	YES	YES
HC38	HC	NO	YES	YES
HC39	HC	NO	YES	YES
HC40	HC	NO	YES	YES
HC41	HC	NO	YES	YES
HC, healthy controls; F, femal; M, male; ELISA, enzyme-linked immunosorbent assay.
