# Supplementary material for: Dysregulated proteasome activity and steroid hormone biosynthesis are associated with mortality among patients with acute COVID-19
Source: J Transl Med. 2024 Jul 4;22:626. doi: 10.1186/s12967-024-05342-0 (PMC11229496; doi:10.1186/s12967-024-05342-0)
Supplement: Supplementary file 3 — Supplementary Material 3 [file 12967_2024_5342_MOESM3_ESM.xlsx]

## Sheet: Supplementary Data 3.1
Supplementary Data 3.1. Differentially expressed proteins among COVID-19-A, COVID-19-R, HC and IDC.
	Accession	Protein names	Gene names	FC	P value	FDR
COVID-19-A.vs.COVID-19-R	B9A064	Immunoglobulin lambda-like polypeptide 5 OS=Homo sapiens OX=9606 GN=IGLL5 PE=2 SV=2	IGLL5	0.135664	0.00481976	0.115653
COVID-19-A.vs.COVID-19-R	P01834	Immunoglobulin kappa constant OS=Homo sapiens OX=9606 GN=IGKC PE=1 SV=2	IGKC	0.617045	0.0375343	0.32784
COVID-19-A.vs.COVID-19-R	P02654	Apolipoprotein C-I OS=Homo sapiens OX=9606 GN=APOC1 PE=1 SV=1	APOC1	0.599508	0.010129	0.169312
COVID-19-A.vs.COVID-19-R	P02751	Fibronectin OS=Homo sapiens OX=9606 GN=FN1 PE=1 SV=5	FN1	0.528212	0.00334596	0.106014
COVID-19-A.vs.COVID-19-R	P04196	Histidine-rich glycoprotein OS=Homo sapiens OX=9606 GN=HRG PE=1 SV=1	HRG	0.634496	0.0218493	0.260226
COVID-19-A.vs.COVID-19-R	P0DOY2	Immunoglobulin lambda constant 2 OS=Homo sapiens OX=9606 GN=IGLC2 PE=1 SV=1	IGLC2	0.576356	0.0379964	0.32784
COVID-19-A.vs.COVID-19-R	P43652	Afamin OS=Homo sapiens OX=9606 GN=AFM PE=1 SV=1	AFM	0.605894	0.00538282	0.116278
COVID-19-A.vs.COVID-19-R	P22392	Nucleoside diphosphate kinase B OS=Homo sapiens OX=9606 GN=NME2 PE=1 SV=1	NME2	0.226097	0.00497235	0.115653
COVID-19-A.vs.COVID-19-R	P02766	Transthyretin OS=Homo sapiens OX=9606 GN=TTR PE=1 SV=1	TTR	0.563445	0.00629862	0.124026
COVID-19-A.vs.COVID-19-R	P06727	Apolipoprotein A-IV OS=Homo sapiens OX=9606 GN=APOA4 PE=1 SV=4	APOA4	0.625746	0.0158263	0.220865
COVID-19-A.vs.COVID-19-R	P0DP25	Calmodulin-3 OS=Homo sapiens OX=9606 GN=CALM3 PE=1 SV=1	CALM3	0.369138	0.048882	0.341088
COVID-19-A.vs.COVID-19-R	P31946	14-3-3 protein beta/alpha OS=Homo sapiens OX=9606 GN=YWHAB PE=1 SV=3	YWHAB	0.186217	0.00261057	0.100358
COVID-19-A.vs.COVID-19-R	P04746	Pancreatic alpha-amylase OS=Homo sapiens OX=9606 GN=AMY2A PE=1 SV=2	AMY2A	0.446187	0.0451277	0.337383
COVID-19-A.vs.COVID-19-R	P61088	Ubiquitin-conjugating enzyme E2 N OS=Homo sapiens OX=9606 GN=UBE2N PE=1 SV=1	UBE2N	0.267819	0.00486169	0.115653
COVID-19-A.vs.COVID-19-R	O43505	Beta-1,4-glucuronyltransferase 1 OS=Homo sapiens OX=9606 GN=B4GAT1 PE=1 SV=1	B4GAT1	0.373709	0.0480902	0.341088
COVID-19-A.vs.COVID-19-R	O75144	ICOS ligand OS=Homo sapiens OX=9606 GN=ICOSLG PE=1 SV=2	ICOSLG	0.261214	0.0468517	0.341088
COVID-19-A.vs.COVID-19-R	P05154	Plasma serine protease inhibitor OS=Homo sapiens OX=9606 GN=SERPINA5 PE=1 SV=3	SERPINA5	0.429704	0.011235	0.180912
COVID-19-A.vs.COVID-19-R	P11597	Cholesteryl ester transfer protein OS=Homo sapiens OX=9606 GN=CETP PE=1 SV=2	CETP	0.469617	0.00477643	0.115653
COVID-19-A.vs.COVID-19-R	P13727	Bone marrow proteoglycan OS=Homo sapiens OX=9606 GN=PRG2 PE=1 SV=2	PRG2	0.44789	0.04348	0.330896
COVID-19-A.vs.COVID-19-R	P29622	Kallistatin OS=Homo sapiens OX=9606 GN=SERPINA4 PE=1 SV=3	SERPINA4	0.544829	0.00872375	0.156529
COVID-19-A.vs.COVID-19-R	P46531	Neurogenic locus notch homolog protein 1 OS=Homo sapiens OX=9606 GN=NOTCH1 PE=1 SV=4	NOTCH1	0.316562	0.00255169	0.100358
COVID-19-A.vs.COVID-19-R	Q15485	Ficolin-2 OS=Homo sapiens OX=9606 GN=FCN2 PE=1 SV=2	FCN2	0.456812	0.00288283	0.100579
COVID-19-A.vs.COVID-19-R	Q8NI99	Angiopoietin-related protein 6 OS=Homo sapiens OX=9606 GN=ANGPTL6 PE=1 SV=1	ANGPTL6	0.455675	0.0429618	0.330896
COVID-19-A.vs.COVID-19-R	Q9UHG3	Prenylcysteine oxidase 1 OS=Homo sapiens OX=9606 GN=PCYOX1 PE=1 SV=3	PCYOX1	0.585933	0.00209248	0.100358
COVID-19-A.vs.COVID-19-R	O00299	Chloride intracellular channel protein 1 OS=Homo sapiens OX=9606 GN=CLIC1 PE=1 SV=4	CLIC1	0.232141	0.0305498	0.304528
COVID-19-A.vs.COVID-19-R	O43707	Alpha-actinin-4 OS=Homo sapiens OX=9606 GN=ACTN4 PE=1 SV=2	ACTN4	0.398842	0.0375027	0.32784
COVID-19-A.vs.COVID-19-R	P01833	Polymeric immunoglobulin receptor OS=Homo sapiens OX=9606 GN=PIGR PE=1 SV=4	PIGR	0.246394	0.0314929	0.309024
COVID-19-A.vs.COVID-19-R	P23528	Cofilin-1 OS=Homo sapiens OX=9606 GN=CFL1 PE=1 SV=3	CFL1	0.458238	0.0391286	0.32784
COVID-19-A.vs.COVID-19-R	P30740	Leukocyte elastase inhibitor OS=Homo sapiens OX=9606 GN=SERPINB1 PE=1 SV=1	SERPINB1	0.195859	0.0296651	0.300478
COVID-19-A.vs.COVID-19-R	P31146	Coronin-1A OS=Homo sapiens OX=9606 GN=CORO1A PE=1 SV=4	CORO1A	0.14096	0.00376245	0.11158
COVID-19-A.vs.COVID-19-R	Q9H299	SH3 domain-binding glutamic acid-rich-like protein 3 OS=Homo sapiens OX=9606 GN=SH3BGRL3 PE=1 SV=1	SH3BGRL3	0.143511	0.0214398	0.260226
COVID-19-A.vs.COVID-19-R	Q9H8L6	Multimerin-2 OS=Homo sapiens OX=9606 GN=MMRN2 PE=1 SV=2	MMRN2	0.167394	0.0134991	0.201433
COVID-19-A.vs.COVID-19-R	P00390	Glutathione reductase, mitochondrial OS=Homo sapiens OX=9606 GN=GSR PE=1 SV=2	GSR	2.11442	0.0408901	0.33015
COVID-19-A.vs.COVID-19-R	P02671	Fibrinogen alpha chain OS=Homo sapiens OX=9606 GN=FGA PE=1 SV=2	FGA	2.15041	0.0469273	0.341088
COVID-19-A.vs.COVID-19-R	P02763	Alpha-1-acid glycoprotein 1 OS=Homo sapiens OX=9606 GN=ORM1 PE=1 SV=2	ORM1	6.17958	0.000265473	0.0416792
COVID-19-A.vs.COVID-19-R	P07910	Heterogeneous nuclear ribonucleoproteins C1/C2 OS=Homo sapiens OX=9606 GN=HNRNPC PE=1 SV=4	HNRNPC	6.3791	0.00631978	0.124026
COVID-19-A.vs.COVID-19-R	P0DJI8	Serum amyloid A-1 protein OS=Homo sapiens OX=9606 GN=SAA1 PE=1 SV=1	SAA1	10.3934	0.00175179	0.100358
COVID-19-A.vs.COVID-19-R	P0DJI9	Serum amyloid A-2 protein OS=Homo sapiens OX=9606 GN=SAA2 PE=1 SV=1	SAA2	20.973	0.00521429	0.116278
COVID-19-A.vs.COVID-19-R	P15291	Beta-1,4-galactosyltransferase 1 OS=Homo sapiens OX=9606 GN=B4GALT1 PE=1 SV=5	B4GALT1	3.40768	0.0402657	0.33015
COVID-19-A.vs.COVID-19-R	P19652	Alpha-1-acid glycoprotein 2 OS=Homo sapiens OX=9606 GN=ORM2 PE=1 SV=2	ORM2	4.72763	0.000637436	0.0571871
COVID-19-A.vs.COVID-19-R	P23381	Tryptophan--tRNA ligase, cytoplasmic OS=Homo sapiens OX=9606 GN=WARS1 PE=1 SV=2	WARS1	3.70837	0.0268659	0.285403
COVID-19-A.vs.COVID-19-R	Q08380	Galectin-3-binding protein OS=Homo sapiens OX=9606 GN=LGALS3BP PE=1 SV=1	LGALS3BP	1.96486	0.0480561	0.341088
COVID-19-A.vs.COVID-19-R	Q15413	Ryanodine receptor 3 OS=Homo sapiens OX=9606 GN=RYR3 PE=1 SV=3	RYR3	10.7142	0.00268336	0.100358
COVID-19-A.vs.COVID-19-R	Q9NY97	N-acetyllactosaminide beta-1,3-N-acetylglucosaminyltransferase 2 OS=Homo sapiens OX=9606 GN=B3GNT2 PE=1 SV=2	B3GNT2	5.15897	0.000209496	0.0416792
COVID-19-A.vs.COVID-19-R	P00751	Complement factor B OS=Homo sapiens OX=9606 GN=CFB PE=1 SV=2	CFB	1.51451	0.0137924	0.201433
COVID-19-A.vs.COVID-19-R	O00151	PDZ and LIM domain protein 1 OS=Homo sapiens OX=9606 GN=PDLIM1 PE=1 SV=4	PDLIM1	0.343297	0.0382742	0.32784
COVID-19-A.vs.COVID-19-R	Q86UX7	Fermitin family homolog 3 OS=Homo sapiens OX=9606 GN=FERMT3 PE=1 SV=1	FERMT3	0.294271	0.0325992	0.314958
COVID-19-A.vs.COVID-19-R	P00739	Haptoglobin-related protein OS=Homo sapiens OX=9606 GN=HPR PE=2 SV=2	HPR	2.14991	0.00245071	0.100358
COVID-19-A.vs.COVID-19-R	P01889	HLA class I histocompatibility antigen, B alpha chain OS=Homo sapiens OX=9606 GN=HLA-B PE=1 SV=3	HLA-B	3.61423	0.0391528	0.32784
COVID-19-A.vs.COVID-19-R	P02741	C-reactive protein OS=Homo sapiens OX=9606 GN=CRP PE=1 SV=1	CRP	7.41368	0.0055547	0.116278
COVID-19-A.vs.COVID-19-R	P02748	Complement component C9 OS=Homo sapiens OX=9606 GN=C9 PE=1 SV=2	C9	1.65943	0.00390884	0.11158
COVID-19-A.vs.COVID-19-R	P02750	Leucine-rich alpha-2-glycoprotein OS=Homo sapiens OX=9606 GN=LRG1 PE=1 SV=2	LRG1	1.80363	0.010245	0.169312
COVID-19-A.vs.COVID-19-R	Q08830	Fibrinogen-like protein 1 OS=Homo sapiens OX=9606 GN=FGL1 PE=1 SV=3	FGL1	2.45943	0.0377977	0.32784
COVID-19-A.vs.COVID-19-R	P07737	Profilin-1 OS=Homo sapiens OX=9606 GN=PFN1 PE=1 SV=2	PFN1	0.509499	0.0291236	0.29983
COVID-19-A.vs.COVID-19-R	P62328	Thymosin beta-4 OS=Homo sapiens OX=9606 GN=TMSB4X PE=1 SV=2	TMSB4X	0.496173	0.0223761	0.260226
COVID-19-A.vs.COVID-19-R	P00738	Haptoglobin OS=Homo sapiens OX=9606 GN=HP PE=1 SV=1	HP	2.26145	0.0145401	0.207528
COVID-19-A.vs.COVID-19-R	P01011	Alpha-1-antichymotrypsin OS=Homo sapiens OX=9606 GN=SERPINA3 PE=1 SV=2	SERPINA3	1.78968	3.12636e-05	0.00981677
COVID-19-A.vs.COVID-19-R	P07988	Pulmonary surfactant-associated protein B OS=Homo sapiens OX=9606 GN=SFTPB PE=1 SV=3	SFTPB	2.37223	0.043733	0.330896
COVID-19-A.vs.COVID-19-R	P18428	Lipopolysaccharide-binding protein OS=Homo sapiens OX=9606 GN=LBP PE=1 SV=3	LBP	2.03942	0.0167683	0.224053
COVID-19-A.vs.COVID-19-R	Q9BXR6	Complement factor H-related protein 5 OS=Homo sapiens OX=9606 GN=CFHR5 PE=1 SV=1	CFHR5	1.67282	0.00337623	0.106014
COVID-19-A.vs.HC	P05556	Integrin beta-1 OS=Homo sapiens OX=9606 GN=ITGB1 PE=1 SV=2	ITGB1	0.568302	0.0145635	0.0467303
COVID-19-A.vs.HC	A0A0B4J1X5	Immunoglobulin heavy variable 3-74 OS=Homo sapiens OX=9606 GN=IGHV3-74 PE=3 SV=1	IGHV3-74	0.224342	0.0207595	0.0616854
COVID-19-A.vs.HC	A0A0B4J2B5	Immunoglobulin heavy variable 3/OR16-9 (non-functional) (Fragment) OS=Homo sapiens OX=9606 GN=IGHV3OR16-9 PE=1 SV=1	IGHV3OR16-9	0.1018	0.00120177	0.00833228
COVID-19-A.vs.HC	B9A064	Immunoglobulin lambda-like polypeptide 5 OS=Homo sapiens OX=9606 GN=IGLL5 PE=2 SV=2	IGLL5	0.0291927	2.00843e-08	2.50652e-06
COVID-19-A.vs.HC	O00462	Beta-mannosidase OS=Homo sapiens OX=9606 GN=MANBA PE=1 SV=3	MANBA	0.0479933	0.00191875	0.0116137
COVID-19-A.vs.HC	O95497	Pantetheinase OS=Homo sapiens OX=9606 GN=VNN1 PE=1 SV=2	VNN1	0.187351	0.00612161	0.0251308
COVID-19-A.vs.HC	P01743	Immunoglobulin heavy variable 1-46 OS=Homo sapiens OX=9606 GN=IGHV1-46 PE=1 SV=2	IGHV1-46	0.216487	0.00359821	0.0165095
COVID-19-A.vs.HC	P01834	Immunoglobulin kappa constant OS=Homo sapiens OX=9606 GN=IGKC PE=1 SV=2	IGKC	0.262945	3.25018e-06	0.000144865
COVID-19-A.vs.HC	P01859	Immunoglobulin heavy constant gamma 2 OS=Homo sapiens OX=9606 GN=IGHG2 PE=1 SV=2	IGHG2	0.46886	0.0215416	0.0635456
COVID-19-A.vs.HC	P01860	Immunoglobulin heavy constant gamma 3 OS=Homo sapiens OX=9606 GN=IGHG3 PE=1 SV=2	IGHG3	0.328506	0.017319	0.0535002
COVID-19-A.vs.HC	P01861	Immunoglobulin heavy constant gamma 4 OS=Homo sapiens OX=9606 GN=IGHG4 PE=1 SV=1	IGHG4	0.274791	0.0133167	0.0444366
COVID-19-A.vs.HC	P02765	Alpha-2-HS-glycoprotein OS=Homo sapiens OX=9606 GN=AHSG PE=1 SV=2	AHSG	0.449646	6.10673e-08	4.76325e-06
COVID-19-A.vs.HC	P10721	Mast/stem cell growth factor receptor Kit OS=Homo sapiens OX=9606 GN=KIT PE=1 SV=1	KIT	0.163953	0.000145084	0.0018476
COVID-19-A.vs.HC	P12821	Angiotensin-converting enzyme OS=Homo sapiens OX=9606 GN=ACE PE=1 SV=1	ACE	0.415712	0.0132548	0.0444366
COVID-19-A.vs.HC	P24593	Insulin-like growth factor-binding protein 5 OS=Homo sapiens OX=9606 GN=IGFBP5 PE=1 SV=1	IGFBP5	0.616446	0.0020639	0.0120362
COVID-19-A.vs.HC	P49747	Cartilage oligomeric matrix protein OS=Homo sapiens OX=9606 GN=COMP PE=1 SV=2	COMP	0.542624	0.00557392	0.0231875
COVID-19-A.vs.HC	Q12860	Contactin-1 OS=Homo sapiens OX=9606 GN=CNTN1 PE=1 SV=1	CNTN1	0.539804	0.000555857	0.00533623
COVID-19-A.vs.HC	Q6UXB8	Peptidase inhibitor 16 OS=Homo sapiens OX=9606 GN=PI16 PE=1 SV=1	PI16	0.459648	0.00249405	0.0137199
COVID-19-A.vs.HC	Q76LX8	A disintegrin and metalloproteinase with thrombospondin motifs 13 OS=Homo sapiens OX=9606 GN=ADAMTS13 PE=1 SV=1	ADAMTS13	0.636408	0.000206766	0.00234065
COVID-19-A.vs.HC	Q9UGM5	Fetuin-B OS=Homo sapiens OX=9606 GN=FETUB PE=1 SV=2	FETUB	0.538703	0.00109318	0.00793193
COVID-19-A.vs.HC	P00488	Coagulation factor XIII A chain OS=Homo sapiens OX=9606 GN=F13A1 PE=1 SV=5	F13A1	0.555422	0.0032385	0.0155448
COVID-19-A.vs.HC	P01714	Immunoglobulin lambda variable 3-19 OS=Homo sapiens OX=9606 GN=IGLV3-19 PE=1 SV=2	IGLV3-19	0.169881	0.0120668	0.0411458
COVID-19-A.vs.HC	P01876	Immunoglobulin heavy constant alpha 1 OS=Homo sapiens OX=9606 GN=IGHA1 PE=1 SV=2	IGHA1	0.419021	0.00512577	0.0217584
COVID-19-A.vs.HC	P02654	Apolipoprotein C-I OS=Homo sapiens OX=9606 GN=APOC1 PE=1 SV=1	APOC1	0.568968	0.00715882	0.028095
COVID-19-A.vs.HC	P02751	Fibronectin OS=Homo sapiens OX=9606 GN=FN1 PE=1 SV=5	FN1	0.300621	4.50794e-06	0.00018753
COVID-19-A.vs.HC	P02776	Platelet factor 4 OS=Homo sapiens OX=9606 GN=PF4 PE=1 SV=2	PF4	0.16531	0.0462017	0.115783
COVID-19-A.vs.HC	P02787	Serotransferrin OS=Homo sapiens OX=9606 GN=TF PE=1 SV=3	TF	0.535814	0.00224188	0.0127742
COVID-19-A.vs.HC	P04196	Histidine-rich glycoprotein OS=Homo sapiens OX=9606 GN=HRG PE=1 SV=1	HRG	0.446093	0.000166101	0.00203229
COVID-19-A.vs.HC	P05019	Insulin-like growth factor I OS=Homo sapiens OX=9606 GN=IGF1 PE=1 SV=1	IGF1	0.424939	0.000177497	0.00212996
COVID-19-A.vs.HC	P07437	Tubulin beta chain OS=Homo sapiens OX=9606 GN=TUBB PE=1 SV=2	TUBB	0.252735	0.00289265	0.0145565
COVID-19-A.vs.HC	P08253	72 kDa type IV collagenase OS=Homo sapiens OX=9606 GN=MMP2 PE=1 SV=2	MMP2	0.558654	0.033287	0.0887654
COVID-19-A.vs.HC	P0DOY2	Immunoglobulin lambda constant 2 OS=Homo sapiens OX=9606 GN=IGLC2 PE=1 SV=1	IGLC2	0.393067	0.00674729	0.0266878
COVID-19-A.vs.HC	P19823	Inter-alpha-trypsin inhibitor heavy chain H2 OS=Homo sapiens OX=9606 GN=ITIH2 PE=1 SV=2	ITIH2	0.571816	0.000737006	0.00610084
COVID-19-A.vs.HC	P43251	Biotinidase OS=Homo sapiens OX=9606 GN=BTD PE=1 SV=2	BTD	0.624796	0.000710075	0.00610084
COVID-19-A.vs.HC	P43652	Afamin OS=Homo sapiens OX=9606 GN=AFM PE=1 SV=1	AFM	0.454677	1.86844e-06	9.71587e-05
COVID-19-A.vs.HC	P80108	Phosphatidylinositol-glycan-specific phospholipase D OS=Homo sapiens OX=9606 GN=GPLD1 PE=1 SV=3	GPLD1	0.626096	0.00154672	0.00995392
COVID-19-A.vs.HC	Q96KN2	Beta-Ala-His dipeptidase OS=Homo sapiens OX=9606 GN=CNDP1 PE=1 SV=5	CNDP1	0.628259	0.00377146	0.0169309
COVID-19-A.vs.HC	Q9HC38	Glyoxalase domain-containing protein 4 OS=Homo sapiens OX=9606 GN=GLOD4 PE=1 SV=1	GLOD4	0.358701	0.00198534	0.0116873
COVID-19-A.vs.HC	Q9NQ79	Cartilage acidic protein 1 OS=Homo sapiens OX=9606 GN=CRTAC1 PE=1 SV=2	CRTAC1	0.444294	9.56729e-06	0.00031421
COVID-19-A.vs.HC	Q9UBQ6	Exostosin-like 2 OS=Homo sapiens OX=9606 GN=EXTL2 PE=1 SV=1	EXTL2	0.255544	0.00225186	0.0127742
COVID-19-A.vs.HC	P00918	Carbonic anhydrase 2 OS=Homo sapiens OX=9606 GN=CA2 PE=1 SV=2	CA2	0.605238	0.0101013	0.0365753
COVID-19-A.vs.HC	P01857	Immunoglobulin heavy constant gamma 1 OS=Homo sapiens OX=9606 GN=IGHG1 PE=1 SV=1	IGHG1	0.573857	0.0352603	0.0921216
COVID-19-A.vs.HC	P02042	Hemoglobin subunit delta OS=Homo sapiens OX=9606 GN=HBD PE=1 SV=2	HBD	0.0485582	0.00275076	0.0140695
COVID-19-A.vs.HC	P02730	Band 3 anion transport protein OS=Homo sapiens OX=9606 GN=SLC4A1 PE=1 SV=3	SLC4A1	0.304117	0.0184051	0.0560233
COVID-19-A.vs.HC	P07738	Bisphosphoglycerate mutase OS=Homo sapiens OX=9606 GN=BPGM PE=1 SV=2	BPGM	0.529581	0.00256849	0.0138167
COVID-19-A.vs.HC	P13798	Acylamino-acid-releasing enzyme OS=Homo sapiens OX=9606 GN=APEH PE=1 SV=4	APEH	0.273419	0.0102575	0.0365753
COVID-19-A.vs.HC	P22392	Nucleoside diphosphate kinase B OS=Homo sapiens OX=9606 GN=NME2 PE=1 SV=1	NME2	0.0969232	1.40955e-05	0.000399799
COVID-19-A.vs.HC	P30043	Flavin reductase (NADPH) OS=Homo sapiens OX=9606 GN=BLVRB PE=1 SV=3	BLVRB	0.590937	0.0116813	0.0404951
COVID-19-A.vs.HC	P37840	Alpha-synuclein OS=Homo sapiens OX=9606 GN=SNCA PE=1 SV=1	SNCA	0.282864	0.0259447	0.0735887
COVID-19-A.vs.HC	P48506	Glutamate--cysteine ligase catalytic subunit OS=Homo sapiens OX=9606 GN=GCLC PE=1 SV=2	GCLC	0.271347	0.000958955	0.00720949
COVID-19-A.vs.HC	P50395	Rab GDP dissociation inhibitor beta OS=Homo sapiens OX=9606 GN=GDI2 PE=1 SV=2	GDI2	0.460584	0.0145168	0.0467303
COVID-19-A.vs.HC	P51884	Lumican OS=Homo sapiens OX=9606 GN=LUM PE=1 SV=2	LUM	0.632943	0.000383267	0.00398598
COVID-19-A.vs.HC	P54802	Alpha-N-acetylglucosaminidase OS=Homo sapiens OX=9606 GN=NAGLU PE=1 SV=2	NAGLU	0.586345	0.00617491	0.025184
COVID-19-A.vs.HC	P68871	Hemoglobin subunit beta OS=Homo sapiens OX=9606 GN=HBB PE=1 SV=2	HBB	0.111388	0.000688396	0.00605012
COVID-19-A.vs.HC	P69892	Hemoglobin subunit gamma-2 OS=Homo sapiens OX=9606 GN=HBG2 PE=1 SV=2	HBG2	0.0559405	0.000752423	0.00610084
COVID-19-A.vs.HC	P69905	Hemoglobin subunit alpha OS=Homo sapiens OX=9606 GN=HBA2 PE=1 SV=2	HBA2	0.122565	0.00117896	0.00826599
COVID-19-A.vs.HC	Q12884	Prolyl endopeptidase FAP OS=Homo sapiens OX=9606 GN=FAP PE=1 SV=5	FAP	0.212051	0.00316955	0.0153318
COVID-19-A.vs.HC	Q13093	Platelet-activating factor acetylhydrolase OS=Homo sapiens OX=9606 GN=PLA2G7 PE=1 SV=1	PLA2G7	0.55817	0.000459715	0.00455337
COVID-19-A.vs.HC	Q13228	Methanethiol oxidase OS=Homo sapiens OX=9606 GN=SELENBP1 PE=1 SV=2	SELENBP1	0.570338	0.00182079	0.0113617
COVID-19-A.vs.HC	P0DP25	Calmodulin-3 OS=Homo sapiens OX=9606 GN=CALM3 PE=1 SV=1	CALM3	0.380295	0.0234807	0.0679074
COVID-19-A.vs.HC	P15531	Nucleoside diphosphate kinase A OS=Homo sapiens OX=9606 GN=NME1 PE=1 SV=1	NME1	0.42134	0.0145115	0.0467303
COVID-19-A.vs.HC	P31946	14-3-3 protein beta/alpha OS=Homo sapiens OX=9606 GN=YWHAB PE=1 SV=3	YWHAB	0.242783	0.0188215	0.0564646
COVID-19-A.vs.HC	P00491	Purine nucleoside phosphorylase OS=Homo sapiens OX=9606 GN=PNP PE=1 SV=2	PNP	0.604513	0.0426534	0.108194
COVID-19-A.vs.HC	P00915	Carbonic anhydrase 1 OS=Homo sapiens OX=9606 GN=CA1 PE=1 SV=2	CA1	0.642618	0.0269679	0.0761446
COVID-19-A.vs.HC	P30041	Peroxiredoxin-6 OS=Homo sapiens OX=9606 GN=PRDX6 PE=1 SV=3	PRDX6	0.645915	0.0332218	0.0887654
COVID-19-A.vs.HC	P30086	Phosphatidylethanolamine-binding protein 1 OS=Homo sapiens OX=9606 GN=PEBP1 PE=1 SV=3	PEBP1	0.563466	0.0317822	0.0854832
COVID-19-A.vs.HC	P01023	Alpha-2-macroglobulin OS=Homo sapiens OX=9606 GN=A2M PE=1 SV=3	A2M	0.62364	0.00733591	0.0282568
COVID-19-A.vs.HC	P01591	Immunoglobulin J chain OS=Homo sapiens OX=9606 GN=JCHAIN PE=1 SV=4	JCHAIN	0.135215	0.00255345	0.0138167
COVID-19-A.vs.HC	P01871	Immunoglobulin heavy constant mu OS=Homo sapiens OX=9606 GN=IGHM PE=1 SV=4	IGHM	0.483027	0.0417205	0.10626
COVID-19-A.vs.HC	P06312	Immunoglobulin kappa variable 4-1 OS=Homo sapiens OX=9606 GN=IGKV4-1 PE=1 SV=1	IGKV4-1	0.227112	0.00398329	0.0177541
COVID-19-A.vs.HC	P07911	Uromodulin OS=Homo sapiens OX=9606 GN=UMOD PE=1 SV=1	UMOD	0.393643	0.0142726	0.0467303
COVID-19-A.vs.HC	P20023	Complement receptor type 2 OS=Homo sapiens OX=9606 GN=CR2 PE=1 SV=2	CR2	0.192368	0.000436855	0.00439674
COVID-19-A.vs.HC	P22105	Tenascin-X OS=Homo sapiens OX=9606 GN=TNXB PE=1 SV=5	TNXB	0.533266	0.000102597	0.00153206
COVID-19-A.vs.HC	P25774	Cathepsin S OS=Homo sapiens OX=9606 GN=CTSS PE=1 SV=3	CTSS	0.336421	0.0171891	0.0533631
COVID-19-A.vs.HC	P32942	Intercellular adhesion molecule 3 OS=Homo sapiens OX=9606 GN=ICAM3 PE=1 SV=2	ICAM3	0.406931	0.0235413	0.0679074
COVID-19-A.vs.HC	Q13822	Ectonucleotide pyrophosphatase/phosphodiesterase family member 2 OS=Homo sapiens OX=9606 GN=ENPP2 PE=1 SV=3	ENPP2	0.563301	0.00111333	0.00794995
COVID-19-A.vs.HC	Q8NE09	Regulator of G-protein signaling 22 OS=Homo sapiens OX=9606 GN=RGS22 PE=1 SV=3	RGS22	0.102343	0.017888	0.0547162
COVID-19-A.vs.HC	Q96PD5	N-acetylmuramoyl-L-alanine amidase OS=Homo sapiens OX=9606 GN=PGLYRP2 PE=1 SV=1	PGLYRP2	0.507141	0.000153316	0.00191338
COVID-19-A.vs.HC	Q9NPH3	Interleukin-1 receptor accessory protein OS=Homo sapiens OX=9606 GN=IL1RAP PE=1 SV=2	IL1RAP	0.657794	0.000285398	0.00307049
COVID-19-A.vs.HC	P05154	Plasma serine protease inhibitor OS=Homo sapiens OX=9606 GN=SERPINA5 PE=1 SV=3	SERPINA5	0.379008	0.000753967	0.00610084
COVID-19-A.vs.HC	P11597	Cholesteryl ester transfer protein OS=Homo sapiens OX=9606 GN=CETP PE=1 SV=2	CETP	0.517325	0.00953527	0.0352072
COVID-19-A.vs.HC	P13727	Bone marrow proteoglycan OS=Homo sapiens OX=9606 GN=PRG2 PE=1 SV=2	PRG2	0.37427	0.0185879	0.0561154
COVID-19-A.vs.HC	P14618	Pyruvate kinase PKM OS=Homo sapiens OX=9606 GN=PKM PE=1 SV=4	PKM	0.550696	0.00281513	0.0142817
COVID-19-A.vs.HC	P19827	Inter-alpha-trypsin inhibitor heavy chain H1 OS=Homo sapiens OX=9606 GN=ITIH1 PE=1 SV=3	ITIH1	0.642812	0.000762605	0.00610084
COVID-19-A.vs.HC	P29622	Kallistatin OS=Homo sapiens OX=9606 GN=SERPINA4 PE=1 SV=3	SERPINA4	0.527982	0.000948212	0.00720949
COVID-19-A.vs.HC	P46531	Neurogenic locus notch homolog protein 1 OS=Homo sapiens OX=9606 GN=NOTCH1 PE=1 SV=4	NOTCH1	0.297956	0.00268747	0.0140167
COVID-19-A.vs.HC	Q15166	Serum paraoxonase/lactonase 3 OS=Homo sapiens OX=9606 GN=PON3 PE=1 SV=3	PON3	0.588214	0.00236839	0.0133142
COVID-19-A.vs.HC	Q15485	Ficolin-2 OS=Homo sapiens OX=9606 GN=FCN2 PE=1 SV=2	FCN2	0.463636	0.00346253	0.0161762
COVID-19-A.vs.HC	Q9UHG3	Prenylcysteine oxidase 1 OS=Homo sapiens OX=9606 GN=PCYOX1 PE=1 SV=3	PCYOX1	0.570825	0.000571614	0.00540435
COVID-19-A.vs.HC	P31146	Coronin-1A OS=Homo sapiens OX=9606 GN=CORO1A PE=1 SV=4	CORO1A	0.293677	0.0285554	0.0791936
COVID-19-A.vs.HC	O14818	Proteasome subunit alpha type-7 OS=Homo sapiens OX=9606 GN=PSMA7 PE=1 SV=1	PSMA7	3.83196	0.0120547	0.0411458
COVID-19-A.vs.HC	O43157	Plexin-B1 OS=Homo sapiens OX=9606 GN=PLXNB1 PE=1 SV=3	PLXNB1	2.92107	0.0102575	0.0365753
COVID-19-A.vs.HC	P02671	Fibrinogen alpha chain OS=Homo sapiens OX=9606 GN=FGA PE=1 SV=2	FGA	2.14159	0.0432047	0.109149
COVID-19-A.vs.HC	P02763	Alpha-1-acid glycoprotein 1 OS=Homo sapiens OX=9606 GN=ORM1 PE=1 SV=2	ORM1	24.6407	8.38969e-09	1.74506e-06
COVID-19-A.vs.HC	P04179	Superoxide dismutase [Mn], mitochondrial OS=Homo sapiens OX=9606 GN=SOD2 PE=1 SV=3	SOD2	4.2487	0.0235751	0.0679074
COVID-19-A.vs.HC	P07477	Serine protease 1 OS=Homo sapiens OX=9606 GN=PRSS1 PE=1 SV=1	PRSS1	8.02787	0.000397984	0.00407118
COVID-19-A.vs.HC	P07910	Heterogeneous nuclear ribonucleoproteins C1/C2 OS=Homo sapiens OX=9606 GN=HNRNPC PE=1 SV=4	HNRNPC	11.4775	6.96547e-05	0.00127962
COVID-19-A.vs.HC	P0DJI8	Serum amyloid A-1 protein OS=Homo sapiens OX=9606 GN=SAA1 PE=1 SV=1	SAA1	91.7256	1.70858e-07	1.18461e-05
COVID-19-A.vs.HC	P0DJI9	Serum amyloid A-2 protein OS=Homo sapiens OX=9606 GN=SAA2 PE=1 SV=1	SAA2	312.702	2.60831e-06	0.000125199
COVID-19-A.vs.HC	P15291	Beta-1,4-galactosyltransferase 1 OS=Homo sapiens OX=9606 GN=B4GALT1 PE=1 SV=5	B4GALT1	6.25355	0.000898279	0.00692007
COVID-19-A.vs.HC	P19022	Cadherin-2 OS=Homo sapiens OX=9606 GN=CDH2 PE=1 SV=4	CDH2	3.50779	0.00770496	0.0291388
COVID-19-A.vs.HC	P19652	Alpha-1-acid glycoprotein 2 OS=Homo sapiens OX=9606 GN=ORM2 PE=1 SV=2	ORM2	12.2437	4.69995e-08	4.18967e-06
COVID-19-A.vs.HC	P20618	Proteasome subunit beta type-1 OS=Homo sapiens OX=9606 GN=PSMB1 PE=1 SV=2	PSMB1	8.02565	0.000105504	0.00153206
COVID-19-A.vs.HC	P23381	Tryptophan--tRNA ligase, cytoplasmic OS=Homo sapiens OX=9606 GN=WARS1 PE=1 SV=2	WARS1	5.86646	0.00167885	0.0106899
COVID-19-A.vs.HC	P24821	Tenascin OS=Homo sapiens OX=9606 GN=TNC PE=1 SV=3	TNC	1.80974	0.0099188	0.0364078
COVID-19-A.vs.HC	P26022	Pentraxin-related protein PTX3 OS=Homo sapiens OX=9606 GN=PTX3 PE=1 SV=3	PTX3	2.8986	0.0278333	0.0778833
COVID-19-A.vs.HC	P60900	Proteasome subunit alpha type-6 OS=Homo sapiens OX=9606 GN=PSMA6 PE=1 SV=1	PSMA6	3.09495	0.00173891	0.0109604
COVID-19-A.vs.HC	P80723	Brain acid soluble protein 1 OS=Homo sapiens OX=9606 GN=BASP1 PE=1 SV=2	BASP1	1.85514	0.0167319	0.0524657
COVID-19-A.vs.HC	Q02818	Nucleobindin-1 OS=Homo sapiens OX=9606 GN=NUCB1 PE=1 SV=4	NUCB1	3.78481	0.00567158	0.0234375
COVID-19-A.vs.HC	Q08380	Galectin-3-binding protein OS=Homo sapiens OX=9606 GN=LGALS3BP PE=1 SV=1	LGALS3BP	2.05289	0.000125005	0.00165965
COVID-19-A.vs.HC	Q15413	Ryanodine receptor 3 OS=Homo sapiens OX=9606 GN=RYR3 PE=1 SV=3	RYR3	32.7673	4.93334e-06	0.0001924
COVID-19-A.vs.HC	Q16627	C-C motif chemokine 14 OS=Homo sapiens OX=9606 GN=CCL14 PE=1 SV=1	CCL14	4.03393	0.0123902	0.0420189
COVID-19-A.vs.HC	Q9NY97	N-acetyllactosaminide beta-1,3-N-acetylglucosaminyltransferase 2 OS=Homo sapiens OX=9606 GN=B3GNT2 PE=1 SV=2	B3GNT2	4.19836	0.000878614	0.00685319
COVID-19-A.vs.HC	Q9Y279	V-set and immunoglobulin domain-containing protein 4 OS=Homo sapiens OX=9606 GN=VSIG4 PE=1 SV=1	VSIG4	10.5056	0.00010803	0.00153206
COVID-19-A.vs.HC	P01009	Alpha-1-antitrypsin OS=Homo sapiens OX=9606 GN=SERPINA1 PE=1 SV=3	SERPINA1	1.70443	0.00729944	0.0282568
COVID-19-A.vs.HC	P01033	Metalloproteinase inhibitor 1 OS=Homo sapiens OX=9606 GN=TIMP1 PE=1 SV=1	TIMP1	2.36961	0.000107579	0.00153206
COVID-19-A.vs.HC	P01034	Cystatin-C OS=Homo sapiens OX=9606 GN=CST3 PE=1 SV=1	CST3	1.96723	0.00945855	0.0351318
COVID-19-A.vs.HC	P01344	Insulin-like growth factor II OS=Homo sapiens OX=9606 GN=IGF2 PE=1 SV=1	IGF2	1.5396	0.000668512	0.0059593
COVID-19-A.vs.HC	P02749	Beta-2-glycoprotein 1 OS=Homo sapiens OX=9606 GN=APOH PE=1 SV=3	APOH	1.94015	8.64857e-05	0.00138377
COVID-19-A.vs.HC	P04275	von Willebrand factor OS=Homo sapiens OX=9606 GN=VWF PE=1 SV=4	VWF	4.38472	0.00072263	0.00610084
COVID-19-A.vs.HC	P05090	Apolipoprotein D OS=Homo sapiens OX=9606 GN=APOD PE=1 SV=1	APOD	3.22258	1.1044e-05	0.000328164
COVID-19-A.vs.HC	P06702	Protein S100-A9 OS=Homo sapiens OX=9606 GN=S100A9 PE=1 SV=1	S100A9	1.89945	0.0363231	0.093274
COVID-19-A.vs.HC	P07307	Asialoglycoprotein receptor 2 OS=Homo sapiens OX=9606 GN=ASGR2 PE=1 SV=2	ASGR2	5.10045	0.000604093	0.00562618
COVID-19-A.vs.HC	P07998	Ribonuclease pancreatic OS=Homo sapiens OX=9606 GN=RNASE1 PE=1 SV=4	RNASE1	14.1524	7.17737e-05	0.00127962
COVID-19-A.vs.HC	P09603	Macrophage colony-stimulating factor 1 OS=Homo sapiens OX=9606 GN=CSF1 PE=1 SV=2	CSF1	5.3266	0.00107285	0.00787598
COVID-19-A.vs.HC	P10451	Osteopontin OS=Homo sapiens OX=9606 GN=SPP1 PE=1 SV=1	SPP1	4.13914	0.0216911	0.0635456
COVID-19-A.vs.HC	P10646	Tissue factor pathway inhibitor OS=Homo sapiens OX=9606 GN=TFPI PE=1 SV=1	TFPI	3.89378	0.0298526	0.0817018
COVID-19-A.vs.HC	P11047	Laminin subunit gamma-1 OS=Homo sapiens OX=9606 GN=LAMC1 PE=1 SV=3	LAMC1	3.11321	0.0101843	0.0365753
COVID-19-A.vs.HC	P14314	Glucosidase 2 subunit beta OS=Homo sapiens OX=9606 GN=PRKCSH PE=1 SV=2	PRKCSH	2.549	0.0353257	0.0921216
COVID-19-A.vs.HC	P25786	Proteasome subunit alpha type-1 OS=Homo sapiens OX=9606 GN=PSMA1 PE=1 SV=1	PSMA1	3.29758	0.00311461	0.0153033
COVID-19-A.vs.HC	P31151	Protein S100-A7 OS=Homo sapiens OX=9606 GN=S100A7 PE=1 SV=4	S100A7	4.32709	0.00807966	0.0303717
COVID-19-A.vs.HC	P36980	Complement factor H-related protein 2 OS=Homo sapiens OX=9606 GN=CFHR2 PE=1 SV=1	CFHR2	9.35928	0.00675748	0.0266878
COVID-19-A.vs.HC	P41222	Prostaglandin-H2 D-isomerase OS=Homo sapiens OX=9606 GN=PTGDS PE=1 SV=1	PTGDS	1.70825	0.0354314	0.0921216
COVID-19-A.vs.HC	P61916	NPC intracellular cholesterol transporter 2 OS=Homo sapiens OX=9606 GN=NPC2 PE=1 SV=1	NPC2	9.79032	1.0361e-05	0.000323263
COVID-19-A.vs.HC	P81605	Dermcidin OS=Homo sapiens OX=9606 GN=DCD PE=1 SV=2	DCD	5.71252	0.0272058	0.0764703
COVID-19-A.vs.HC	Q03167	Transforming growth factor beta receptor type 3 OS=Homo sapiens OX=9606 GN=TGFBR3 PE=1 SV=3	TGFBR3	2.33361	0.0361102	0.0931106
COVID-19-A.vs.HC	Q13201	Multimerin-1 OS=Homo sapiens OX=9606 GN=MMRN1 PE=1 SV=3	MMRN1	1.73948	0.0029891	0.0148031
COVID-19-A.vs.HC	Q13508	Ecto-ADP-ribosyltransferase 3 OS=Homo sapiens OX=9606 GN=ART3 PE=1 SV=2	ART3	4.81147	0.00188527	0.0115334
COVID-19-A.vs.HC	Q13740	CD166 antigen OS=Homo sapiens OX=9606 GN=ALCAM PE=1 SV=2	ALCAM	1.52838	0.000667988	0.0059593
COVID-19-A.vs.HC	Q14515	SPARC-like protein 1 OS=Homo sapiens OX=9606 GN=SPARCL1 PE=1 SV=2	SPARCL1	1.70968	0.00195423	0.0116137
COVID-19-A.vs.HC	Q15751	Probable E3 ubiquitin-protein ligase HERC1 OS=Homo sapiens OX=9606 GN=HERC1 PE=1 SV=2	HERC1	7.71685	0.00269841	0.0140167
COVID-19-A.vs.HC	Q86UD1	Out at first protein homolog OS=Homo sapiens OX=9606 GN=OAF PE=2 SV=1	OAF	1.76041	6.67888e-05	0.00127962
COVID-19-A.vs.HC	Q96NZ9	Proline-rich acidic protein 1 OS=Homo sapiens OX=9606 GN=PRAP1 PE=1 SV=2	PRAP1	1.55455	0.0154476	0.0489306
COVID-19-A.vs.HC	Q9HDC9	Adipocyte plasma membrane-associated protein OS=Homo sapiens OX=9606 GN=APMAP PE=1 SV=2	APMAP	2.18438	0.00139244	0.00931764
COVID-19-A.vs.HC	P04080	Cystatin-B OS=Homo sapiens OX=9606 GN=CSTB PE=1 SV=2	CSTB	2.46665	0.0337443	0.0896018
COVID-19-A.vs.HC	P98095	Fibulin-2 OS=Homo sapiens OX=9606 GN=FBLN2 PE=1 SV=2	FBLN2	4.78493	8.24089e-05	0.00135324
COVID-19-A.vs.HC	Q02747	Guanylin OS=Homo sapiens OX=9606 GN=GUCA2A PE=1 SV=2	GUCA2A	3.28203	0.0349244	0.0919528
COVID-19-A.vs.HC	P00739	Haptoglobin-related protein OS=Homo sapiens OX=9606 GN=HPR PE=2 SV=2	HPR	2.06071	0.00122694	0.00841333
COVID-19-A.vs.HC	P01889	HLA class I histocompatibility antigen, B alpha chain OS=Homo sapiens OX=9606 GN=HLA-B PE=1 SV=3	HLA-B	4.92843	0.00358043	0.0165095
COVID-19-A.vs.HC	P02741	C-reactive protein OS=Homo sapiens OX=9606 GN=CRP PE=1 SV=1	CRP	16.7991	4.4308e-05	0.00102401
COVID-19-A.vs.HC	P02748	Complement component C9 OS=Homo sapiens OX=9606 GN=C9 PE=1 SV=2	C9	1.83376	7.02164e-07	3.98318e-05
COVID-19-A.vs.HC	P02750	Leucine-rich alpha-2-glycoprotein OS=Homo sapiens OX=9606 GN=LRG1 PE=1 SV=2	LRG1	1.93038	7.12452e-05	0.00127962
COVID-19-A.vs.HC	P0C0L4	Complement C4-A OS=Homo sapiens OX=9606 GN=C4A PE=1 SV=2	C4A	1.60361	0.0287874	0.0794837
COVID-19-A.vs.HC	Q08830	Fibrinogen-like protein 1 OS=Homo sapiens OX=9606 GN=FGL1 PE=1 SV=3	FGL1	4.00515	0.00248493	0.0137199
COVID-19-A.vs.HC	P05362	Intercellular adhesion molecule 1 OS=Homo sapiens OX=9606 GN=ICAM1 PE=1 SV=2	ICAM1	1.73935	0.00292691	0.0146111
COVID-19-A.vs.HC	P11717	Cation-independent mannose-6-phosphate receptor OS=Homo sapiens OX=9606 GN=IGF2R PE=1 SV=3	IGF2R	1.80516	0.0236152	0.0679074
COVID-19-A.vs.HC	P18206	Vinculin OS=Homo sapiens OX=9606 GN=VCL PE=1 SV=4	VCL	1.84468	0.00140362	0.00931764
COVID-19-A.vs.HC	P26373	60S ribosomal protein L13 OS=Homo sapiens OX=9606 GN=RPL13 PE=1 SV=4	RPL13	55.0587	5.44305e-05	0.00113215
COVID-19-A.vs.HC	Q9NZK5	Adenosine deaminase 2 OS=Homo sapiens OX=9606 GN=ADA2 PE=1 SV=2	ADA2	1.76958	0.0284472	0.0791936
COVID-19-A.vs.HC	O00187	Mannan-binding lectin serine protease 2 OS=Homo sapiens OX=9606 GN=MASP2 PE=1 SV=4	MASP2	1.64294	1.86066e-05	0.000504806
COVID-19-A.vs.HC	P00738	Haptoglobin OS=Homo sapiens OX=9606 GN=HP PE=1 SV=1	HP	6.65163	4.02624e-08	4.18729e-06
COVID-19-A.vs.HC	P01011	Alpha-1-antichymotrypsin OS=Homo sapiens OX=9606 GN=SERPINA3 PE=1 SV=2	SERPINA3	2.40743	2.21784e-10	1.38393e-07
COVID-19-A.vs.HC	P02538	Keratin, type II cytoskeletal 6A OS=Homo sapiens OX=9606 GN=KRT6A PE=1 SV=3	KRT6A	6.56393	0.0358707	0.0928769
COVID-19-A.vs.HC	P04003	C4b-binding protein alpha chain OS=Homo sapiens OX=9606 GN=C4BPA PE=1 SV=2	C4BPA	2.15081	4.54516e-07	2.83618e-05
COVID-19-A.vs.HC	P05164	Myeloperoxidase OS=Homo sapiens OX=9606 GN=MPO PE=1 SV=1	MPO	3.30393	0.00186066	0.0114956
COVID-19-A.vs.HC	P07988	Pulmonary surfactant-associated protein B OS=Homo sapiens OX=9606 GN=SFTPB PE=1 SV=3	SFTPB	30.6903	4.83122e-09	1.50734e-06
COVID-19-A.vs.HC	P08603	Complement factor H OS=Homo sapiens OX=9606 GN=CFH PE=1 SV=4	CFH	1.50582	0.00011786	0.0015988
COVID-19-A.vs.HC	P0C0L5	Complement C4-B OS=Homo sapiens OX=9606 GN=C4B_2 PE=1 SV=2	C4B_2	1.57782	0.000107307	0.00153206
COVID-19-A.vs.HC	P13598	Intercellular adhesion molecule 2 OS=Homo sapiens OX=9606 GN=ICAM2 PE=1 SV=2	ICAM2	1.50136	0.00415683	0.0183962
COVID-19-A.vs.HC	P18065	Insulin-like growth factor-binding protein 2 OS=Homo sapiens OX=9606 GN=IGFBP2 PE=1 SV=2	IGFBP2	2.76654	0.00194247	0.0116137
COVID-19-A.vs.HC	P18428	Lipopolysaccharide-binding protein OS=Homo sapiens OX=9606 GN=LBP PE=1 SV=3	LBP	3.1249	0.000136569	0.0017754
COVID-19-A.vs.HC	P27797	Calreticulin OS=Homo sapiens OX=9606 GN=CALR PE=1 SV=1	CALR	3.40119	0.00211642	0.0122282
COVID-19-A.vs.HC	P34096	Ribonuclease 4 OS=Homo sapiens OX=9606 GN=RNASE4 PE=1 SV=3	RNASE4	6.3033	0.00112115	0.00794995
COVID-19-A.vs.HC	P61769	Beta-2-microglobulin OS=Homo sapiens OX=9606 GN=B2M PE=1 SV=1	B2M	2.03834	0.0100312	0.0365753
COVID-19-A.vs.HC	Q06033	Inter-alpha-trypsin inhibitor heavy chain H3 OS=Homo sapiens OX=9606 GN=ITIH3 PE=1 SV=2	ITIH3	1.96483	8.0259e-05	0.00135324
COVID-19-A.vs.HC	Q12907	Vesicular integral-membrane protein VIP36 OS=Homo sapiens OX=9606 GN=LMAN2 PE=1 SV=1	LMAN2	3.68726	0.0111914	0.0392327
COVID-19-A.vs.HC	Q13103	Secreted phosphoprotein 24 OS=Homo sapiens OX=9606 GN=SPP2 PE=1 SV=1	SPP2	2.37641	7.44954e-05	0.00129125
COVID-19-A.vs.HC	Q86SQ4	Adhesion G-protein coupled receptor G6 OS=Homo sapiens OX=9606 GN=ADGRG6 PE=1 SV=3	ADGRG6	1.84699	0.0107479	0.0378908
COVID-19-A.vs.HC	Q86TH1	ADAMTS-like protein 2 OS=Homo sapiens OX=9606 GN=ADAMTSL2 PE=1 SV=1	ADAMTSL2	2.58888	0.0146032	0.0467303
COVID-19-A.vs.HC	Q8NBJ4	Golgi membrane protein 1 OS=Homo sapiens OX=9606 GN=GOLM1 PE=1 SV=1	GOLM1	2.54919	4.96858e-05	0.00110728
COVID-19-A.vs.HC	Q8WZ42	Titin OS=Homo sapiens OX=9606 GN=TTN PE=1 SV=4	TTN	2.24087	0.0001969	0.00227529
COVID-19-A.vs.HC	Q92496	Complement factor H-related protein 4 OS=Homo sapiens OX=9606 GN=CFHR4 PE=1 SV=3	CFHR4	2.84383	0.00422306	0.0185577
COVID-19-A.vs.HC	Q9BXR6	Complement factor H-related protein 5 OS=Homo sapiens OX=9606 GN=CFHR5 PE=1 SV=1	CFHR5	2.36623	2.52497e-05	0.000656493
COVID-19-A.vs.HC	Q9Y4L1	Hypoxia up-regulated protein 1 OS=Homo sapiens OX=9606 GN=HYOU1 PE=1 SV=1	HYOU1	1.86607	0.000536012	0.00522612
COVID-19-A.vs.HC	P10586	Receptor-type tyrosine-protein phosphatase F OS=Homo sapiens OX=9606 GN=PTPRF PE=1 SV=2	PTPRF	2.45926	0.00250651	0.0137199
COVID-19-A.vs.HC	P22897	Macrophage mannose receptor 1 OS=Homo sapiens OX=9606 GN=MRC1 PE=1 SV=1	MRC1	2.29114	0.000757849	0.00610084
COVID-19-A.vs.HC	P24043	Laminin subunit alpha-2 OS=Homo sapiens OX=9606 GN=LAMA2 PE=1 SV=4	LAMA2	2.70861	0.0075494	0.0287246
COVID-19-A.vs.IDC	A0A0B4J1X5	Immunoglobulin heavy variable 3-74 OS=Homo sapiens OX=9606 GN=IGHV3-74 PE=3 SV=1	IGHV3-74	0.294979	0.0408628	0.125393
COVID-19-A.vs.IDC	A0A0B4J2B5	Immunoglobulin heavy variable 3/OR16-9 (non-functional) (Fragment) OS=Homo sapiens OX=9606 GN=IGHV3OR16-9 PE=1 SV=1	IGHV3OR16-9	0.145769	0.00352498	0.0246979
COVID-19-A.vs.IDC	B9A064	Immunoglobulin lambda-like polypeptide 5 OS=Homo sapiens OX=9606 GN=IGLL5 PE=2 SV=2	IGLL5	0.0474118	3.27539e-08	2.05039e-05
COVID-19-A.vs.IDC	O00462	Beta-mannosidase OS=Homo sapiens OX=9606 GN=MANBA PE=1 SV=3	MANBA	0.0883222	0.0129194	0.0577683
COVID-19-A.vs.IDC	O95497	Pantetheinase OS=Homo sapiens OX=9606 GN=VNN1 PE=1 SV=2	VNN1	0.265936	0.0258461	0.0914105
COVID-19-A.vs.IDC	P01743	Immunoglobulin heavy variable 1-46 OS=Homo sapiens OX=9606 GN=IGHV1-46 PE=1 SV=2	IGHV1-46	0.361507	0.0208894	0.0817298
COVID-19-A.vs.IDC	P01834	Immunoglobulin kappa constant OS=Homo sapiens OX=9606 GN=IGKC PE=1 SV=2	IGKC	0.383112	9.50023e-05	0.0026735
COVID-19-A.vs.IDC	P01859	Immunoglobulin heavy constant gamma 2 OS=Homo sapiens OX=9606 GN=IGHG2 PE=1 SV=2	IGHG2	0.597814	0.0331942	0.10976
COVID-19-A.vs.IDC	P01861	Immunoglobulin heavy constant gamma 4 OS=Homo sapiens OX=9606 GN=IGHG4 PE=1 SV=1	IGHG4	0.402062	0.0114633	0.0527651
COVID-19-A.vs.IDC	P02765	Alpha-2-HS-glycoprotein OS=Homo sapiens OX=9606 GN=AHSG PE=1 SV=2	AHSG	0.638877	0.00452996	0.0289363
COVID-19-A.vs.IDC	Q9UGM5	Fetuin-B OS=Homo sapiens OX=9606 GN=FETUB PE=1 SV=2	FETUB	0.646047	0.0164605	0.069156
COVID-19-A.vs.IDC	P01714	Immunoglobulin lambda variable 3-19 OS=Homo sapiens OX=9606 GN=IGLV3-19 PE=1 SV=2	IGLV3-19	0.318125	0.0382623	0.119165
COVID-19-A.vs.IDC	P01876	Immunoglobulin heavy constant alpha 1 OS=Homo sapiens OX=9606 GN=IGHA1 PE=1 SV=2	IGHA1	0.56628	0.0357745	0.116035
COVID-19-A.vs.IDC	P02751	Fibronectin OS=Homo sapiens OX=9606 GN=FN1 PE=1 SV=5	FN1	0.508426	0.0015436	0.0134671
COVID-19-A.vs.IDC	P04196	Histidine-rich glycoprotein OS=Homo sapiens OX=9606 GN=HRG PE=1 SV=1	HRG	0.546267	0.00148554	0.0134671
COVID-19-A.vs.IDC	P05019	Insulin-like growth factor I OS=Homo sapiens OX=9606 GN=IGF1 PE=1 SV=1	IGF1	0.49532	0.00213637	0.017434
COVID-19-A.vs.IDC	P07437	Tubulin beta chain OS=Homo sapiens OX=9606 GN=TUBB PE=1 SV=2	TUBB	0.342104	0.0376366	0.118395
COVID-19-A.vs.IDC	P0DOY2	Immunoglobulin lambda constant 2 OS=Homo sapiens OX=9606 GN=IGLC2 PE=1 SV=1	IGLC2	0.637146	0.0287227	0.0971916
COVID-19-A.vs.IDC	P19823	Inter-alpha-trypsin inhibitor heavy chain H2 OS=Homo sapiens OX=9606 GN=ITIH2 PE=1 SV=2	ITIH2	0.653728	0.00670723	0.0385204
COVID-19-A.vs.IDC	Q9NQ79	Cartilage acidic protein 1 OS=Homo sapiens OX=9606 GN=CRTAC1 PE=1 SV=2	CRTAC1	0.606819	0.00116194	0.0113652
COVID-19-A.vs.IDC	P00352	Aldehyde dehydrogenase 1A1 OS=Homo sapiens OX=9606 GN=ALDH1A1 PE=1 SV=2	ALDH1A1	1.88347	0.0391341	0.121277
COVID-19-A.vs.IDC	P00918	Carbonic anhydrase 2 OS=Homo sapiens OX=9606 GN=CA2 PE=1 SV=2	CA2	3.26542	2.48655e-06	0.000249475
COVID-19-A.vs.IDC	P02042	Hemoglobin subunit delta OS=Homo sapiens OX=9606 GN=HBD PE=1 SV=2	HBD	8.8278	0.00022218	0.00375904
COVID-19-A.vs.IDC	P07738	Bisphosphoglycerate mutase OS=Homo sapiens OX=9606 GN=BPGM PE=1 SV=2	BPGM	3.69308	8.09324e-05	0.00253318
COVID-19-A.vs.IDC	P13489	Ribonuclease inhibitor OS=Homo sapiens OX=9606 GN=RNH1 PE=1 SV=2	RNH1	2.38723	0.043057	0.129585
COVID-19-A.vs.IDC	P26447	Protein S100-A4 OS=Homo sapiens OX=9606 GN=S100A4 PE=1 SV=1	S100A4	4.41744	0.00909953	0.0452088
COVID-19-A.vs.IDC	P30043	Flavin reductase (NADPH) OS=Homo sapiens OX=9606 GN=BLVRB PE=1 SV=3	BLVRB	3.67802	5.36921e-06	0.000373459
COVID-19-A.vs.IDC	P50395	Rab GDP dissociation inhibitor beta OS=Homo sapiens OX=9606 GN=GDI2 PE=1 SV=2	GDI2	1.7714	0.0284997	0.0969611
COVID-19-A.vs.IDC	P68871	Hemoglobin subunit beta OS=Homo sapiens OX=9606 GN=HBB PE=1 SV=2	HBB	3.52862	4.25979e-06	0.000333329
COVID-19-A.vs.IDC	P69905	Hemoglobin subunit alpha OS=Homo sapiens OX=9606 GN=HBA2 PE=1 SV=2	HBA2	4.70845	6.44324e-07	0.00014541
COVID-19-A.vs.IDC	Q13228	Methanethiol oxidase OS=Homo sapiens OX=9606 GN=SELENBP1 PE=1 SV=2	SELENBP1	2.38308	0.000120754	0.00302369
COVID-19-A.vs.IDC	P15531	Nucleoside diphosphate kinase A OS=Homo sapiens OX=9606 GN=NME1 PE=1 SV=1	NME1	8.3678	0.000951208	0.0100124
COVID-19-A.vs.IDC	P52209	6-phosphogluconate dehydrogenase, decarboxylating OS=Homo sapiens OX=9606 GN=PGD PE=1 SV=3	PGD	2.77519	0.0298543	0.100478
COVID-19-A.vs.IDC	P60174	Triosephosphate isomerase OS=Homo sapiens OX=9606 GN=TPI1 PE=1 SV=4	TPI1	1.68334	0.000482948	0.00643246
COVID-19-A.vs.IDC	Q99497	Parkinson disease protein 7 OS=Homo sapiens OX=9606 GN=PARK7 PE=1 SV=2	PARK7	4.12975	0.0228415	0.0856214
COVID-19-A.vs.IDC	P13716	Delta-aminolevulinic acid dehydratase OS=Homo sapiens OX=9606 GN=ALAD PE=1 SV=1	ALAD	7.31903	0.000426393	0.00606642
COVID-19-A.vs.IDC	P32119	Peroxiredoxin-2 OS=Homo sapiens OX=9606 GN=PRDX2 PE=1 SV=5	PRDX2	4.32558	6.96855e-07	0.00014541
COVID-19-A.vs.IDC	P00441	Superoxide dismutase [Cu-Zn] OS=Homo sapiens OX=9606 GN=SOD1 PE=1 SV=2	SOD1	12.4738	0.00014933	0.00344836
COVID-19-A.vs.IDC	P00491	Purine nucleoside phosphorylase OS=Homo sapiens OX=9606 GN=PNP PE=1 SV=2	PNP	2.2965	0.00936307	0.0459985
COVID-19-A.vs.IDC	P00558	Phosphoglycerate kinase 1 OS=Homo sapiens OX=9606 GN=PGK1 PE=1 SV=3	PGK1	1.72554	0.00015424	0.00344836
COVID-19-A.vs.IDC	P00568	Adenylate kinase isoenzyme 1 OS=Homo sapiens OX=9606 GN=AK1 PE=1 SV=3	AK1	5.9675	0.00554072	0.0336747
COVID-19-A.vs.IDC	P00915	Carbonic anhydrase 1 OS=Homo sapiens OX=9606 GN=CA1 PE=1 SV=2	CA1	3.89639	1.04497e-06	0.000163538
COVID-19-A.vs.IDC	P04040	Catalase OS=Homo sapiens OX=9606 GN=CAT PE=1 SV=3	CAT	2.39475	1.21397e-05	0.00069086
COVID-19-A.vs.IDC	P07451	Carbonic anhydrase 3 OS=Homo sapiens OX=9606 GN=CA3 PE=1 SV=3	CA3	5.13478	0.00816109	0.0431649
COVID-19-A.vs.IDC	P10599	Thioredoxin OS=Homo sapiens OX=9606 GN=TXN PE=1 SV=3	TXN	2.23616	0.013939	0.0610196
COVID-19-A.vs.IDC	P17174	Aspartate aminotransferase, cytoplasmic OS=Homo sapiens OX=9606 GN=GOT1 PE=1 SV=3	GOT1	3.27909	0.00042424	0.00606642
COVID-19-A.vs.IDC	P24666	Low molecular weight phosphotyrosine protein phosphatase OS=Homo sapiens OX=9606 GN=ACP1 PE=1 SV=3	ACP1	3.04074	0.0261033	0.0918016
COVID-19-A.vs.IDC	P30041	Peroxiredoxin-6 OS=Homo sapiens OX=9606 GN=PRDX6 PE=1 SV=3	PRDX6	3.48782	0.00657468	0.0382393
COVID-19-A.vs.IDC	P30046	D-dopachrome decarboxylase OS=Homo sapiens OX=9606 GN=DDT PE=1 SV=3	DDT	4.58307	0.000102499	0.0026735
COVID-19-A.vs.IDC	P30086	Phosphatidylethanolamine-binding protein 1 OS=Homo sapiens OX=9606 GN=PEBP1 PE=1 SV=3	PEBP1	3.53188	0.00465418	0.0291352
COVID-19-A.vs.IDC	P40925	Malate dehydrogenase, cytoplasmic OS=Homo sapiens OX=9606 GN=MDH1 PE=1 SV=4	MDH1	2.3405	0.00761494	0.0415314
COVID-19-A.vs.IDC	P62258	14-3-3 protein epsilon OS=Homo sapiens OX=9606 GN=YWHAE PE=1 SV=1	YWHAE	1.70282	0.00280639	0.020814
COVID-19-A.vs.IDC	P62826	GTP-binding nuclear protein Ran OS=Homo sapiens OX=9606 GN=RAN PE=1 SV=3	RAN	12.2412	1.84706e-06	0.000231252
COVID-19-A.vs.IDC	P62937	Peptidyl-prolyl cis-trans isomerase A OS=Homo sapiens OX=9606 GN=PPIA PE=1 SV=2	PPIA	1.52438	0.00140654	0.0131417
COVID-19-A.vs.IDC	P78417	Glutathione S-transferase omega-1 OS=Homo sapiens OX=9606 GN=GSTO1 PE=1 SV=2	GSTO1	2.36649	0.0395063	0.121827
COVID-19-A.vs.IDC	Q04756	Hepatocyte growth factor activator OS=Homo sapiens OX=9606 GN=HGFAC PE=1 SV=1	HGFAC	1.69346	0.00373503	0.0256937
COVID-19-A.vs.IDC	Q06830	Peroxiredoxin-1 OS=Homo sapiens OX=9606 GN=PRDX1 PE=1 SV=1	PRDX1	3.23369	0.000153029	0.00344836
COVID-19-A.vs.IDC	Q15257	Serine/threonine-protein phosphatase 2A activator OS=Homo sapiens OX=9606 GN=PTPA PE=1 SV=3	PTPA	2.42714	0.0269759	0.0927853
COVID-19-A.vs.IDC	Q9NZD4	Alpha-hemoglobin-stabilizing protein OS=Homo sapiens OX=9606 GN=AHSP PE=1 SV=1	AHSP	7.31877	9.29173e-05	0.0026735
COVID-19-A.vs.IDC	P02656	Apolipoprotein C-III OS=Homo sapiens OX=9606 GN=APOC3 PE=1 SV=1	APOC3	1.74656	0.0424928	0.128505
COVID-19-A.vs.IDC	P04406	Glyceraldehyde-3-phosphate dehydrogenase OS=Homo sapiens OX=9606 GN=GAPDH PE=1 SV=3	GAPDH	1.99077	0.000203247	0.00375904
COVID-19-A.vs.IDC	P01023	Alpha-2-macroglobulin OS=Homo sapiens OX=9606 GN=A2M PE=1 SV=3	A2M	0.606682	0.000784274	0.00909176
COVID-19-A.vs.IDC	P01591	Immunoglobulin J chain OS=Homo sapiens OX=9606 GN=JCHAIN PE=1 SV=4	JCHAIN	0.15317	0.00406126	0.0273349
COVID-19-A.vs.IDC	P06312	Immunoglobulin kappa variable 4-1 OS=Homo sapiens OX=9606 GN=IGKV4-1 PE=1 SV=1	IGKV4-1	0.191322	0.000934299	0.0100124
COVID-19-A.vs.IDC	P07911	Uromodulin OS=Homo sapiens OX=9606 GN=UMOD PE=1 SV=1	UMOD	0.355814	0.00883297	0.0446908
COVID-19-A.vs.IDC	P20023	Complement receptor type 2 OS=Homo sapiens OX=9606 GN=CR2 PE=1 SV=2	CR2	0.174417	0.000975648	0.0100124
COVID-19-A.vs.IDC	P22105	Tenascin-X OS=Homo sapiens OX=9606 GN=TNXB PE=1 SV=5	TNXB	0.572341	0.000563819	0.00735314
COVID-19-A.vs.IDC	P25774	Cathepsin S OS=Homo sapiens OX=9606 GN=CTSS PE=1 SV=3	CTSS	0.303224	0.00686552	0.039071
COVID-19-A.vs.IDC	Q13822	Ectonucleotide pyrophosphatase/phosphodiesterase family member 2 OS=Homo sapiens OX=9606 GN=ENPP2 PE=1 SV=3	ENPP2	0.593304	0.00214444	0.017434
COVID-19-A.vs.IDC	Q8NE09	Regulator of G-protein signaling 22 OS=Homo sapiens OX=9606 GN=RGS22 PE=1 SV=3	RGS22	0.080509	0.00842326	0.0439413
COVID-19-A.vs.IDC	Q96PD5	N-acetylmuramoyl-L-alanine amidase OS=Homo sapiens OX=9606 GN=PGLYRP2 PE=1 SV=1	PGLYRP2	0.564314	0.00247177	0.0193416
COVID-19-A.vs.IDC	Q9Y6R7	IgGFc-binding protein OS=Homo sapiens OX=9606 GN=FCGBP PE=1 SV=3	FCGBP	0.655391	0.0250307	0.0900531
COVID-19-A.vs.IDC	O43505	Beta-1,4-glucuronyltransferase 1 OS=Homo sapiens OX=9606 GN=B4GAT1 PE=1 SV=1	B4GAT1	0.292032	0.0344558	0.112928
COVID-19-A.vs.IDC	P05154	Plasma serine protease inhibitor OS=Homo sapiens OX=9606 GN=SERPINA5 PE=1 SV=3	SERPINA5	0.32926	0.000212803	0.00375904
COVID-19-A.vs.IDC	P11597	Cholesteryl ester transfer protein OS=Homo sapiens OX=9606 GN=CETP PE=1 SV=2	CETP	0.404461	0.00185677	0.0154978
COVID-19-A.vs.IDC	P13727	Bone marrow proteoglycan OS=Homo sapiens OX=9606 GN=PRG2 PE=1 SV=2	PRG2	0.270008	0.00516097	0.0319878
COVID-19-A.vs.IDC	P14618	Pyruvate kinase PKM OS=Homo sapiens OX=9606 GN=PKM PE=1 SV=4	PKM	0.468415	0.000779288	0.00909176
COVID-19-A.vs.IDC	P19827	Inter-alpha-trypsin inhibitor heavy chain H1 OS=Homo sapiens OX=9606 GN=ITIH1 PE=1 SV=3	ITIH1	0.6605	0.00044875	0.0061069
COVID-19-A.vs.IDC	P46531	Neurogenic locus notch homolog protein 1 OS=Homo sapiens OX=9606 GN=NOTCH1 PE=1 SV=4	NOTCH1	0.32001	0.00550257	0.0336747
COVID-19-A.vs.IDC	Q15166	Serum paraoxonase/lactonase 3 OS=Homo sapiens OX=9606 GN=PON3 PE=1 SV=3	PON3	0.604617	0.00419193	0.0273349
COVID-19-A.vs.IDC	Q15485	Ficolin-2 OS=Homo sapiens OX=9606 GN=FCN2 PE=1 SV=2	FCN2	0.361873	0.000915803	0.0100124
COVID-19-A.vs.IDC	Q9UHG3	Prenylcysteine oxidase 1 OS=Homo sapiens OX=9606 GN=PCYOX1 PE=1 SV=3	PCYOX1	0.648188	0.0101443	0.048476
COVID-19-A.vs.IDC	P23528	Cofilin-1 OS=Homo sapiens OX=9606 GN=CFL1 PE=1 SV=3	CFL1	0.650024	0.0256248	0.0911429
COVID-19-A.vs.IDC	O14818	Proteasome subunit alpha type-7 OS=Homo sapiens OX=9606 GN=PSMA7 PE=1 SV=1	PSMA7	3.00871	0.0208612	0.0817298
COVID-19-A.vs.IDC	O43157	Plexin-B1 OS=Homo sapiens OX=9606 GN=PLXNB1 PE=1 SV=3	PLXNB1	4.40817	0.00281085	0.020814
COVID-19-A.vs.IDC	P00390	Glutathione reductase, mitochondrial OS=Homo sapiens OX=9606 GN=GSR PE=1 SV=2	GSR	1.6557	0.000628715	0.00803215
COVID-19-A.vs.IDC	P02671	Fibrinogen alpha chain OS=Homo sapiens OX=9606 GN=FGA PE=1 SV=2	FGA	2.29923	0.024858	0.0899484
COVID-19-A.vs.IDC	P02763	Alpha-1-acid glycoprotein 1 OS=Homo sapiens OX=9606 GN=ORM1 PE=1 SV=2	ORM1	6.32058	8.06089e-05	0.00253318
COVID-19-A.vs.IDC	P07477	Serine protease 1 OS=Homo sapiens OX=9606 GN=PRSS1 PE=1 SV=1	PRSS1	8.38693	0.000220406	0.00375904
COVID-19-A.vs.IDC	P07910	Heterogeneous nuclear ribonucleoproteins C1/C2 OS=Homo sapiens OX=9606 GN=HNRNPC PE=1 SV=4	HNRNPC	7.62544	0.00436369	0.0281616
COVID-19-A.vs.IDC	P0DJI8	Serum amyloid A-1 protein OS=Homo sapiens OX=9606 GN=SAA1 PE=1 SV=1	SAA1	7.10712	0.0095524	0.0459985
COVID-19-A.vs.IDC	P0DJI9	Serum amyloid A-2 protein OS=Homo sapiens OX=9606 GN=SAA2 PE=1 SV=1	SAA2	9.80303	0.036153	0.116659
COVID-19-A.vs.IDC	P15291	Beta-1,4-galactosyltransferase 1 OS=Homo sapiens OX=9606 GN=B4GALT1 PE=1 SV=5	B4GALT1	6.99084	0.000244633	0.0038285
COVID-19-A.vs.IDC	P19652	Alpha-1-acid glycoprotein 2 OS=Homo sapiens OX=9606 GN=ORM2 PE=1 SV=2	ORM2	4.9145	9.82334e-05	0.0026735
COVID-19-A.vs.IDC	P20618	Proteasome subunit beta type-1 OS=Homo sapiens OX=9606 GN=PSMB1 PE=1 SV=2	PSMB1	6.49607	0.000955257	0.0100124
COVID-19-A.vs.IDC	P26022	Pentraxin-related protein PTX3 OS=Homo sapiens OX=9606 GN=PTX3 PE=1 SV=3	PTX3	4.34485	0.00166376	0.0142673
COVID-19-A.vs.IDC	P60900	Proteasome subunit alpha type-6 OS=Homo sapiens OX=9606 GN=PSMA6 PE=1 SV=1	PSMA6	5.90074	0.00017579	0.0036534
COVID-19-A.vs.IDC	P80723	Brain acid soluble protein 1 OS=Homo sapiens OX=9606 GN=BASP1 PE=1 SV=2	BASP1	2.0072	0.00713767	0.0399017
COVID-19-A.vs.IDC	Q02818	Nucleobindin-1 OS=Homo sapiens OX=9606 GN=NUCB1 PE=1 SV=4	NUCB1	8.27411	0.0265272	0.0922557
COVID-19-A.vs.IDC	Q08380	Galectin-3-binding protein OS=Homo sapiens OX=9606 GN=LGALS3BP PE=1 SV=1	LGALS3BP	1.56716	0.010314	0.0485589
COVID-19-A.vs.IDC	Q15413	Ryanodine receptor 3 OS=Homo sapiens OX=9606 GN=RYR3 PE=1 SV=3	RYR3	14.0923	0.000219326	0.00375904
COVID-19-A.vs.IDC	Q16627	C-C motif chemokine 14 OS=Homo sapiens OX=9606 GN=CCL14 PE=1 SV=1	CCL14	3.3699	0.0419907	0.127603
COVID-19-A.vs.IDC	Q93063	Exostosin-2 OS=Homo sapiens OX=9606 GN=EXT2 PE=1 SV=1	EXT2	2.67022	0.00265861	0.0205468
COVID-19-A.vs.IDC	Q9NQR4	Omega-amidase NIT2 OS=Homo sapiens OX=9606 GN=NIT2 PE=1 SV=1	NIT2	2.1308	0.00413154	0.0273349
COVID-19-A.vs.IDC	Q9NY97	N-acetyllactosaminide beta-1,3-N-acetylglucosaminyltransferase 2 OS=Homo sapiens OX=9606 GN=B3GNT2 PE=1 SV=2	B3GNT2	4.54762	1.88922e-05	0.000900421
COVID-19-A.vs.IDC	Q9Y279	V-set and immunoglobulin domain-containing protein 4 OS=Homo sapiens OX=9606 GN=VSIG4 PE=1 SV=1	VSIG4	6.78616	0.00112155	0.0111443
COVID-19-A.vs.IDC	P01009	Alpha-1-antitrypsin OS=Homo sapiens OX=9606 GN=SERPINA1 PE=1 SV=3	SERPINA1	1.64546	0.00154893	0.0134671
COVID-19-A.vs.IDC	P01033	Metalloproteinase inhibitor 1 OS=Homo sapiens OX=9606 GN=TIMP1 PE=1 SV=1	TIMP1	2.08958	0.00137602	0.0131417
COVID-19-A.vs.IDC	P01034	Cystatin-C OS=Homo sapiens OX=9606 GN=CST3 PE=1 SV=1	CST3	1.7273	0.0411358	0.125615
COVID-19-A.vs.IDC	P01344	Insulin-like growth factor II OS=Homo sapiens OX=9606 GN=IGF2 PE=1 SV=1	IGF2	1.82267	0.000380013	0.00566401
COVID-19-A.vs.IDC	P02749	Beta-2-glycoprotein 1 OS=Homo sapiens OX=9606 GN=APOH PE=1 SV=3	APOH	2.17241	0.000348816	0.00532583
COVID-19-A.vs.IDC	P04275	von Willebrand factor OS=Homo sapiens OX=9606 GN=VWF PE=1 SV=4	VWF	3.33087	3.27544e-05	0.00136695
COVID-19-A.vs.IDC	P05090	Apolipoprotein D OS=Homo sapiens OX=9606 GN=APOD PE=1 SV=1	APOD	2.38116	0.00355081	0.0246979
COVID-19-A.vs.IDC	P05109	Protein S100-A8 OS=Homo sapiens OX=9606 GN=S100A8 PE=1 SV=1	S100A8	3.75254	0.00232227	0.0184018
COVID-19-A.vs.IDC	P05160	Coagulation factor XIII B chain OS=Homo sapiens OX=9606 GN=F13B PE=1 SV=3	F13B	1.68686	0.0035443	0.0246979
COVID-19-A.vs.IDC	P06702	Protein S100-A9 OS=Homo sapiens OX=9606 GN=S100A9 PE=1 SV=1	S100A9	5.09516	0.00285943	0.020814
COVID-19-A.vs.IDC	P07307	Asialoglycoprotein receptor 2 OS=Homo sapiens OX=9606 GN=ASGR2 PE=1 SV=2	ASGR2	3.13103	0.0253542	0.0906956
COVID-19-A.vs.IDC	P07998	Ribonuclease pancreatic OS=Homo sapiens OX=9606 GN=RNASE1 PE=1 SV=4	RNASE1	15.8689	0.000219517	0.00375904
COVID-19-A.vs.IDC	P09603	Macrophage colony-stimulating factor 1 OS=Homo sapiens OX=9606 GN=CSF1 PE=1 SV=2	CSF1	2.92996	0.00152929	0.0134671
COVID-19-A.vs.IDC	P11047	Laminin subunit gamma-1 OS=Homo sapiens OX=9606 GN=LAMC1 PE=1 SV=3	LAMC1	2.97531	0.0138897	0.0610196
COVID-19-A.vs.IDC	P14314	Glucosidase 2 subunit beta OS=Homo sapiens OX=9606 GN=PRKCSH PE=1 SV=2	PRKCSH	3.77158	0.00820547	0.0431649
COVID-19-A.vs.IDC	P25786	Proteasome subunit alpha type-1 OS=Homo sapiens OX=9606 GN=PSMA1 PE=1 SV=1	PSMA1	3.3773	0.00464002	0.0291352
COVID-19-A.vs.IDC	P28066	Proteasome subunit alpha type-5 OS=Homo sapiens OX=9606 GN=PSMA5 PE=1 SV=3	PSMA5	4.94689	0.0065972	0.0382393
COVID-19-A.vs.IDC	P31151	Protein S100-A7 OS=Homo sapiens OX=9606 GN=S100A7 PE=1 SV=4	S100A7	3.52184	0.0177423	0.0725926
COVID-19-A.vs.IDC	P36980	Complement factor H-related protein 2 OS=Homo sapiens OX=9606 GN=CFHR2 PE=1 SV=1	CFHR2	17.2762	0.000889976	0.0100124
COVID-19-A.vs.IDC	P60842	Eukaryotic initiation factor 4A-I OS=Homo sapiens OX=9606 GN=EIF4A1 PE=1 SV=1	EIF4A1	3.57069	0.0369648	0.11764
COVID-19-A.vs.IDC	P61916	NPC intracellular cholesterol transporter 2 OS=Homo sapiens OX=9606 GN=NPC2 PE=1 SV=1	NPC2	6.34157	0.00284753	0.020814
COVID-19-A.vs.IDC	P81605	Dermcidin OS=Homo sapiens OX=9606 GN=DCD PE=1 SV=2	DCD	6.40599	0.0183435	0.0743592
COVID-19-A.vs.IDC	Q03167	Transforming growth factor beta receptor type 3 OS=Homo sapiens OX=9606 GN=TGFBR3 PE=1 SV=3	TGFBR3	3.19438	0.0106538	0.0497706
COVID-19-A.vs.IDC	Q13201	Multimerin-1 OS=Homo sapiens OX=9606 GN=MMRN1 PE=1 SV=3	MMRN1	2.15198	0.000241397	0.0038285
COVID-19-A.vs.IDC	Q13508	Ecto-ADP-ribosyltransferase 3 OS=Homo sapiens OX=9606 GN=ART3 PE=1 SV=2	ART3	4.55499	0.000970741	0.0100124
COVID-19-A.vs.IDC	Q13740	CD166 antigen OS=Homo sapiens OX=9606 GN=ALCAM PE=1 SV=2	ALCAM	1.51437	0.008921	0.0446908
COVID-19-A.vs.IDC	Q14515	SPARC-like protein 1 OS=Homo sapiens OX=9606 GN=SPARCL1 PE=1 SV=2	SPARCL1	1.74775	0.00178174	0.0150726
COVID-19-A.vs.IDC	Q15751	Probable E3 ubiquitin-protein ligase HERC1 OS=Homo sapiens OX=9606 GN=HERC1 PE=1 SV=2	HERC1	4.58204	0.0214416	0.0828545
COVID-19-A.vs.IDC	Q86UD1	Out at first protein homolog OS=Homo sapiens OX=9606 GN=OAF PE=2 SV=1	OAF	1.50005	0.00217506	0.0174562
COVID-19-A.vs.IDC	Q9HDC9	Adipocyte plasma membrane-associated protein OS=Homo sapiens OX=9606 GN=APMAP PE=1 SV=2	APMAP	1.77702	0.00874746	0.0446908
COVID-19-A.vs.IDC	O60279	Sushi domain-containing protein 5 OS=Homo sapiens OX=9606 GN=SUSD5 PE=1 SV=3	SUSD5	3.0934	0.0268419	0.0927853
COVID-19-A.vs.IDC	P04080	Cystatin-B OS=Homo sapiens OX=9606 GN=CSTB PE=1 SV=2	CSTB	2.4167	0.048341	0.144102
COVID-19-A.vs.IDC	P10645	Chromogranin-A OS=Homo sapiens OX=9606 GN=CHGA PE=1 SV=7	CHGA	3.13439	0.0310224	0.103298
COVID-19-A.vs.IDC	P12830	Cadherin-1 OS=Homo sapiens OX=9606 GN=CDH1 PE=1 SV=3	CDH1	2.02813	0.0166139	0.0693354
COVID-19-A.vs.IDC	P98095	Fibulin-2 OS=Homo sapiens OX=9606 GN=FBLN2 PE=1 SV=2	FBLN2	4.22802	0.000682062	0.00832579
COVID-19-A.vs.IDC	A2NJV5	Immunoglobulin kappa variable 2-29 OS=Homo sapiens OX=9606 GN=IGKV2-29 PE=3 SV=2	IGKV2-29	0.22307	0.00294135	0.0211642
COVID-19-A.vs.IDC	O00151	PDZ and LIM domain protein 1 OS=Homo sapiens OX=9606 GN=PDLIM1 PE=1 SV=4	PDLIM1	0.170647	0.000243718	0.0038285
COVID-19-A.vs.IDC	P01624	Immunoglobulin kappa variable 3-15 OS=Homo sapiens OX=9606 GN=IGKV3-15 PE=1 SV=2	IGKV3-15	0.139941	0.0103168	0.0485589
COVID-19-A.vs.IDC	P08567	Pleckstrin OS=Homo sapiens OX=9606 GN=PLEK PE=1 SV=3	PLEK	0.238751	0.00108346	0.0109394
COVID-19-A.vs.IDC	P12318	Low affinity immunoglobulin gamma Fc region receptor II-a OS=Homo sapiens OX=9606 GN=FCGR2A PE=1 SV=4	FCGR2A	0.247327	0.00719338	0.0399017
COVID-19-A.vs.IDC	P21333	Filamin-A OS=Homo sapiens OX=9606 GN=FLNA PE=1 SV=4	FLNA	0.167143	0.000691599	0.00832579
COVID-19-A.vs.IDC	P35527	Keratin, type I cytoskeletal 9 OS=Homo sapiens OX=9606 GN=KRT9 PE=1 SV=3	KRT9	0.352519	0.0188434	0.0751335
COVID-19-A.vs.IDC	P67936	Tropomyosin alpha-4 chain OS=Homo sapiens OX=9606 GN=TPM4 PE=1 SV=3	TPM4	0.134705	2.78966e-06	0.000249475
COVID-19-A.vs.IDC	Q86YZ3	Hornerin OS=Homo sapiens OX=9606 GN=HRNR PE=1 SV=2	HRNR	0.425201	0.0379777	0.11887
COVID-19-A.vs.IDC	Q9Y490	Talin-1 OS=Homo sapiens OX=9606 GN=TLN1 PE=1 SV=3	TLN1	0.0958549	6.28139e-06	0.000393215
COVID-19-A.vs.IDC	Q9Y646	Carboxypeptidase Q OS=Homo sapiens OX=9606 GN=CPQ PE=1 SV=1	CPQ	0.343515	0.023167	0.0859902
COVID-19-A.vs.IDC	O75083	WD repeat-containing protein 1 OS=Homo sapiens OX=9606 GN=WDR1 PE=1 SV=4	WDR1	0.336121	0.0172899	0.0716788
COVID-19-A.vs.IDC	O95810	Caveolae-associated protein 2 OS=Homo sapiens OX=9606 GN=CAVIN2 PE=1 SV=3	CAVIN2	0.443965	0.0123849	0.0561808
COVID-19-A.vs.IDC	P30101	Protein disulfide-isomerase A3 OS=Homo sapiens OX=9606 GN=PDIA3 PE=1 SV=4	PDIA3	0.503581	0.0238741	0.0873988
COVID-19-A.vs.IDC	P37802	Transgelin-2 OS=Homo sapiens OX=9606 GN=TAGLN2 PE=1 SV=3	TAGLN2	0.475743	0.00947608	0.0459985
COVID-19-A.vs.IDC	P60709	Actin, cytoplasmic 1 OS=Homo sapiens OX=9606 GN=ACTB PE=1 SV=1	ACTB	0.642357	0.00892388	0.0446908
COVID-19-A.vs.IDC	Q01518	Adenylyl cyclase-associated protein 1 OS=Homo sapiens OX=9606 GN=CAP1 PE=1 SV=5	CAP1	0.35799	0.0176314	0.0725926
COVID-19-A.vs.IDC	Q13361	Microfibrillar-associated protein 5 OS=Homo sapiens OX=9606 GN=MFAP5 PE=1 SV=1	MFAP5	0.281341	0.0333137	0.10976
COVID-19-A.vs.IDC	Q86UX7	Fermitin family homolog 3 OS=Homo sapiens OX=9606 GN=FERMT3 PE=1 SV=1	FERMT3	0.176694	0.000447671	0.0061069
COVID-19-A.vs.IDC	P00738	Haptoglobin OS=Homo sapiens OX=9606 GN=HP PE=1 SV=1	HP	1.93478	0.0184133	0.0743592
COVID-19-A.vs.IDC	P04003	C4b-binding protein alpha chain OS=Homo sapiens OX=9606 GN=C4BPA PE=1 SV=2	C4BPA	1.80023	2.01372e-05	0.000900421
COVID-19-A.vs.IDC	P07988	Pulmonary surfactant-associated protein B OS=Homo sapiens OX=9606 GN=SFTPB PE=1 SV=3	SFTPB	4.40681	0.00282947	0.020814
COVID-19-A.vs.IDC	P27797	Calreticulin OS=Homo sapiens OX=9606 GN=CALR PE=1 SV=1	CALR	1.82931	0.00583867	0.0346353
COVID-19-A.vs.IDC	P34096	Ribonuclease 4 OS=Homo sapiens OX=9606 GN=RNASE4 PE=1 SV=3	RNASE4	1.91695	4.27144e-05	0.0016712
COVID-19-A.vs.IDC	Q13103	Secreted phosphoprotein 24 OS=Homo sapiens OX=9606 GN=SPP2 PE=1 SV=1	SPP2	1.81849	0.00143832	0.013241
COVID-19-A.vs.IDC	Q86TH1	ADAMTS-like protein 2 OS=Homo sapiens OX=9606 GN=ADAMTSL2 PE=1 SV=1	ADAMTSL2	1.86767	0.0213106	0.0828545
COVID-19-A.vs.IDC	Q8NBJ4	Golgi membrane protein 1 OS=Homo sapiens OX=9606 GN=GOLM1 PE=1 SV=1	GOLM1	1.69135	0.0366524	0.11764
COVID-19-A.vs.IDC	Q8WZ42	Titin OS=Homo sapiens OX=9606 GN=TTN PE=1 SV=4	TTN	1.90835	0.000169388	0.0036534
COVID-19-A.vs.IDC	Q9BXR6	Complement factor H-related protein 5 OS=Homo sapiens OX=9606 GN=CFHR5 PE=1 SV=1	CFHR5	1.5983	0.0236037	0.0869171
COVID-19-A.vs.IDC	Q9Y4L1	Hypoxia up-regulated protein 1 OS=Homo sapiens OX=9606 GN=HYOU1 PE=1 SV=1	HYOU1	1.50181	0.00949831	0.0459985
COVID-19-A, Samples collected from acute phase of survival COVID-19 patients; COVID-19-F, Samples collected from acute phase of fetal COVID-19 patients; HC, Samples collected from healthy controls. FC, Fold change; FDR, False Discovery Rate.

## Sheet: Supplementary Data 3.2
Supplementary Data 3.2. Differentially expressed metabolites among COVID-19-A, COVID-19-R, HC and IDC.
	M/Z	Compound ID	Compound name	FC	log2(FC)	P value	FDR
COVID-19-A.vs.COVID-19-R	1025.68	HMDB0258633	Surfactin A	0.358793	-1.47878	0.00101952	0.612911
COVID-19-A.vs.COVID-19-R	515.286	HMDB0297043	DG(2:0/PGD1/0:0)	0.0632662	-3.98242	0.0318664	0.788888
COVID-19-A.vs.COVID-19-R	300.146	HMDB0255044	N-Acetoxy-phip	3.22932	1.69123	0.00629347	0.691427
COVID-19-A.vs.COVID-19-R	450.356	HMDB0062399	4-cholesten-7α,12α,24-triol-3-one	0.360151	-1.47333	0.00223044	0.691427
COVID-19-A.vs.COVID-19-R	282.278	HMDB0037543	(±)-(Z)-2-(5-Tetradecenyl)cyclobutanone	0.253764	-1.97844	0.0440721	0.788888
COVID-19-A.vs.COVID-19-R	278.247	LMFA01140088	6-[1]-ladderane hexanol	0.255204	-1.97028	0.0486491	0.839637
COVID-19-A.vs.COVID-19-R	446.325	HMDB0260132	(2S,3S,5S,8S,9S,10S,13S,14S,17S)-17-Acetyl-2-(2,2-dimethylmorpholino)-3-hydroxy-10,13-dimethylhexadecahydro-11H-cyclopenta[a]phenanthren-11-one	0.396533	-1.33449	0.013098	0.704917
COVID-19-A.vs.COVID-19-R	364.083	HMDB0033936	3,3'-Bisjuglone	0.263168	-1.92594	0.00842183	0.691427
COVID-19-A.vs.COVID-19-R	448.341	HMDB0241584	(8Z,11Z,13E,15S)-15-Hydroxyicosa-8,11,13-trienoylcarnitine	0.402557	-1.31273	0.00959185	0.691427
COVID-19-A.vs.COVID-19-R	401.34	HMDB0060131	3beta-Hydroxy-5-cholestenal	0.459004	-1.12342	0.043898	0.788888
COVID-19-A.vs.COVID-19-R	246.169	HMDB0000688	Isovalerylcarnitine	1.91194	0.935036	0.0317909	0.788888
COVID-19-A.vs.COVID-19-R	305.247	HMDB0036721	ent-17-Hydroxy-16beta-kauran-19-al	0.232686	-2.10354	0.043742	0.788888
COVID-19-A.vs.COVID-19-R	1169.64	HMDB0294325	CDP-DG(i-22:0/6 keto-PGF1alpha)	0.58053	-0.784557	0.0268749	0.788888
COVID-19-A.vs.COVID-19-R	438.3	LMGP02060002	PE(O-16:0/0:0)	0.428078	-1.22405	0.00742698	0.691427
COVID-19-A.vs.COVID-19-R	582.378	LMGP01020068	PC(O-16:0/3:0)	0.466526	-1.09997	0.00106113	0.612911
COVID-19-A.vs.COVID-19-R	397.129	LMPK12060016	3-O-Demethylamorphigenin	2.38613	1.25468	0.00578928	0.691427
COVID-19-A.vs.COVID-19-R	119.06	HMDB0244884	Indazole	0.369961	-1.43455	0.027547	0.788888
COVID-19-A.vs.COVID-19-R	1091.73	LMSP0601AA03	GM4(d18:1/20:0)	0.622181	-0.684594	0.00638865	0.691427
COVID-19-A.vs.COVID-19-R	252.088	HMDB0062177	N-lactoyl-Tyrosine	2.37108	1.24554	0.0357301	0.788888
COVID-19-A.vs.COVID-19-R	288.253	LMFA01050561	9S-hydroxy-7E-hexadecenoic acid	0.537204	-0.896458	0.049419	0.844509
COVID-19-A.vs.COVID-19-R	538.352	HMDB0242413	Deoxycholylphenylalanine	0.366783	-1.447	0.0171417	0.7255
COVID-19-A.vs.COVID-19-R	212.118	HMDB0251163	Dibenzodiazepine	0.393739	-1.34469	0.0338365	0.788888
COVID-19-A.vs.COVID-19-R	387.325	LMST03020040	25-hydroxy-3-deoxy-2-oxavitamin D3 / 25-hydroxy-3-deoxy-2-oxacholecalciferol	47.2413	5.56198	0.0399418	0.788888
COVID-19-A.vs.COVID-19-R	329.142	HMDB0014857	Azatadine	2.19634	1.1351	0.00843901	0.691427
COVID-19-A.vs.COVID-19-R	552.401	HMDB0010390	LysoPC(20:0/0:0)	0.505189	-0.985106	0.00372118	0.691427
COVID-19-A.vs.COVID-19-R	462.296	HMDB0006461	Linoelaidylcarnitine	0.584182	-0.775509	0.00652465	0.691427
COVID-19-A.vs.COVID-19-R	314.16	HMDB0039812	Cyclocalopin C1	2.0016	1.00115	0.0330847	0.788888
COVID-19-A.vs.COVID-19-R	269.129	HMDB0249393	Indoline, 1-(2-(2-pyridyl)ethyl)-	0.375463	-1.41326	0.0108232	0.699375
COVID-19-A.vs.COVID-19-R	512.334	LMGL06010002	MGTS(16:0/0:0)	0.528151	-0.920978	0.00282917	0.691427
COVID-19-A.vs.COVID-19-R	550.352	HMDB0010408	LysoPC(P-18:1(9Z)/0:0)	0.64128	-0.640973	0.000463227	0.612911
COVID-19-A.vs.COVID-19-R	520.988	HMDB0303752	Sodium citrate	2.39178	1.25809	0.036359	0.788888
COVID-19-A.vs.COVID-19-R	422.325	HMDB0241546	(11E,13E)-9-Hydroxyoctadeca-11,13-dienoylcarnitine	0.56798	-0.816088	0.00867187	0.691427
COVID-19-A.vs.COVID-19-R	336.138	HMDB0029089	Tryptophyl-Methionine	2.08754	1.0618	0.00377231	0.691427
COVID-19-A.vs.COVID-19-R	524.336	LMGP01060028	PC(O-16:1(11Z)/0:0)	0.651141	-0.618959	0.000723983	0.612911
COVID-19-A.vs.COVID-19-R	424.341	HMDB0241540	(6Z,9Z)-Octadeca-6,9-dienoylcarnitine	0.581448	-0.782279	0.00491069	0.691427
COVID-19-A.vs.COVID-19-R	425.081	HMDB0252238	Fevipiprant	0.397476	-1.33106	0.0104665	0.699375
COVID-19-A.vs.COVID-19-R	618.234	HMDB0260307	6-(Diethylamino)-N-[2-[(1R)-3-methyl-7-oxo-5,10-diazatetracyclo[7.4.0.01,12.02,6]trideca-2(6),3,8-triene-10-carbonyl]-1H-indol-5-yl]-1-benzofuran-2-carboxamide	3.11886	1.64102	0.0263715	0.788888
COVID-19-A.vs.COVID-19-R	324.289	HMDB0247781	N-(1,3-Dihydroxyoctadec-4-en-2-yl)acetamide	1.65738	0.728908	0.0291361	0.788888
COVID-19-A.vs.COVID-19-R	1035.66	LMSP0601AA01	GM4(d18:1/16:0)	0.637554	-0.649382	0.00347499	0.691427
COVID-19-A.vs.COVID-19-R	584.357	LMGP03060001	PS(O-20:0/0:0)	0.482209	-1.05227	0.0137472	0.704917
COVID-19-A.vs.COVID-19-R	468.343	LMGP01060009	PC(O-15:0/0:0)	0.447457	-1.16018	0.0430124	0.788888
COVID-19-A.vs.COVID-19-R	209.117	HMDB0033778	Elemicin	0.4341	-1.2039	0.00655105	0.691427
COVID-19-A.vs.COVID-19-R	267.124	HMDB0303326	Methyl 3-epi-4,5-didehydrojasmonate	0.424187	-1.23723	0.0100554	0.691427
COVID-19-A.vs.COVID-19-R	277.074	HMDB0245822	3-Aminopropylphosphonic acid	1.62661	0.701865	0.0255678	0.788888
COVID-19-A.vs.COVID-19-R	440.313	HMDB0011142	DHAP(O-18:0)	0.526414	-0.925732	0.0248749	0.788888
COVID-19-A.vs.COVID-19-R	469.227	HMDB0002421	7-Sulfocholic acid	2.93812	1.55489	0.0399898	0.788888
COVID-19-A.vs.COVID-19-R	269.225	HMDB0034735	Abietinal	0.614636	-0.702195	0.0285086	0.788888
COVID-19-A.vs.COVID-19-R	481.281	LMPR0105040002	(-)-Salvisyriacolide	0.212734	-2.23288	0.0248158	0.788888
COVID-19-A.vs.COVID-19-R	402.182	HMDB0251648	3-Quinolinecarboxylic acid, 7-((3R)-3-(1-aminocyclopropyl)-1-pyrrolidinyl)-1-((1R,2S)-2-fluorocyclopropyl)-1,4-dihydro-8-methoxy-4-oxo-	11.1622	3.48055	0.0418063	0.788888
COVID-19-A.vs.COVID-19-R	494.359	HMDB0255284	N(4)-Oleylcytosine arabinoside	0.594041	-0.751365	0.0133994	0.704917
COVID-19-A.vs.COVID-19-R	213.066	HMDB0030483	Questiomycin A	2.2099	1.14398	0.0142507	0.704917
COVID-19-A.vs.COVID-19-R	225.061	HMDB0000660	D-Fructose	1.68538	0.753076	0.029539	0.788888
COVID-19-A.vs.COVID-19-R	452.373	HMDB0240747	(11Z,14Z)-Eicosadienoylcarnitine	0.577375	-0.79242	0.0334296	0.788888
COVID-19-A.vs.COVID-19-R	286.228	HMDB0247397	N-(1,3-Dimethylbutyl)-N'-phenyl-p-phenylenediamine	0.605641	-0.723465	0.0309565	0.788888
COVID-19-A.vs.COVID-19-R	556.326	LMGP03060002	PS(O-18:0/0:0)	0.576861	-0.793705	0.00707412	0.691427
COVID-19-A.vs.COVID-19-R	491.188	HMDB0029776	Dhurrin 6'-glucoside	0.387128	-1.36912	0.0169943	0.7255
COVID-19-A.vs.COVID-19-R	480.343	HMDB0010407	LysoPC(P-16:0/0:0)	0.514907	-0.957616	0.0193128	0.754039
COVID-19-A.vs.COVID-19-R	578.382	LMGP01010829	PC(18:0/3:0)	0.552689	-0.855459	0.044252	0.788888
COVID-19-A.vs.COVID-19-R	717.52	LMSP03020044	PE-Cer(d15:2(4E,6E)/20:0)	0.599988	-0.736993	0.0124059	0.704917
COVID-19-A.vs.COVID-19-R	679.314	HMDB0250416	4-Piperidinol, 1-(3-phenothiazin-10-ylpropyl)-	2.88965	1.5309	0.0176697	0.729
COVID-19-A.vs.COVID-19-R	433.272		PA(19:1(9Z)/0:0)	4.70276	2.23351	0.0223204	0.767398
COVID-19-A.vs.COVID-19-R	534.39	HMDB0241626	(14Z)-Tricos-14-enoylcarnitine	0.638165	-0.647999	0.0361992	0.788888
COVID-19-A.vs.COVID-19-R	282.071	HMDB0255794	1-[3,4-Dihydroxy-5-(hydroxymethyl)oxolan-2-yl]-5-hydroxyimidazole-4-carboxamide	1.90719	0.931446	0.0386161	0.788888
COVID-19-A.vs.COVID-19-R	271.241	LMPR01040116	15-hydroxycembra-1,3,7,11-tetraene	0.269685	-1.89065	0.0207973	0.754039
COVID-19-A.vs.COVID-19-R	554.383	HMDB0011149	LysoPC(O-18:0/0:0)	0.644887	-0.632883	0.0125001	0.704917
COVID-19-A.vs.COVID-19-R	255.21	HMDB0006046	5a-Androst-3-en-17-one	0.575087	-0.798147	0.0340572	0.788888
COVID-19-A.vs.COVID-19-R	480.125	HMDB0258686	Talampicillin	10.57	3.4019	0.0374064	0.788888
COVID-19-A.vs.COVID-19-R	467.192	HMDB0035590	15-Acetoxyscirpene-3,4-diol 4-O-a-D-glucopyranoside	0.367524	-1.44409	0.0335296	0.788888
COVID-19-A.vs.COVID-19-R	454.328	LMGP01060007	PC(O-14:0/0:0)	0.423032	-1.24116	0.0153998	0.704917
COVID-19-A.vs.COVID-19-R	213.067	HMDB0249637	9H-Pyrido[3,4-b]indole-3-carboxylic acid	1.90693	0.931253	0.012531	0.704917
COVID-19-A.vs.COVID-19-R	276.018	HMDB0247382	2,5-Dioxopyrrolidin-1-yl 2-(acetylthio)acetate	1.50864	0.593244	0.00462622	0.691427
COVID-19-A.vs.COVID-19-R	137.071	HMDB0245814	3-Aminobenzamide	3.00858	1.58908	0.0066948	0.691427
COVID-19-A.vs.COVID-19-R	146.117	HMDB0001161	4-Trimethylammoniobutanoic acid	1.51741	0.601611	0.0467886	0.823937
COVID-19-A.vs.COVID-19-R	259.13	HMDB0011171	gamma-Glutamylleucine	1.51425	0.598604	0.00862993	0.691427
COVID-19-A.vs.COVID-19-R	321.166	HMDB0041989	Pipemidic acid	1.50922	0.593801	0.0458268	0.811949
COVID-19-A.vs.COVID-19-R	405.213	HMDB0015589	Flunarizine	0.328796	-1.60474	0.00259088	0.691427
COVID-19-A.vs.COVID-19-R	119.049	HMDB0006236	Phenylacetaldehyde	1.67557	0.74465	0.0412351	0.788888
COVID-19-A.vs.COVID-19-R	511.323	HMDB0034523	Queretaroic acid	0.514153	-0.95973	0.0497277	0.844785
COVID-19-A.vs.COVID-19-R	150.058	HMDB0059667	3-Methyl sulfolene	1.53584	0.619028	0.0194995	0.754039
COVID-19-A.vs.COVID-19-R	104.053	HMDB0031682	(±)-2-Methylthiazolidine	1.50611	0.590824	0.0203326	0.754039
COVID-19-A.vs.COVID-19-R	441.167	HMDB0249354	Bovilene	3.36646	1.75123	0.0401495	0.788888
COVID-19-A.vs.COVID-19-R	538.349	HMDB0242398	Chenodeoxycholyltyrosine	0.588199	-0.765624	0.0288294	0.788888
COVID-19-A.vs.COVID-19-R	293.114	HMDB0000594	gamma-Glutamylphenylalanine	1.51245	0.596884	0.0408547	0.788888
COVID-19-A.vs.COVID-19-R	662.365	LMGP20010013	PKODiA-PC	0.641882	-0.63962	0.0294493	0.788888
COVID-19-A.vs.COVID-19-R	239.163	HMDB0112083	3,4-Dimethyl-5-pentyl-2-furanpropanoic acid	0.547709	-0.868518	0.0424515	0.788888
COVID-19-A.vs.COVID-19-R	279.233	HMDB0037170	3-Methylene-2-octanone	0.663322	-0.592218	0.0181703	0.739097
COVID-19-A.vs.COVID-19-R	470.287	HMDB0114778	PA(10:0/8:0)	0.65798	-0.603885	0.0251438	0.788888
COVID-19-A.vs.COVID-19-R	409.33	HMDB0072854	MG(i-20:0/0:0/0:0)	1.75133	0.808449	0.00699966	0.691427
COVID-19-A.vs.COVID-19-R	479.274	HMDB0247785	N-[1-[[5-(Diaminomethylideneamino)-1-oxopentan-2-yl]amino]-4-methyl-1-oxopentan-2-yl]-4-methyl-2-(propanoylamino)pentanamide	3.22756	1.69044	0.0378098	0.788888
COVID-19-A.vs.COVID-19-R	514.283	HMDB0062801	Sulfoglycolithocholate(2-)	5.34014	2.41688	0.0173336	0.7255
COVID-19-A.vs.COVID-19-R	302.196	HMDB0241739	4-Oxooctanoylcarnitine	1.77444	0.827361	0.0164736	0.720846
COVID-19-A.vs.HC	286.177	HMDB0029567	Hydroxy-alpha-sanshool	0.026169	-5.256	0.0496189	0.22413
COVID-19-A.vs.HC	280.263	LMFA06000102	9,12,15-octadecatrienal	0.00768562	-7.02362	0.0323297	0.178866
COVID-19-A.vs.HC	727.083	HMDB0001554	Xanthylic acid	0.107442	-3.21837	0.0438058	0.21288
COVID-19-A.vs.HC	345.274	HMDB0257702	18-Nitrooctadec-9-enoic acid	0.134855	-2.89052	3.41712e-05	0.00224397
COVID-19-A.vs.HC	159.043	HMDB0059622	4-Methylumbelliferone	20.3071	4.34392	0.0485059	0.222005
COVID-19-A.vs.HC	318.181	HMDB0029087	Tryptophyl-Leucine	0.23716	-2.07607	2.89846e-05	0.00209269
COVID-19-A.vs.HC	649.249		HYDROLYSIS PRODUCT OF BUSSEIN	0.223474	-2.16182	0.000358518	0.00976792
COVID-19-A.vs.HC	312.158	HMDB0034371	Piperettine	0.191311	-2.38601	0.0327129	0.180296
COVID-19-A.vs.HC	347.221	HMDB0013157	18-Hydroxy-11-dehydrotetrahydrocorticosterone	0.036592	-4.77233	4.53767e-05	0.00267444
COVID-19-A.vs.HC	530.198		Colchicoside	0.128644	-2.95854	0.000124925	0.00462542
COVID-19-A.vs.HC	364.083	HMDB0033936	3,3'-Bisjuglone	0.141016	-2.82607	5.10784e-06	0.000686175
COVID-19-A.vs.HC	468.343	LMGP01060009	PC(O-15:0/0:0)	0.189092	-2.40284	9.96314e-05	0.00396884
COVID-19-A.vs.HC	405.192	HMDB0012613	19-Oic-deoxycorticosterone	0.140371	-2.83268	1.91834e-07	0.00010041
COVID-19-A.vs.HC	511.323	HMDB0034523	Queretaroic acid	0.17225	-2.53742	0.000927987	0.0186113
COVID-19-A.vs.HC	480.343	HMDB0010407	LysoPC(P-16:0/0:0)	0.117481	-3.0895	0.0201285	0.136458
COVID-19-A.vs.HC	707.096	HMDB0001507	Diguanosine diphosphate	0.151264	-2.72486	0.000169476	0.00567531
COVID-19-A.vs.HC	515.287	HMDB0296917	DG(2:0/0:0/PGF2alpha)	0.0184946	-5.75675	0.019798	0.136458
COVID-19-A.vs.HC	217.017	HMDB0304908	2-(2-Hydroxyethyl)phenyl hydrogen sulfate	0.160686	-2.63768	0.018514	0.131632
COVID-19-A.vs.HC	656.269	HMDB0032326	Hexyl heptanoate	0.203084	-2.29985	0.000100423	0.00396884
COVID-19-A.vs.HC	505.144	HMDB0259055	Thymol blue	0.145972	-2.77624	7.10338e-05	0.00342141
COVID-19-A.vs.HC	639.109	HMDB0060872	Sorafenib beta-D-Glucuronide	0.163558	-2.61212	0.000170967	0.00567531
COVID-19-A.vs.HC	584.357	LMGP03060001	PS(O-20:0/0:0)	0.250112	-1.99935	3.05103e-05	0.00213603
COVID-19-A.vs.HC	571.121	HMDB0039972	4'-Hydroxyanigorootin	0.166977	-2.58228	0.000147025	0.00505486
COVID-19-A.vs.HC	205.06	HMDB0029862	Cyromazine	0.10685	-3.22634	0.00157985	0.0259177
COVID-19-A.vs.HC	367.159	HMDB0001032	Dehydroepiandrosterone sulfate	0.173744	-2.52496	0.00019652	0.0063061
COVID-19-A.vs.HC	345.143	HMDB0247525	10-(Phosphonooxy)decyl methacrylate	0.315833	-1.66276	6.45529e-05	0.00337155
COVID-19-A.vs.HC	243.033	HMDB0059983	4-phenylbutanic acid-O-sulphate	0.226835	-2.14028	0.0106911	0.0926468
COVID-19-A.vs.HC	541.128	HMDB0248023	Adozelesin	1615.59	10.6578	0.0431954	0.21108
COVID-19-A.vs.HC	413.136	LMPK12100022	6-Butyryl-5-hydroxy-4-phenylseselin	0.184882	-2.43532	6.80391e-05	0.00342141
COVID-19-A.vs.HC	443.232	HMDB0244384	(6R)-6-(2-Hydroxy-2-methylpropyl)-3-[(1R)-1-[4-(1-methyl-2-oxopyridin-4-yl)phenyl]ethyl]-6-phenyl-1,3-oxazinan-2-one	0.104449	-3.25914	0.0448269	0.214338
COVID-19-A.vs.HC	188.986	HMDB0240263	Hydroquinone sulfate	0.213605	-2.22698	0.00852726	0.0804795
COVID-19-A.vs.HC	538.352	HMDB0242413	Deoxycholylphenylalanine	0.215746	-2.21259	0.00143557	0.0244546
COVID-19-A.vs.HC	498.113	LMPK12010029	Pelargonidin 3-(6''-acetylglucoside)	0.18881	-2.40499	4.30935e-05	0.00259279
COVID-19-A.vs.HC	269.129	HMDB0249393	Indoline, 1-(2-(2-pyridyl)ethyl)-	0.244732	-2.03073	5.37364e-06	0.000686175
COVID-19-A.vs.HC	300.146	HMDB0255044	N-Acetoxy-phip	24.5483	4.61755	1.02589e-05	0.000897813
COVID-19-A.vs.HC	261.069	HMDB0249247	Bis(2-methylphenyl) hydrogen phosphate	0.274248	-1.86645	0.0204951	0.137644
COVID-19-A.vs.HC	131.049	HMDB0031725	(E)-3-(2-Hydroxyphenyl)-2-propenal	0.239465	-2.06212	0.0266665	0.159777
COVID-19-A.vs.HC	425.081	HMDB0252238	Fevipiprant	0.249726	-2.00158	2.37722e-06	0.000457693
COVID-19-A.vs.HC	255.21	HMDB0248392	5,16-Androstadien-3beta-ol	0.2056	-2.28209	5.85646e-05	0.00319122
COVID-19-A.vs.HC	267.124	HMDB0303326	Methyl 3-epi-4,5-didehydrojasmonate	0.26297	-1.92703	1.61558e-06	0.000358908
COVID-19-A.vs.HC	539.25	HMDB0010357	Tetrahydroaldosterone-3-glucuronide	0.206987	-2.27239	3.5908e-05	0.0022544
COVID-19-A.vs.HC	240.087	HMDB0257806	3-[2-Carboxyprop-1-enyl(ethoxycarbonyl)amino]-2-methylprop-2-enoic acid	0.151436	-2.72322	0.00909158	0.0840847
COVID-19-A.vs.HC	292.016	HMDB0060641	Lamivudine-monophosphate	0.133682	-2.90312	0.00526862	0.0598444
COVID-19-A.vs.HC	471.175	HMDB0061104	7-hydroxymethotrexate	0.267421	-1.90282	0.000567741	0.0130513
COVID-19-A.vs.HC	209.117	HMDB0033778	Elemicin	0.261916	-1.93283	2.88637e-06	0.000500772
COVID-19-A.vs.HC	583.256	HMDB0000054	Bilirubin	0.240546	-2.05562	0.000327501	0.00909445
COVID-19-A.vs.HC	481.188	HMDB0034463	Austin	0.206499	-2.27579	9.60473e-05	0.00396884
COVID-19-A.vs.HC	289.252	LMFA01031210	7E,13E,17Z-Eicosatrienoic acid	0.249044	-2.00553	0.00057577	0.0130931
COVID-19-A.vs.HC	317.21	HMDB0000344	2-Methoxyestradiol-3-methylether	0.142358	-2.81241	0.000237983	0.0072347
COVID-19-A.vs.HC	343.14	HMDB0036159	Toxin T2 tetrol	597.993	9.22399	0.049579	0.22413
COVID-19-A.vs.HC	413.2	HMDB0241920	N-Palmitoyl Arginine	0.227931	-2.13333	9.15663e-05	0.00394692
COVID-19-A.vs.HC	485.288	HMDB0260429	N-[2-[5-[[3-(2-Aminoethyl)-1H-indol-5-yl]-methoxymethoxy]-1H-indol-3-yl]ethyl]-N-propan-2-ylpropan-2-amine	6.07837	2.60368	1.5424e-06	0.000358908
COVID-19-A.vs.HC	523.287	HMDB0014554	Mupirocin	0.282877	-1.82175	0.00072966	0.0159304
COVID-19-A.vs.HC	268.117	HMDB0038926	Samin	0.179453	-2.47832	0.00738403	0.0743034
COVID-19-A.vs.HC	376.212	HMDB0034096	Mammea B/BD	0.11264	-3.15021	0.00211103	0.031878
COVID-19-A.vs.HC	607.238	HMDB0259948	Lificiguat	0.228052	-2.13257	8.62665e-05	0.00380381
COVID-19-A.vs.HC	581.238	HMDB0304275	biliverdin-IX-alpha	0.299565	-1.73906	0.000142665	0.00496404
COVID-19-A.vs.HC	313.238	LMFA07040053	1-methylpropyl-tridecanolide	0.21954	-2.18744	0.0151193	0.118332
COVID-19-A.vs.HC	346.33	HMDB0061665	15-hydroxyicosanoic acid	6.41041	2.68042	3.64062e-07	0.000116823
COVID-19-A.vs.HC	204.981	HMDB0060016	Pyrogallol-1-O-sulphate	0.0416179	-4.58665	0.0458957	0.21729
COVID-19-A.vs.HC	499.292	HMDB0303085	1-(4-O-beta-D-glucopyranosyl-3-methoxyphenyl)-3,5-dihydroxydecane	0.309925	-1.69001	0.00444139	0.0552876
COVID-19-A.vs.HC	301.118	HMDB0255766	5-Nitro-2-(3-phenylpropylamino)benzoic acid	0.341159	-1.55148	0.000417932	0.0106813
COVID-19-A.vs.HC	339.267	HMDB0249381	1-(2-Methoxyethoxy)hexadecane	0.119065	-3.07017	0.0245746	0.153951
COVID-19-A.vs.HC	637.348	HMDB0033241	Glycylalanylprolylmethionylphenylalanylvalinamide	6.41025	2.68038	2.2388e-07	0.00010041
COVID-19-A.vs.HC	218.997	HMDB0060015	Phenol sulphate	0.0829709	-3.59125	0.0284972	0.166599
COVID-19-A.vs.HC	360.292	HMDB0013650	Arachidonoyl Serinol	0.335423	-1.57595	0.00687031	0.0716298
COVID-19-A.vs.HC	453.356	HMDB0062416	5beta-cholestan-3alpha,7alpha,12alpha,24(S),27-pentol	11.7596	3.55577	0.005223	0.0598444
COVID-19-A.vs.HC	507.258	LMST05010050	11alpha-hydroxyprogesterone 11-glucosiduronic acid	0.0967918	-3.36897	0.000754865	0.0161829
COVID-19-A.vs.HC	262.237	LMFA01050044	omega-hydroxy myristic acid	0.318375	-1.6512	5.67158e-05	0.00314991
COVID-19-A.vs.HC	161.023		4-Hydroxycoumarin	0.22486	-2.1529	0.0213774	0.141277
COVID-19-A.vs.HC	383.154	HMDB0062544	16alpha-Hydroxy DHEA 3-sulfate	0.224884	-2.15274	6.17308e-05	0.00330146
COVID-19-A.vs.HC	379.283	HMDB0011549	MG(0:0/20:4(8Z,11Z,14Z,17Z)/0:0)	6.75605	2.75618	0.0105583	0.0918443
COVID-19-A.vs.HC	232.227	HMDB0036219	Octyl 2-methylbutyrate	0.331703	-1.59204	0.000756473	0.0161829
COVID-19-A.vs.HC	352.165	HMDB0029006	Phenylalanyltryptophan	0.399739	-1.32287	9.5336e-05	0.00396884
COVID-19-A.vs.HC	335.148	HMDB0029972	Coriandrone D	4.67114	2.22377	0.0257753	0.157732
COVID-19-A.vs.HC	626.352	HMDB0015006	Benzonatate	16.4657	4.04139	0.0306627	0.171616
COVID-19-A.vs.HC	381.314	LMFA05000081	1,2-docasanediol	22.9596	4.52103	0.0014395	0.0244546
COVID-19-A.vs.HC	357.278	HMDB0000308	3b-Hydroxy-5-cholenoic acid	0.149447	-2.74229	0.0102041	0.090168
COVID-19-A.vs.HC	391.286	HMDB0000626	Deoxycholic acid	0.117251	-3.09233	0.00852086	0.0804795
COVID-19-A.vs.HC	660.423	LMGP03010049	PS(12:0/16:1(9Z))	4.27606	2.09628	1.64303e-07	0.00010041
COVID-19-A.vs.HC	282.133	HMDB0257478	Sanfetrinem	0.22398	-2.15856	0.00813844	0.0791374
COVID-19-A.vs.HC	523.265	HMDB0252023	ethyl ((3,4,5-trihydroxy-6-((4-(4-isopropoxybenzyl)-1-isopropyl-5-methyl-1H-pyrazol-3-yl)oxy)tetrahydro-2H-pyran-2-yl)methyl) carbonate	4.22992	2.08063	7.08443e-05	0.00342141
COVID-19-A.vs.HC	548.312	HMDB0250470	Cortivazol	5.26842	2.39737	3.89007e-06	0.000624141
COVID-19-A.vs.HC	105.034	HMDB0244156	1,3-Benzodioxole	0.200649	-2.31726	0.00701542	0.072359
COVID-19-A.vs.HC	246.038		m-Trifluoromethylhippuric acid	0.206301	-2.27717	0.0083682	0.0802902
COVID-19-A.vs.HC	374.362	LMFA01050210	13-hydroxy-docosanoic acid	3.53509	1.82175	3.49649e-05	0.00224397
COVID-19-A.vs.HC	369.174	HMDB0248416	Androstenediol 3-sulfate	0.278376	-1.84489	0.00129985	0.0231727
COVID-19-A.vs.HC	617.302	HMDB0259343	Tyr-ile-gly-ser-arg	0.447622	-1.15965	0.00240774	0.0352972
COVID-19-A.vs.HC	285.07	HMDB0028752	Aspartyl-Glutamate	0.215928	-2.21138	0.0439714	0.213017
COVID-19-A.vs.HC	543.119	HMDB0256650	2-[2-(2-Butoxy-2-oxoethoxy)-4-[2-(4,5,6,7-tetrahydrothieno[3,2-c]pyridine-2-carbonylamino)acetyl]phenoxy]acetic acid	0.395789	-1.3372	0.00161537	0.0259177
COVID-19-A.vs.HC	323.146	HMDB0033106	N6-Galacturonyl-L-lysine	3.88711	1.9587	1.00069e-07	0.00010041
COVID-19-A.vs.HC	178.05	HMDB0253647	Isoindolin-1-one	0.211744	-2.23961	0.00956718	0.0866145
COVID-19-A.vs.HC	552.401	HMDB0010390	LysoPC(20:0/0:0)	0.423059	-1.24107	0.000562662	0.0130513
COVID-19-A.vs.HC	454.328	LMGP01060007	PC(O-14:0/0:0)	0.199916	-2.32253	0.0251776	0.155702
COVID-19-A.vs.HC	681.347	HMDB0032821	Corchorusoside B	6.77591	2.76042	0.00250449	0.0359977
COVID-19-A.vs.HC	611.344	LMST01010431	Venustone	14.1108	3.81873	0.00785675	0.0779484
COVID-19-A.vs.HC	350.151	HMDB0029090	Tryptophyl-Phenylalanine	0.435252	-1.20008	0.00516441	0.0594216
COVID-19-A.vs.HC	415.152	HMDB0249133	beta-hydroxyprednisolone	0.326969	-1.61277	0.0038171	0.0487778
COVID-19-A.vs.HC	443.183	LMST01120005	Strophanthidin	0.289412	-1.7888	0.000472566	0.0115659
COVID-19-A.vs.HC	613.36	LMST05050017	Kurilensoside H	6.99805	2.80695	0.00290338	0.0399284
COVID-19-A.vs.HC	351.254	HMDB0011539	MG(0:0/18:3(6Z,9Z,12Z)/0:0)	0.321543	-1.63692	0.0130594	0.105645
COVID-19-A.vs.HC	494.359	LMGP01070007	PC(P-17:0/0:0)	0.352918	-1.50259	0.00211931	0.031878
COVID-19-A.vs.HC	503.224	HMDB0036161	4-Propanoyl-HT2 toxin	0.13823	-2.85486	0.000101695	0.00396884
COVID-19-A.vs.HC	561.341	LMST01100013	3beta,15alpha,16alpha,24alpha-tetrahydroxy25,26,27-trinor-16,24-cyclo-cycloartane-23-one-3-O-beta-D-xylopyranoside	7.00548	2.80848	0.00272204	0.037977
COVID-19-A.vs.HC	329.062	HMDB0248169	Almecillin	0.245754	-2.02471	0.0465879	0.218626
COVID-19-A.vs.HC	638.242	HMDB0036746	Matsutakeside I	3.31947	1.73095	0.000442518	0.0110172
COVID-19-A.vs.HC	465.193	HMDB0253640	Isoflupredone acetate	0.288402	-1.79385	0.000990872	0.0190776
COVID-19-A.vs.HC	991.55	HMDB0277724	PI(PGJ2/22:2(13Z,16Z))	3.00823	1.58892	2.02321e-05	0.00149822
COVID-19-A.vs.HC	385.309	LMST03020045	25-hydroxy-23-oxavitamin D3 / 25-hydroxy-23-oxacholecalciferol	6.44751	2.68874	0.00245807	0.0356728
COVID-19-A.vs.HC	629.355	HMDB0038378	Goshonoside F7	10.2428	3.35654	0.00654281	0.069531
COVID-19-A.vs.HC	239.163	HMDB0112083	3,4-Dimethyl-5-pentyl-2-furanpropanoic acid	0.30867	-1.69587	6.34726e-07	0.000183309
COVID-19-A.vs.HC	397.206	HMDB0240591	Allopregnanolone sulfate	0.297557	-1.74876	0.000680955	0.0150122
COVID-19-A.vs.HC	465.098	HMDB0304849	Vericiguat	3.63436	1.8617	0.0443714	0.213574
COVID-19-A.vs.HC	217.097	HMDB0013894	S-4-Hydroxymephenytoin	0.490332	-1.02817	2.66319e-07	0.00010041
COVID-19-A.vs.HC	619.275	HMDB0030459	Hordatine B	0.466647	-1.0996	0.0293165	0.167345
COVID-19-A.vs.HC	400.377	LMFA01050215	24-hydroxy-10Z-tetracosenoic acid	0.269684	-1.89066	0.000569412	0.0130513
COVID-19-A.vs.HC	344.14	HMDB0250508	N-Methyl-1-[3-[[(2R)-1-methylpyrrolidin-2-yl]methyl]-1H-indol-5-yl]methanesulfonamide	79.3313	6.30982	0.0102728	0.0901754
COVID-19-A.vs.HC	335.125	HMDB0038120	Ovalicin	0.441135	-1.18071	0.0033841	0.044424
COVID-19-A.vs.HC	359.182	HMDB0304782	Histidinyl-Tryptophan	3.32925	1.7352	1.99779e-06	0.000412116
COVID-19-A.vs.HC	268.105	HMDB0250519	Cppene	0.487297	-1.03713	8.58635e-05	0.00380381
COVID-19-A.vs.HC	438.3	LMGP02060002	PE(O-16:0/0:0)	0.407833	-1.29395	0.00774351	0.0771147
COVID-19-A.vs.HC	303.231	HMDB0254962	Mutilin	0.2288	-2.12784	0.0372077	0.194666
COVID-19-A.vs.HC	399.325	HMDB0001903	Calcitriol	5.37336	2.42583	0.00281358	0.0388785
COVID-19-A.vs.HC	202.216	LMFA05000154	3Z-Dodecen-1-ol	0.413743	-1.27319	5.25494e-05	0.00297574
COVID-19-A.vs.HC	695.362	HMDB0256343	Periplocin	6.77064	2.75929	0.00330411	0.0437719
COVID-19-A.vs.HC	347.221	HMDB0246609	4,5-Dihydrocortisol	0.126409	-2.98383	7.87643e-06	0.000825478
COVID-19-A.vs.HC	384.995	HMDB0252018	Ethion	0.208145	-2.26434	0.0172765	0.126623
COVID-19-A.vs.HC	512.334	LMGL06010002	MGTS(16:0/0:0)	0.469545	-1.09066	0.000114402	0.00434729
COVID-19-A.vs.HC	306.263	HMDB0072845	MG(13:0/0:0/0:0)	0.361654	-1.46732	0.000403349	0.0104943
COVID-19-A.vs.HC	422.359	HMDB0241563	(9Z)-Nonadec-9-enoylcarnitine	0.231348	-2.11187	0.00250538	0.0359977
COVID-19-A.vs.HC	342.191	HMDB0241093	6-Hydroxydec-7-enedioylcarnitine	26.7339	4.7406	0.0270728	0.160877
COVID-19-A.vs.HC	301.118	HMDB0243809	1-{2-[(3-Ethylphenyl)amino]-2-oxoethyl}-6-oxo-1,6-dihydropyridine-3-carboxylic acid	0.483154	-1.04944	0.00306024	0.0414928
COVID-19-A.vs.HC	300.18	HMDB0240724	Suberoyl-L-carnitine	3.81888	1.93315	0.0354279	0.187651
COVID-19-A.vs.HC	190.086	HMDB0002302	Indole-3-propionic acid	0.262321	-1.9306	0.00116748	0.0216133
COVID-19-A.vs.HC	246.123		ACETYLTRYPTOPHANAMIDE	0.513261	-0.962236	5.93988e-06	0.000686175
COVID-19-A.vs.HC	303.195	HMDB0006773	11b-Hydroxyandrost-4-ene-3,17-dione	0.272841	-1.87387	0.000323133	0.00906027
COVID-19-A.vs.HC	377.192	HMDB0254684	MeTRH	2.38231	1.25236	0.00109969	0.0206227
COVID-19-A.vs.HC	334.294	LMGL01020054	1-O-(2R-hydroxy-4Z-pentadecenyl)-sn-glycerol	0.358301	-1.48076	0.00095511	0.0187643
COVID-19-A.vs.HC	269.125	HMDB0061115	Lenticin	0.395696	-1.33754	0.0424779	0.209161
COVID-19-A.vs.HC	369.174	HMDB0258607	Piperonyl sulfoxide	0.383357	-1.38324	0.000679867	0.0150122
COVID-19-A.vs.HC	499.063	LMPK12111323	Wogonin 7-glucuronide	0.351265	-1.50937	0.0420111	0.209161
COVID-19-A.vs.HC	402.181	HMDB0014363	Moxifloxacin	1355.2	10.4043	0.0149221	0.117106
COVID-19-A.vs.HC	587.242	HMDB0254917	MPPa (Methyl pyropheophorbide-a)	0.177095	-2.4974	0.00149864	0.0253104
COVID-19-A.vs.HC	556.326	LMGP03060002	PS(O-18:0/0:0)	0.498612	-1.00401	0.0004249	0.0107589
COVID-19-A.vs.HC	247.132	HMDB0001931	gamma-CEHC	0.389854	-1.35899	0.00483721	0.0579662
COVID-19-A.vs.HC	271.132	HMDB0245536	2'-Fluoro-2',3'-dideoxyadenosine	0.375806	-1.41194	0.0483616	0.222005
COVID-19-A.vs.HC	298.309		Palmitoyl N-Isopropylamide	2.46529	1.30176	7.38624e-05	0.00344056
COVID-19-A.vs.HC	316.117	LMPK12100011	Kuhlmannin	0.256516	-1.96288	0.0336286	0.18257
COVID-19-A.vs.HC	337.113	HMDB0254835	Molinate	0.38186	-1.38888	0.0354769	0.187651
COVID-19-A.vs.HC	285.143	HMDB0241810	4-Amino-3-hydroxybutanoylcarnitine	0.362738	-1.463	0.0156267	0.120346
COVID-19-A.vs.HC	326.341	LMFA05000533	6Z,9Z-Heneicosadien-11R-ol	2.59732	1.37703	2.94776e-06	0.000500772
COVID-19-A.vs.HC	267.11	HMDB0259318	tubercidin	4.2069	2.07276	0.0084589	0.0804795
COVID-19-A.vs.HC	307.052	HMDB0028992	Phenylalanylcysteine	0.266562	-1.90746	0.0265198	0.159229
COVID-19-A.vs.HC	356.008	HMDB0038429	Methyl glucosinolate	0.271589	-1.8805	8.329e-06	0.000825478
COVID-19-A.vs.HC	231.112	HMDB0246312	4-(Phenylamino)benzoic acid	0.508976	-0.97433	3.10642e-05	0.00213603
COVID-19-A.vs.HC	411.185	HMDB0000416	17-Hydroxypregnenolone sulfate	0.383116	-1.38415	0.00101706	0.0193552
COVID-19-A.vs.HC	359.257	HMDB0012868	9'-Carboxy-gamma-chromanol	7.48508	2.90402	0.0143129	0.112939
COVID-19-A.vs.HC	354.336	LMFA08040010	Anandamide (20:1, n-9)	0.339848	-1.55704	0.00182784	0.028534
COVID-19-A.vs.HC	593.479	HMDB0299042	DG(18:1(12Z)-2OH(9,10)/i-15:0/0:0)	0.512743	-0.963692	0.0290058	0.167345
COVID-19-A.vs.HC	582.378	LMGP01020068	PC(O-16:0/3:0)	0.468635	-1.09346	0.00182401	0.028534
COVID-19-A.vs.HC	577.481	HMDB0007300	DG(18:3(9Z,12Z,15Z)/15:0/0:0)	0.54668	-0.871233	0.036645	0.19242
COVID-19-A.vs.HC	348.337	HMDB0258447	N-Geranyl-N'-(2-adamantyl)ethane-1,2-diamine	0.303459	-1.72042	0.00138422	0.0237953
COVID-19-A.vs.HC	440.313	HMDB0011142	DHAP(O-18:0)	0.426496	-1.2294	0.0110828	0.0946959
COVID-19-A.vs.HC	376.985		AMBROXOL	1224.96	10.2585	0.00654863	0.069531
COVID-19-A.vs.HC	173.092	HMDB0000721	Glycylproline	0.55448	-0.850794	0.0028017	0.0388785
COVID-19-A.vs.HC	347.221	HMDB0004030	21-Deoxycortisol	0.0901141	-3.4721	0.00189496	0.0291098
COVID-19-A.vs.HC	335.123	HMDB0034937	Cappariloside A	0.430071	-1.21735	0.00159916	0.0259177
COVID-19-A.vs.HC	313.215	HMDB0000016	Deoxycorticosterone	0.203823	-2.29461	0.000527116	0.0126859
COVID-19-A.vs.HC	256.115	HMDB0246316	4-[(2,4-Dihydroxy-3,3-dimethylbutanoyl)amino]butanoic acid	2.56425	1.35854	0.000384597	0.0101901
COVID-19-A.vs.HC	233.117	LMFA01031140	6-hydroxytetradeca-7,8-dien-10,12-diynoic acid	0.397286	-1.33175	0.0219828	0.143899
COVID-19-A.vs.HC	256.263	LMSP01040001	C16 Sphinganine	2.20658	1.14181	1.01075e-05	0.000897813
COVID-19-A.vs.HC	211.024	HMDB0002334	Benzoquinoneacetic acid	0.338471	-1.5629	0.00440658	0.0550918
COVID-19-A.vs.HC	255.087	HMDB0029187	5-(3',5')-Dihydroxyphenyl-gamma-valerolactone	0.174968	-2.51483	0.0424108	0.209161
COVID-19-A.vs.HC	565.276	LMST03010009	26,26,26,27,27,27-hexafluoro-25-hydroxyvitamin D2	0.438023	-1.19092	0.00245217	0.0356728
COVID-19-A.vs.HC	229.154	HMDB0304810	Pro-Ile	3.65913	1.8715	0.0032466	0.0436102
COVID-19-A.vs.HC	375.039	HMDB0004645	S-Nitrosoglutathione	0.278955	-1.8419	0.0211685	0.140217
COVID-19-A.vs.HC	333.094	HMDB0029404	(S)-a-Amino-2,5-dihydro-5-oxo-4-isoxazolepropanoic acid N2-glucoside	0.561815	-0.831833	0.00107642	0.0203182
COVID-19-A.vs.HC	494.359	HMDB0255284	N(4)-Oleylcytosine arabinoside	0.481941	-1.05307	0.00489138	0.0581597
COVID-19-A.vs.HC	251.136	HMDB0240365	N,N,N-Trimethyl-L-alanyl-L-proline betaine	3.97746	1.99185	0.00526871	0.0598444
COVID-19-A.vs.HC	342.372	HMDB0251560	Docosanal	0.492349	-1.02225	2.43271e-08	7.02566e-05
COVID-19-A.vs.HC	279.128	HMDB0028767	Aspartyl-Gamma-glutamate	5.96796	2.57724	0.0388447	0.198907
COVID-19-A.vs.HC	1025.68	HMDB0258633	Surfactin A	0.513442	-0.961728	0.0376779	0.196415
COVID-19-A.vs.HC	343.263	LMFA01030853	TrHA	0.284659	-1.8127	0.00894808	0.0830934
COVID-19-A.vs.HC	431.146	HMDB0060830	Melatonin glucuronide	0.331972	-1.59086	0.000942643	0.0186462
COVID-19-A.vs.HC	312.325	LMFA05000532	6Z,9Z-Eicosadien-11-ol	0.38026	-1.39494	0.0013811	0.0237953
COVID-19-A.vs.HC	566.997	HMDB0247496	Bis(sulfosuccinimidyl)suberate	1318.72	10.3649	0.0205508	0.137644
COVID-19-A.vs.HC	274.145	HMDB0247568	3-Octylthio-1,1,1-trifluoro-2-propanone	0.407369	-1.29559	0.000224001	0.00688207
COVID-19-A.vs.HC	441.192	LMPK12140431	Abyssinoflavanone VI	35.77	5.16068	0.0177291	0.128325
COVID-19-A.vs.HC	682.378	HMDB0247928	Acetyl-pepstatin	17.7418	4.14908	0.0264254	0.158993
COVID-19-A.vs.HC	378.314	HMDB0000583	Docosanamide	0.286373	-1.80403	0.000631484	0.0141374
COVID-19-A.vs.HC	592.368	HMDB0040135	Hydroxydestruxin B	3.08669	1.62606	0.0220669	0.143899
COVID-19-A.vs.HC	494.325	HMDB0010382	LysoPC(16:0/0:0)	0.524157	-0.931928	0.014235	0.112632
COVID-19-A.vs.HC	386.325	HMDB0240836	9-Methyltetradecanoylcarnitine	0.477489	-1.06646	0.0016652	0.0264574
COVID-19-A.vs.HC	232.154	HMDB0002013	Butyrylcarnitine	3.32318	1.73256	0.0200006	0.136458
COVID-19-A.vs.HC	570.255	HMDB0038951	Prupaside	2.78507	1.47772	0.00620695	0.0666382
COVID-19-A.vs.HC	397.223	HMDB0012587	15-Epi-lipoxin A4	0.336364	-1.5719	0.00805278	0.0788353
COVID-19-A.vs.HC	356.351	LMFA01030403	19Z-docosenoic acid	0.359806	-1.47471	0.00312484	0.0421707
COVID-19-A.vs.HC	407.066	HMDB0015417	Fosphenytoin	0.59536	-0.748165	0.0316211	0.175783
COVID-19-A.vs.HC	450.356	HMDB0062399	4-cholesten-7α,12α,24-triol-3-one	0.439297	-1.18673	0.000446723	0.0110268
COVID-19-A.vs.HC	262.237	HMDB0032417	3-(L-Menthoxy)-2-methylpropane-1,2-diol	0.479653	-1.05994	0.000306711	0.00868412
COVID-19-A.vs.HC	278.232	LMFA01050081	Ipurolic acid	0.407766	-1.29419	0.000581911	0.0131294
COVID-19-A.vs.HC	204.012	HMDB0247358	5-(4-Hydroxybenzyl)thiazolidine-2,4-dione	3.88783	1.95897	0.0113431	0.0955069
COVID-19-A.vs.HC	244.154	HMDB0240764	2-Ethylacryloylcarnitine	2.82769	1.49962	0.0337948	0.18277
COVID-19-A.vs.HC	347.159	LMFA07010328	14,14,14-Trifluoro-11Z-tetradecenyl acetate	0.41795	-1.2586	0.0229235	0.146902
COVID-19-A.vs.HC	383.292	LMFA08020127	N-palmitoyl glutamine	0.581308	-0.782627	0.0131657	0.105913
COVID-19-A.vs.HC	301.216	HMDB0036776	Yucalexin A19	0.258038	-1.95434	0.00449628	0.0557307
COVID-19-A.vs.HC	446.325	HMDB0260132	(2S,3S,5S,8S,9S,10S,13S,14S,17S)-17-Acetyl-2-(2,2-dimethylmorpholino)-3-hydroxy-10,13-dimethylhexadecahydro-11H-cyclopenta[a]phenanthren-11-one	0.330441	-1.59753	0.00996826	0.0893274
COVID-19-A.vs.HC	626.352	HMDB0002579	Glycochenodeoxycholic acid 3-glucuronide	8.07393	3.01327	0.0082662	0.0795759
COVID-19-A.vs.HC	231.048	HMDB0251452	Diphenyl sulfide	3.3885	1.76065	0.0108236	0.0933095
COVID-19-A.vs.HC	606.347	HMDB0012937	Dynorphin B (6-9)	12.8958	3.68883	0.0451167	0.215012
COVID-19-A.vs.HC	231.17	HMDB0029131	Valylleucine	0.514146	-0.959749	0.000910087	0.0185525
COVID-19-A.vs.HC	230.247	HMDB0304813	Xestoaminol C	0.417307	-1.26082	0.000733638	0.0159304
COVID-19-A.vs.HC	395.065	HMDB0301766	Edetate disodium	0.491784	-1.0239	0.0334342	0.182185
COVID-19-A.vs.HC	450.32	LMPR0105050007	Ophiobolin S	3.66105	1.87226	0.0499142	0.224886
COVID-19-A.vs.HC	576.33	LMGP20010056	PC(0:0/20:4;O2)	3.51243	1.81247	0.00027558	0.00795875
COVID-19-A.vs.HC	257.112	HMDB0250058	(3s)-3-(Benzyloxy)-L-Aspartic Acid	3.99615	1.99861	0.0290757	0.167345
COVID-19-A.vs.HC	385.169	HMDB0245294	2-Phenylindole	0.342788	-1.54461	0.000368261	0.00984758
COVID-19-A.vs.HC	466.329	HMDB0240877	16-Methylheptadecanoylcarnitine	0.559201	-0.838561	0.0127177	0.103461
COVID-19-A.vs.HC	593.258	LMST01130043	3-O(beta-D-glucopyranosyl)-3beta,5beta,14beta,16beta-tetrahydroxy-19-oxo-bufa-20,22-dienolide	0.179212	-2.48026	0.000415521	0.0106813
COVID-19-A.vs.HC	202.05	HMDB0038991	Methyl dioxindole-3-acetate	0.496566	-1.00994	0.00574952	0.0636192
COVID-19-A.vs.HC	277.069		3-(5,7-Dimethoxy-4-oxo-4H-chromen-2-yl)propanoic acid	0.409168	-1.28924	0.0474403	0.220372
COVID-19-A.vs.HC	531.294	LMST02030121	Hydrocortisone cypionate	0.366122	-1.4496	0.0175017	0.127317
COVID-19-A.vs.HC	230.186	HMDB0041947	N1,N8-Diacetylspermidine	12.7566	3.67317	0.000118527	0.00444553
COVID-19-A.vs.HC	344.206	HMDB0241082	Dec-4-enedioylcarnitine	5.46655	2.45063	0.0207519	0.138091
COVID-19-A.vs.HC	284.294	HMDB0000269	Sphinganine	2.06678	1.04738	0.000213217	0.00669316
COVID-19-A.vs.HC	313.154	HMDB0013302	Phenylalanylphenylalanine	0.497666	-1.00675	0.0024041	0.0352972
COVID-19-A.vs.HC	547.304	HMDB0002497	Glycochenodeoxycholate-3-sulfate	5.03672	2.33249	0.0237676	0.151191
COVID-19-A.vs.HC	497.289	LMST01010116	Cucurbitacin S	0.501254	-0.996388	0.00258375	0.0365778
COVID-19-A.vs.HC	119.06	HMDB0244884	Indazole	0.310449	-1.68757	0.0110407	0.0946157
COVID-19-A.vs.HC	331.191	HMDB0248395	Andrographolide	0.303038	-1.72243	0.00232882	0.0344905
COVID-19-A.vs.HC	480.154	HMDB0037567	6-beta-D-Glucopyranosyldiosmetin	59.5141	5.89516	0.0359985	0.189715
COVID-19-A.vs.HC	575.258	HMDB0266580	PA(PGF1alpha/2:0)	1.99325	0.995126	1.30293e-05	0.0010751
COVID-19-A.vs.HC	210.123	HMDB0245883	3-Hydroxy-11-norcytisine	0.583459	-0.777297	0.00160242	0.0259177
COVID-19-A.vs.HC	239.165	HMDB0036184	7,8-Dehydro-3,4-dihydro-beta-ionol	0.433957	-1.20438	0.00790846	0.0779509
COVID-19-A.vs.HC	337.117	HMDB0256863	Alinamin	0.447358	-1.1605	0.00602839	0.065206
COVID-19-A.vs.HC	273.107	HMDB0012267	N-Succinyl-L,L-2,6-diaminopimelate	27.2305	4.76715	0.00129278	0.0231727
COVID-19-A.vs.HC	331.128	HMDB0256714	2-(4-Amino-1-isopropyl-1H-pyrazolo[3,4-d]pyrimidin-3-yl)-1H-indol-5-ol	2.83341	1.50254	0.00136612	0.0237953
COVID-19-A.vs.HC	233.067	HMDB0059767	Tetrahydro-2,5-furan-diacetic acid	4.66103	2.22065	0.0293782	0.167345
COVID-19-A.vs.HC	289.117	HMDB0034881	3-Carboxy-2,3,4,9-tetrahydro-1H-pyrido[3,4-b]indole-1-propanoic acid	0.554206	-0.851506	0.000331968	0.0091307
COVID-19-A.vs.HC	448.245	HMDB0014822	Tobramycin	0.489482	-1.03067	0.0279602	0.16442
COVID-19-A.vs.HC	322.123	HMDB0029368	Saxitoxin	2.96037	1.56578	0.0204151	0.137433
COVID-19-A.vs.HC	462.296	HMDB0006461	Linoelaidylcarnitine	0.529224	-0.918049	0.0157717	0.120919
COVID-19-A.vs.HC	411.134	HMDB0258682	Balipodect	3.15426	1.6573	0.00122813	0.022218
COVID-19-A.vs.HC	691.337	LMST05050018	Echinasteroside C 15-O-sulfate	4.60215	2.20231	0.0226686	0.145806
COVID-19-A.vs.HC	338.134	HMDB0247872	[[(3R,4R,5S,6R)-3-Acetamido-4,5-dihydroxy-6-(hydroxymethyl)oxan-2-yl]amino] N-phenylcarbamate	2.67438	1.41921	0.0336341	0.18257
COVID-19-A.vs.HC	284.294	HMDB0034146	Octadecanamide	0.4784	-1.06371	2.78143e-07	0.00010041
COVID-19-A.vs.HC	607.349	LMST01010192	ecdysone 25-O-D-glucopyranoside	3.35906	1.74806	0.0101827	0.090168
COVID-19-A.vs.HC	257.027	HMDB0041861	Cyanuric acid	2.44828	1.29177	0.00154413	0.0257771
COVID-19-A.vs.HC	179.07	HMDB0031055	(Z)-10-Hydroxy-8-decene-4,6-diynoic acid	0.506561	-0.981191	0.0225623	0.145806
COVID-19-A.vs.HC	216.019	HMDB0256480	Phosphohistidine	0.525935	-0.927044	0.00137206	0.0237953
COVID-19-A.vs.HC	374.253	LMFA01040040	methyl 9-hydroperoxy-10,12-epidioxy-13,15-octadecadienoate	8.50635	3.08854	0.0126161	0.103216
COVID-19-A.vs.HC	279.17	HMDB0013243	Leucylphenylalanine	0.548352	-0.866827	0.0121552	0.100012
COVID-19-A.vs.HC	288.252	LMSP01080049	Prosopinine	0.458565	-1.1248	0.000978016	0.0189564
COVID-19-A.vs.HC	1091.73	LMSP0601AA03	GM4(d18:1/20:0)	0.597329	-0.743402	0.0197176	0.136458
COVID-19-A.vs.HC	363.304	HMDB0254232	1-Piperidinepropanol, alpha-cyclohexyl-4-(3-hydroxyphenyl)-3,4-dimethyl-	14.6897	3.87673	0.0114677	0.0962749
COVID-19-A.vs.HC	336.216	HMDB0250918	Decenoylcarnitine	2.54991	1.35045	0.0345374	0.184812
COVID-19-A.vs.HC	299.139	HMDB0247920	Acetoxyacetylaminofluorene	0.55897	-0.839158	0.0290323	0.167345
COVID-19-A.vs.HC	187.022	HMDB0253136	1,3-Dinitro-5-nitroso-1,3,5-triazinane	3.44876	1.78608	0.00683583	0.0715286
COVID-19-A.vs.HC	269.258	HMDB0030275	Herculin	0.319308	-1.64698	0.0280106	0.16442
COVID-19-A.vs.HC	335.221	HMDB0062479	10-hydroxy-11S,12S-epoxy-5Z,8Z,14Z-eicosatrienoic acid	0.46648	-1.10011	0.0421832	0.209161
COVID-19-A.vs.HC	243.069	HMDB0036134	4-[(2-Furanylmethyl)thio]-2-pentanone	0.593046	-0.753785	0.00788121	0.0779484
COVID-19-A.vs.HC	484.362	LMST04030197	(25R)-3alpha,7alpha,12alpha,24S-tetrahydroxy-5beta-cholestan-26-oic acid	3.46928	1.79463	0.0243309	0.153173
COVID-19-A.vs.HC	407.208	HMDB0244860	1alpha-Hydroxycorticosterone	0.332732	-1.58757	0.00251786	0.035998
COVID-19-A.vs.HC	239.091	LMFA01150051	3,4-dimethyl-5-carboxyethyl-2-furanacrylic acid	0.488609	-1.03325	0.032832	0.180594
COVID-19-A.vs.HC	212.118	HMDB0251163	Dibenzodiazepine	0.335234	-1.57676	0.0155961	0.120346
COVID-19-A.vs.HC	498.186		Lankacidin C	5.02895	2.33026	0.00507185	0.0593016
COVID-19-A.vs.HC	339.092	HMDB0253490	inosine pyruvate	2.52108	1.33404	0.000916078	0.0185525
COVID-19-A.vs.HC	238.141	HMDB0001104	N-Acetyl-b-glucosaminylamine	2.08571	1.06054	4.88433e-05	0.00282119
COVID-19-A.vs.HC	502.315	HMDB0260432	Asi-222	1.83557	0.876228	1.98673e-05	0.00149822
COVID-19-A.vs.HC	265.108	HMDB0259397	Ulinastatin	0.562716	-0.829521	0.00505304	0.0593016
COVID-19-A.vs.HC	335.127	HMDB0253080	Hemi-babim	0.465306	-1.10375	0.0159141	0.12113
COVID-19-A.vs.HC	282.221	HMDB0032996	2-Undecyl-4(1H)-quinolinone	1.93735	0.954088	0.000402122	0.0104943
COVID-19-A.vs.HC	258.278	LMFA05000055	7Z-hexadecen-1-ol	0.44251	-1.17622	0.00269562	0.0378784
COVID-19-A.vs.HC	370.403	LMFA12000379	22-methyltricosan-2-one	0.561301	-0.833153	8.21807e-07	0.000215762
COVID-19-A.vs.HC	715.332	HMDB0040846	(S)-Nerolidol 3-O-[a-L-rhamnopyranosyl-(1->4)-a-L-rhamnopyranosyl-(1->6)-b-D-glucopyranoside]	4.66595	2.22217	0.0171397	0.126274
COVID-19-A.vs.HC	230.247	LMFA05000181	3Z-Tetradecen-1-ol	0.502006	-0.994222	0.000153662	0.00522088
COVID-19-A.vs.HC	198.127	HMDB0248982	Stilbene	0.400496	-1.32014	0.0045972	0.0559305
COVID-19-A.vs.HC	235.022	HMDB0246315	4-(Trifluoromethyl)benzoic acid	0.445251	-1.16731	0.0443109	0.213574
COVID-19-A.vs.HC	456.331	HMDB0241532	(9S,10E,12S,13S)-9,12,13-Trihydroxyoctadec-10-enoylcarnitine	3.15516	1.65771	0.0102174	0.090168
COVID-19-A.vs.HC	494.193	HMDB0253324	Iberdomide	3.7996	1.92585	9.82249e-05	0.00396884
COVID-19-A.vs.HC	450.202	HMDB0250062	Ethyl n-allyl-n-[(e)-2-methyl-3-[4-(4-amidinophenoxycarbonyl)-phenyl]propenoyl]amino acetate	13.7108	3.77724	0.0257789	0.157732
COVID-19-A.vs.HC	345.165	HMDB0254504	Metaphit	3.02973	1.59919	0.0113224	0.0955069
COVID-19-A.vs.HC	567.318	HMDB0002430	(3a,5b,7a)-23-Carboxy-7-hydroxy-24-norcholan-3-yl-b-D-Glucopyranosiduronic acid	3.442	1.78325	0.0200405	0.136458
COVID-19-A.vs.HC	325.238	HMDB0031048	Avocadyne 1-acetate	0.572267	-0.805239	0.012922	0.104828
COVID-19-A.vs.HC	465.302	HMDB0242632	Sisomicin sulfate	11.3364	3.50289	0.0046286	0.0559305
COVID-19-A.vs.HC	230.101	HMDB0251614	N-[Bis(3-aminopropyl)amino]-N-hydroxynitrous amide	2.03127	1.02238	0.000918631	0.0185525
COVID-19-A.vs.HC	537.319		DIHYDROCELASTRYL DIACETATE	9.90318	3.30789	0.0226428	0.145806
COVID-19-A.vs.HC	297.289	HMDB0062656	Linoleamide	0.442336	-1.17678	5.71881e-06	0.000686175
COVID-19-A.vs.HC	409.161	HMDB0030810	Porson	1.92048	0.94147	8.00506e-05	0.00366962
COVID-19-A.vs.HC	432.237	HMDB0041407	Clausarinol	1.91116	0.934446	0.000127467	0.00465746
COVID-19-A.vs.HC	351.179	HMDB0302042	Carthamoside A1	1.84121	0.880653	9.68732e-05	0.00396884
COVID-19-A.vs.HC	568.266	HMDB0249542	4-Chloro-2-nitrobenzylalcohol	2.55283	1.3521	0.0110138	0.0946157
COVID-19-A.vs.HC	384.114	HMDB0255303	N6-Succinyl Adenosine	4.10247	2.03649	0.0243443	0.153173
COVID-19-A.vs.HC	312.325	LMSP01080056	N,N-dimethyl-Safingol	1.88195	0.912229	1.57182e-05	0.00122687
COVID-19-A.vs.HC	448.341	HMDB0241584	(8Z,11Z,13E,15S)-15-Hydroxyicosa-8,11,13-trienoylcarnitine	0.502594	-0.992533	0.00120621	0.0220477
COVID-19-A.vs.HC	390.357	LMGL01020057	1-O-(2R-hydroxy-4Z-nonadecenyl)-sn-glycerol	0.47684	-1.06842	0.00224811	0.03364
COVID-19-A.vs.HC	293.114	HMDB0000594	gamma-Glutamylphenylalanine	2.15883	1.11025	0.000273395	0.00795875
COVID-19-A.vs.HC	195.112	HMDB0244117	1,2,3,4-Tetrahydroisoquinoline-3-carboxylic acid	0.514584	-0.95852	0.00987675	0.0891377
COVID-19-A.vs.HC	419.315	HMDB0303029	Furost-5-ene-3beta,22,26-triol	2.31449	1.21069	0.00696667	0.072359
COVID-19-A.vs.HC	262.164	HMDB0061189	3-Hydroxyisovalerylcarnitine	2.50413	1.32431	0.0159535	0.12113
COVID-19-A.vs.HC	318.28	LMFA01090036	18-fluoro-9E-octadecenoic acid	0.518387	-0.9479	4.03162e-05	0.0024773
COVID-19-A.vs.HC	194.045	HMDB0060602	N-acetyl-5-aminosalicylic acid	6.24461	2.64261	0.0481573	0.221816
COVID-19-A.vs.HC	263.138	HMDB0011177	Phenylalanylproline	0.629972	-0.666641	0.0259591	0.158164
COVID-19-A.vs.HC	243.196	HMDB0030928	Tridecanal	0.510201	-0.970861	0.0209931	0.139375
COVID-19-A.vs.HC	328.211	HMDB0241110	(4E,6Z)-3-Hydroxydeca-4,6-dienoylcarnitine	3.12615	1.64439	0.0468646	0.219005
COVID-19-A.vs.HC	153.03	HMDB0001212	Hydantoin-5-propionic acid	3.25905	1.70445	0.00751141	0.0750621
COVID-19-A.vs.HC	413.14	HMDB0037260	Todatriol glucoside	2.33997	1.22649	0.0104143	0.0908656
COVID-19-A.vs.HC	491.188	HMDB0029776	Dhurrin 6'-glucoside	0.347097	-1.52659	0.0240716	0.152454
COVID-19-A.vs.HC	507.27	HMDB0240601	LysoPG(16:0/0:0)	4.63505	2.21258	2.23672e-07	0.00010041
COVID-19-A.vs.HC	228.268	HMDB0243828	Pentadecylamine	0.575744	-0.7965	9.51408e-06	0.000886344
COVID-19-A.vs.HC	538.349	HMDB0242398	Chenodeoxycholyltyrosine	0.600502	-0.73576	0.0138705	0.110353
COVID-19-A.vs.HC	346.222	HMDB0240726	Sebacoyl-L-carnitine	4.70545	2.23433	0.00585915	0.0640955
COVID-19-A.vs.HC	252.088	HMDB0062177	N-lactoyl-Tyrosine	4.28971	2.10088	0.00591538	0.0644665
COVID-19-A.vs.HC	365.135	HMDB0033108	Semilepidinoside B	3.6385	1.86334	0.0466272	0.218626
COVID-19-A.vs.HC	619.382	HMDB0029315	Asparagoside B	12.5677	3.65164	0.00413934	0.0524317
COVID-19-A.vs.HC	578.382	LMGP01010829	PC(18:0/3:0)	0.483718	-1.04776	0.042513	0.209161
COVID-19-A.vs.HC	500.278	HMDB0011517	LysoPE(20:4(5Z,8Z,11Z,14Z)/0:0)	2.66397	1.41358	0.0446822	0.214
COVID-19-A.vs.HC	216.195	LMFA01030223	10Z-dodecenoic acid	0.596769	-0.744755	4.38246e-06	0.000632827
COVID-19-A.vs.HC	282.278	HMDB0037543	(±)-(Z)-2-(5-Tetradecenyl)cyclobutanone	0.514768	-0.958007	8.57491e-06	0.000825478
COVID-19-A.vs.HC	399.325		3beta-hydroxy-5alpha-cholest-8(9),14(15)-dien-23-one	4.18296	2.06452	0.00577659	0.0636748
COVID-19-A.vs.HC	198.185	HMDB0038108	cis-Quinceoxepane	0.517639	-0.949982	6.53764e-05	0.00337155
COVID-19-A.vs.HC	158.117	HMDB0039673	4-Ethyl-2-hydroxy-3-methyl-2-cyclopenten-1-one	0.618177	-0.693908	0.00161075	0.0259177
COVID-19-A.vs.HC	180.138	HMDB0251292	4-Methylracephedrine	278.794	8.12306	0.0458891	0.21729
COVID-19-A.vs.HC	335.019	HMDB0030552	Thelephoric acid	0.621157	-0.686971	0.00599105	0.0650457
COVID-19-A.vs.HC	431.314	HMDB0302099	Kuguacin E	0.556203	-0.846317	0.00492158	0.0582521
COVID-19-A.vs.HC	403.32	HMDB0013330	3-Hydroxy-cis-5-tetradecenoylcarnitine	2.98724	1.57881	0.0250473	0.155229
COVID-19-A.vs.HC	185.128	HMDB0062266	1-(3-Pyridinyl)-1,4-butanediol	0.623931	-0.680541	0.00343092	0.0447523
COVID-19-A.vs.HC	673.352	HMDB0029780	2alpha-Hydroxypyracrenic acid	5.88761	2.55768	0.0123159	0.101046
COVID-19-A.vs.HC	524.336	LMGP01060028	PC(O-16:1(11Z)/0:0)	0.599417	-0.738367	0.00546424	0.0614036
COVID-19-A.vs.HC	429.226	HMDB0250465	Corticosterone-21-hemisuccinate	0.475257	-1.07322	0.00157688	0.0259177
COVID-19-A.vs.HC	183.123	HMDB0015654	Methacholine	2.2486	1.16903	0.00809329	0.0789643
COVID-19-A.vs.HC	525.269	HMDB0250421	L-Proline, 1-(N2-(1-carboxy-3-phenylpropyl)-N6-((4-hydroxyphenyl)iminomethyl)-L-lysyl)-, (S)-	0.25825	-1.95316	1.52811e-05	0.00122589
COVID-19-A.vs.HC	389.268	HMDB0062744	7alpha-hydroxy-3-oxochol-4-en-24-oic Acid	0.4857	-1.04186	0.0119953	0.0989786
COVID-19-A.vs.HC	618.234	HMDB0260307	6-(Diethylamino)-N-[2-[(1R)-3-methyl-7-oxo-5,10-diazatetracyclo[7.4.0.01,12.02,6]trideca-2(6),3,8-triene-10-carbonyl]-1H-indol-5-yl]-1-benzofuran-2-carboxamide	5.66679	2.50253	0.0072149	0.0736277
COVID-19-A.vs.HC	530.346	HMDB0038189	Carindone	1.63326	0.707751	1.26273e-05	0.00107258
COVID-19-A.vs.HC	375.254	HMDB0011580	MG(20:5(5Z,8Z,11Z,14Z,17Z)/0:0/0:0)	0.547692	-0.868562	0.04929	0.22382
COVID-19-A.vs.HC	538.385	LMGP01050041	PC(19:0/0:0)	0.518216	-0.948374	0.021993	0.143899
COVID-19-A.vs.HC	464.3	LMFA02000382	Solacetal B	7.98143	2.99665	0.00462181	0.0559305
COVID-19-A.vs.HC	337.205	HMDB0014727	Lisuride	0.637459	-0.649595	0.011626	0.0970405
COVID-19-A.vs.HC	242.283	HMDB0243891	Hexadecylamine	0.600535	-0.735681	4.24252e-06	0.000632827
COVID-19-A.vs.HC	245.185	HMDB0028910	Isoleucyl-Isoleucine	0.53356	-0.906278	0.0268178	0.16002
COVID-19-A.vs.HC	415.319	HMDB0242671	Diosgenin	0.524655	-0.93056	0.00166733	0.0264574
COVID-19-A.vs.HC	198.185	LMFA06000163	9Z,11-Dodecadienal	0.605067	-0.724832	7.3207e-06	0.000813161
COVID-19-A.vs.HC	498.255	HMDB0250446	Copanlisib	1.70804	0.772342	3.46622e-05	0.00224397
COVID-19-A.vs.HC	311.223	HMDB0031050	Methyl 2E,4Z-hexadecadienoate	0.443153	-1.17412	0.047688	0.22071
COVID-19-A.vs.HC	428.3	HMDB0241508	6-Hydroxyhexadecanedioylcarnitine	3.51387	1.81306	0.016211	0.121603
COVID-19-A.vs.HC	396.344	HMDB0006210	Heptadecanoyl carnitine	0.269212	-1.89319	0.00116697	0.0216133
COVID-19-A.vs.HC	332.261	HMDB0249586	Cannabidiol	0.565581	-0.822194	0.0173186	0.126623
COVID-19-A.vs.HC	462.299	HMDB0240599	LysoPE(P-18:1(9Z)/0:0)	0.632821	-0.660131	0.0262501	0.158268
COVID-19-A.vs.HC	402.182	HMDB0251648	3-Quinolinecarboxylic acid, 7-((3R)-3-(1-aminocyclopropyl)-1-pyrrolidinyl)-1-((1R,2S)-2-fluorocyclopropyl)-1,4-dihydro-8-methoxy-4-oxo-	756.78	9.56373	0.0249133	0.15473
COVID-19-A.vs.HC	486.282	HMDB0041421	Sarcodon scabrosus Depsipeptide	9.37617	3.229	0.00912111	0.0840847
COVID-19-A.vs.HC	411.239	HMDB0000949	Tetrahydrocortisol	0.308073	-1.69865	0.00293866	0.040222
COVID-19-A.vs.HC	469.227	HMDB0002421	7-Sulfocholic acid	4.04579	2.01642	0.0200928	0.136458
COVID-19-A.vs.HC	214.253	LMFA11000089	6Z-Tetradecene	0.651777	-0.617549	7.33792e-05	0.00344056
COVID-19-A.vs.HC	463.307	HMDB0242365	(1R)-5-[2-[(1S,7As)-1-[(1S)-1-(3-hydroxy-3-methylbutoxy)ethyl]-7a-methyl-2,3,3a,5,6,7-hexahydro-1H-inden-4-ylidene]ethylidene]-4-methylidenecyclohexane-1,3-diol	0.500487	-0.998596	0.0180845	0.130244
COVID-19-A.vs.HC	332.315	LMFA01080026	10-methoxy-octadecanoic acid	0.48916	-1.03162	0.000964485	0.0188205
COVID-19-A.vs.HC	328.23	HMDB0014749	Butorphanol	0.5389	-0.89191	0.0185028	0.131632
COVID-19-A.vs.HC	467.192	HMDB0035590	15-Acetoxyscirpene-3,4-diol 4-O-a-D-glucopyranoside	0.36744	-1.44442	0.0398316	0.202168
COVID-19-A.vs.HC	159.091	HMDB0244231	1,5-Naphthalenediamine	0.660689	-0.597956	0.000367272	0.00984758
COVID-19-A.vs.HC	331.226	LMFA03010104	11-deoxy-11-methylene-15-keto-PGD2	0.208294	-2.2633	8.69292e-05	0.00380381
COVID-19-A.vs.HC	331.226	HMDB0247723	a-Hydroxyprogesterone	0.267954	-1.89994	0.00326692	0.0436753
COVID-19-A.vs.HC	695.363	HMDB0060818	Digoxigenin bisdigitoxoside	4.49607	2.16866	0.0170379	0.126274
COVID-19-A.vs.HC	331.226	HMDB0246985	17,20,21-Trihydroxypregn-4-en-3-one	0.494386	-1.01629	0.00842554	0.0804795
COVID-19-A.vs.HC	219.133	HMDB0249659	Carboxyethyllysine	2.61678	1.38779	0.0442823	0.213574
COVID-19-A.vs.HC	541.266	HMDB0010320	Cortolone-3-glucuronide	0.219289	-2.1891	0.000200171	0.00635267
COVID-19-A.vs.HC	228.231	LMFA05000172	11E,13-Tetradecadien-1-ol	1.59633	0.674755	0.000177351	0.00576277
COVID-19-A.vs.HC	450.299	HMDB0241982	N-Linoleoyl Phenylalanine	2.03964	1.02831	0.0283811	0.166257
COVID-19-A.vs.HC	520.266	HMDB0240604	LysoPS(18:2(9Z,12Z)/0:0)	1.90523	0.929966	0.0056161	0.0626228
COVID-19-A.vs.HC	111.007	HMDB0000620	Glutaconic acid	0.619124	-0.691701	0.000523083	0.0126859
COVID-19-A.vs.HC	195.112	HMDB0001855	5-Hydroxytryptophol	0.404959	-1.30415	0.0431606	0.21108
COVID-19-A.vs.HC	280.091	HMDB0000982	5-Methylcytidine	0.620357	-0.68883	0.0389207	0.198943
COVID-19-A.vs.HC	417.335	LMST03020274	(24S)-24,25-dihydroxyvitamin D3 / (24S)-24,25-dihydroxycholecalciferol	4.03585	2.01287	0.0154646	0.119737
COVID-19-A.vs.HC	522.285	HMDB0248883	Batrachotoxinin A 20-alpha-benzoate	4.07615	2.02721	0.0458651	0.21729
COVID-19-A.vs.HC	304.284	LMFA01050053	17-hydroxy-heptadecanoic acid	0.494607	-1.01565	0.000936976	0.0186462
COVID-19-A.vs.HC	519.049	HMDB0003971	Beta-D-Fructose 6-phosphate	0.605572	-0.72363	0.01746	0.127317
COVID-19-A.vs.HC	246.169	HMDB0000688	Isovalerylcarnitine	1.78297	0.83428	0.0255156	0.157119
COVID-19-A.vs.HC	415.32	HMDB0302189	F-Chlorogenin	2.56808	1.36069	0.0187333	0.132278
COVID-19-A.vs.HC	192.032	HMDB0244750	2,4-Thiazolidinedicarboxylic acid, 2-methyl-	1.84825	0.88616	0.00372727	0.0480552
COVID-19-A.vs.HC	212.091	HMDB0060747	3-O-Methyl-a-methyldopa	1.75862	0.814446	0.00471057	0.0566838
COVID-19-A.vs.HC	217.121	HMDB0030763	(10S,11S)-Pterosin C	1.93849	0.954932	0.0196205	0.136458
COVID-19-A.vs.HC	244.227	HMDB0246783	5-Doxyl	0.654924	-0.610601	5.79862e-06	0.000686175
COVID-19-A.vs.HC	424.341	HMDB0241540	(6Z,9Z)-Octadeca-6,9-dienoylcarnitine	0.617676	-0.695078	0.00231993	0.0344905
COVID-19-A.vs.HC	191.019	HMDB0000193	Isocitric acid	0.627057	-0.673332	0.000288058	0.00823675
COVID-19-A.vs.HC	227.125	HMDB0251033	Desciclovir	0.586004	-0.771017	0.00798649	0.0784523
COVID-19-A.vs.HC	239.015		Methacrifos	1.77003	0.823776	0.000859981	0.0178678
COVID-19-A.vs.HC	430.296	HMDB0000631	Deoxycholic acid glycine conjugate	0.515148	-0.956942	0.0415263	0.20857
COVID-19-A.vs.HC	316.238	HMDB0256103	Pamaquine	0.558594	-0.840129	0.00457026	0.0559305
COVID-19-A.vs.HC	316.32	LMFA01020015	Tuberculostearic acid	0.531078	-0.913006	0.00513372	0.0594216
COVID-19-A.vs.HC	256.263	HMDB0243751	(Z)-11-Hexadecenal	0.537333	-0.896113	7.1082e-05	0.00342141
COVID-19-A.vs.HC	332.33	LMFA11000180	3Z,6Z,9Z,12Z,15Z-Tricosapentaene	0.575209	-0.797843	0.000271833	0.00795875
COVID-19-A.vs.HC	649.337	LMGP06050013	PI(22:4(7Z,10Z,13Z,16Z)/0:0)	2.88591	1.52903	0.0238979	0.151686
COVID-19-A.vs.HC	480.125	HMDB0258686	Talampicillin	646.314	9.33609	0.0206473	0.137712
COVID-19-A.vs.HC	305.085	HMDB0002721	1-Methylinosine	2.52625	1.337	0.0142194	0.112632
COVID-19-A.vs.HC	177.013	HMDB0246204	1,1,1-Trifluoro-2,4-pentanedione	0.560805	-0.834428	0.00136145	0.0237953
COVID-19-A.vs.HC	309.045	HMDB0259133	tri-glyceride	2.28387	1.19148	0.0170708	0.126274
COVID-19-A.vs.HC	151.075	HMDB0040925	2-(2-Furanyl)-3-methyl-2-butenal	0.599877	-0.737262	0.00514483	0.0594216
COVID-19-A.vs.HC	282.071	HMDB0255794	1-[3,4-Dihydroxy-5-(hydroxymethyl)oxolan-2-yl]-5-hydroxyimidazole-4-carboxamide	2.44779	1.29148	0.00883134	0.0825599
COVID-19-A.vs.HC	305.085	HMDB0029894	Xylobiose	2.71862	1.44287	0.0102407	0.090168
COVID-19-A.vs.HC	384.25	HMDB0242670	Actinonin	1.59648	0.67489	0.00123091	0.022218
COVID-19-A.vs.HC	594.339	LMGP01010668	PC(16:0/3:1(2E))	0.619156	-0.691626	0.0113037	0.0955069
COVID-19-A.vs.HC	292.156	HMDB0041870	Desethylchloroquine	0.568272	-0.815346	0.0380663	0.19792
COVID-19-A.vs.HC	304.08	HMDB0257910	1-(6-Aminopurin-9-yl)-5-methylpyrimidine-2,4-dione	2.73581	1.45197	0.0034401	0.0447523
COVID-19-A.vs.HC	422.325	HMDB0241546	(11E,13E)-9-Hydroxyoctadeca-11,13-dienoylcarnitine	0.582866	-0.778763	0.0135365	0.108292
COVID-19-A.vs.HC	298.346	HMDB0040709	10-Eicosene	0.645855	-0.630719	0.000177592	0.00576277
COVID-19-A.vs.HC	244.263	LMFA05000050	9-pentadecen-1-ol	0.54517	-0.875222	0.00744947	0.0747017
COVID-19-A.vs.HC	248.149	HMDB0013127	3-Hydroxybutyrylcarnitine	2.202	1.13882	0.0199022	0.136458
COVID-19-A.vs.HC	514.217	HMDB0006595	Alpha-Trisaccharide	0.597656	-0.742614	0.0107147	0.0926468
COVID-19-A.vs.HC	480.307	HMDB0013339	3-Hydroxy-11Z-octadecenoylcarnitine	0.620714	-0.687999	0.00332097	0.0437943
COVID-19-A.vs.HC	240.231	HMDB0039538	(6Z,9Z)-6,9-Pentadecadien-2-one	0.596796	-0.74469	0.000822423	0.0172113
COVID-19-A.vs.HC	299.125	HMDB0033143	Pyrraline	10.0272	3.32585	0.0340229	0.18329
COVID-19-A.vs.HC	348.107	HMDB0247381	H-Arg(NO2)-Obzl	1.82048	0.864318	0.0196971	0.136458
COVID-19-A.vs.HC	480.212	HMDB0244964	2-[benzyl(methyl)amino]ethyl methyl 2,6-dimethyl-4-(3-nitrophenyl)pyridine-3,5-dicarboxylate	1.57199	0.652594	0.00160037	0.0259177
COVID-19-A.vs.HC	218.138	HMDB0000824	Propionylcarnitine	2.05914	1.04204	0.0331953	0.181568
COVID-19-A.vs.HC	180.052	HMDB0244899	1H-Pyrazolo[3,4-d]pyrimidin-4-amine	3.18629	1.67188	0.0235724	0.15028
COVID-19-A.vs.HC	446.325	HMDB0241541	(2E,4E)-Octadeca-2,4-dienoylcarnitine	2.36492	1.24179	0.0450062	0.21484
COVID-19-A.vs.HC	399.325	LMFA07010407	13E,15E,18Z,20Z-pentacosatetraen-11-ynyl acetate	2.96106	1.56612	0.00699532	0.072359
COVID-19-A.vs.HC	679.314	HMDB0250416	4-Piperidinol, 1-(3-phenothiazin-10-ylpropyl)-	3.18656	1.672	0.00462212	0.0559305
COVID-19-A.vs.HC	446.229	HMDB0252877	Glycyl-histidyl-arginyl-proline	0.619734	-0.690278	0.00672045	0.071094
COVID-19-A.vs.HC	347.123	HMDB0062186	1-Deoxy-1-(N6-lysino)-D-fructose	1.72577	0.787244	0.00819809	0.079185
COVID-19-A.vs.HC	154.048	HMDB0001149	5-Aminolevulinic acid	1.83858	0.878588	0.0151673	0.118387
COVID-19-A.vs.HC	275.09		Ascochitin	0.463595	-1.10906	0.0289649	0.167345
COVID-19-A.vs.HC	554.383	HMDB0011149	LysoPC(O-18:0/0:0)	0.638036	-0.648289	0.0316507	0.175783
COVID-19-A.vs.HC	560.281	HMDB0253859	(2S)-2-[[2-[(2S,3S)-2-[[(2R)-2-Amino-3-mercaptopropyl]amino]-3-methylpentoxy]-1-oxo-3-phenylpropyl]amino]-4-methylsulfonylbutanoic acid propan-2-yl ester	0.624497	-0.679233	0.018193	0.130505
COVID-19-A.vs.HC	243.135	HMDB0242182	Hexanoylglutamine	2.51359	1.32975	0.0296866	0.168433
COVID-19-A.vs.HC	439.193	HMDB0036340	Ethyl 7-epi-12-hydroxyjasmonate glucoside	0.605112	-0.724726	0.0292879	0.167345
COVID-19-A.vs.HC	366.261	HMDB0258081	17,21-Dihydroxypregnane-3,20-dione	0.609527	-0.714238	0.0422293	0.209161
COVID-19-A.vs.HC	286.31	HMDB0029632	Oleyl alcohol	0.557951	-0.841789	0.00298066	0.0406045
COVID-19-A.vs.HC	458.347	HMDB0241808	8-[(2R,3S)-3-(8-Hydroxyoctyl)oxiran-2-yl]octanoylcarnitine	1.97916	0.984886	0.0329547	0.180594
COVID-19-A.vs.HC	136.039	HMDB0001972	3-Aminosalicylic acid	1.70047	0.765931	0.0190625	0.134274
COVID-19-A.vs.HC	363.12	LMFA01090038	3-iodo-hexadecanoic acid	1.83678	0.87718	0.0111822	0.0949829
COVID-19-A.vs.HC	429.299	HMDB0011554	MG(0:0/22:4(7Z,10Z,13Z,16Z)/0:0)	0.519854	-0.943822	0.0321894	0.178432
COVID-19-A.vs.HC	382.271	HMDB0001383	Sphinganine 1-phosphate	0.576122	-0.795553	0.0369853	0.193854
COVID-19-A.vs.HC	147.003	HMDB0244040	2,2,2-Trifluoroethyl	2.73279	1.45037	0.0412145	0.207727
COVID-19-A.vs.HC	231.073	HMDB0012948	Formyl-5-hydroxykynurenamine	1.70018	0.76569	0.0339437	0.183232
COVID-19-A.vs.HC	375.289	HMDB0241220	(4E)-3-Hydroxydodec-4-enoylcarnitine	2.02955	1.02116	0.0200118	0.136458
COVID-19-A.vs.HC	313.273	HMDB0011564	MG(16:0/0:0/0:0)	1.53159	0.615028	0.00151627	0.0254593
COVID-19-A.vs.HC	287.979	HMDB0001915	Alendronic acid	0.643209	-0.636641	0.00188942	0.0291098
COVID-19-A.vs.HC	412.284	HMDB0062330	N-Arachidonoyl GABA	2.87023	1.52116	0.0384145	0.198109
COVID-19-A.vs.HC	328.32	HMDB0013645	N,N-Dimethylsphingosine	0.655426	-0.609495	0.00022152	0.00687904
COVID-19-A.vs.HC	253.108	HMDB0030197	(Z)-3-Oxo-2-(2-pentenyl)-1-cyclopenteneacetic acid	0.501424	-0.995898	0.0291878	0.167345
COVID-19-A.vs.HC	354.245	HMDB0244591	(5E,8E,11E)-13-[(2S,3S)-3-Pentylthiiran-2-yl]trideca-5,8,11-trienoic acid	0.618949	-0.692108	0.0466322	0.218626
COVID-19-A.vs.HC	551.069	HMDB0012305	UDP-L-rhamnose	0.642679	-0.637829	0.0492223	0.22382
COVID-19-A.vs.HC	308.078	HMDB0010319	Indoxyl glucuronide	5.10387	2.35159	0.034283	0.184032
COVID-19-A.vs.HC	145.013	HMDB0000208	Oxoglutaric acid	1.72533	0.786875	0.00253137	0.0360128
COVID-19-A.vs.HC	301.215	HMDB0001852	all-trans-Retinoic acid	0.386424	-1.37174	0.0153819	0.119417
COVID-19-A.vs.HC	512.35	LMGP01060026	2-(8-[3]-ladderane-octanyl)-sn-glycero-3-phosphocholine	0.622608	-0.683603	0.0199807	0.136458
COVID-19-A.vs.HC	365.232	LMST02030098	Urocortisone	0.285597	-1.80795	0.00119477	0.0219777
COVID-19-A.vs.HC	226.216	LMFA01100007	2-amino-tetradecanoic acid	0.651741	-0.61763	0.000786082	0.0166927
COVID-19-A.vs.HC	179.056	HMDB0000700	Hydroxypropionic acid	1.69644	0.762513	0.0220731	0.143899
COVID-19-A.vs.HC	336.073	HMDB0011658	2,8-Dihydroxyquinoline-beta-D-glucuronide	2.18231	1.12586	0.0226509	0.145806
COVID-19-A.vs.HC	224.091	HMDB0094727	6-hydroxyphenylpropionylglycine	0.41983	-1.25212	0.0461873	0.218312
COVID-19-A.vs.HC	349.237	HMDB0040954	9alpha-(3-Methyl-2E-pentenoyloxy)-4S-hydroxy-10(14)-oplopen-3-one	0.272387	-1.87627	0.00943651	0.0859705
COVID-19-A.vs.HC	342.106	HMDB0028764	Aspartyl-Tryptophan	0.507877	-0.977449	0.0261353	0.158268
COVID-19-A.vs.HC	452.278	HMDB0011473	LysoPE(0:0/16:0)	1.53496	0.6182	0.00401408	0.0510691
COVID-19-A.vs.HC	165.055	HMDB0002072	4-Methoxyphenylacetic acid	1.66568	0.736112	0.0299488	0.16926
COVID-19-A.vs.HC	307.192	HMDB0040374	Ginsenoyne I	0.649302	-0.623039	0.0457332	0.21729
COVID-19-A.vs.HC	130.05	HMDB0061880	N-Acetyl-beta-alanine	1.51605	0.600318	0.0182111	0.130505
COVID-19-A.vs.HC	357.278	HMDB0060117	Tetracosahexaenoic acid, n-3	1.80553	0.852422	0.0218023	0.143756
COVID-19-A.vs.HC	311.123	HMDB0029104	Tyrosyl-Glutamate	1.64927	0.721824	0.00328169	0.0436753
COVID-19-A.vs.HC	288.216	HMDB0241043	6-Methylheptanoylcarnitine	0.646519	-0.629234	0.0248409	0.154613
COVID-19-A.vs.HC	169.122	HMDB0033201	9-Hydroxydecanoic acid	0.64909	-0.623509	0.0184174	0.131632
COVID-19-A.vs.HC	193.048	HMDB0014991	Temozolomide	4.30159	2.10487	0.0446232	0.214
COVID-19-A.vs.HC	560.31	HMDB0010385	LysoPC(18:1(11Z)/0:0)	0.550985	-0.859916	0.0474624	0.220372
COVID-19-A.vs.HC	480.277	LMPK11000002	Cytochalasin B	2.00987	1.00711	0.00934909	0.0854436
COVID-19-A.vs.HC	149.096		ANETHOLE	1.99818	0.998686	0.0345815	0.184812
COVID-19-A.vs.HC	174.056	HMDB0255085	n-benzoyl-d-alanine	2.78249	1.47638	0.0478013	0.22088
COVID-19-A.vs.HC	247.083	HMDB0033092	3-(1-Hydroxymethyl-1-propenyl)pentanedioic acid	6.50741	2.70208	0.0385663	0.198184
COVID-19-A.vs.HC	312.216	HMDB0241075	5-Hydroxydec-3-enoylcarnitine	0.629619	-0.667449	0.0229408	0.146902
COVID-19-A.vs.HC	453.001	HMDB0015629	Sitaxentan	1.81295	0.85834	0.0205894	0.137644
COVID-19-A.vs.HC	520.988	HMDB0303752	Sodium citrate	2.35173	1.23372	0.047074	0.219274
COVID-19-A.vs.HC	344.279	HMDB0002250	Dodecanoylcarnitine	0.649834	-0.621857	0.041332	0.207956
COVID-19-A.vs.HC	395.038		NORSTICTIC ACID	1.50619	0.590908	0.00131874	0.0233651
COVID-19-A.vs.HC	476.372	HMDB0242099	N-Nervonoyl Serine	0.622421	-0.684038	0.0261967	0.158268
COVID-19-A.vs.HC	238.107	HMDB0062175	N-Lactoylphenylalanine	1.51741	0.601607	0.00735583	0.0742785
COVID-19-A.vs.HC	205.035	HMDB0000379	2-Methylcitric acid	1.69285	0.759454	0.026248	0.158268
COVID-19-A.vs.HC	241.143	LMFA01020444	Mycinonic acid III	0.591277	-0.758095	0.0410331	0.207174
COVID-19-A.vs.HC	278.247	LMFA01140088	6-[1]-ladderane hexanol	0.622026	-0.684952	0.00922569	0.0845835
COVID-19-A.vs.HC	344.157	HMDB0240235	Thiazinamium	17.0569	4.09228	0.0484826	0.222005
COVID-19-A.vs.HC	269.189	HMDB0245889	3beta-Hydroxy-5,7-androstadien-17-one	0.436014	-1.19755	0.0253819	0.15663
COVID-19-A.vs.HC	213.022	HMDB0170765	4-Allylphenol sulfate	0.253547	-1.97967	0.00724775	0.0737024
COVID-19-A.vs.HC	259.001	HMDB0039820	8-Methoxy-6,7-methylenedioxycoumarin	0.209771	-2.25311	0.0103143	0.0902661
COVID-19-A.vs.HC	133.065	HMDB0034563	7-Nonene-3,5-diyn-1-ol	0.238965	-2.06513	0.00512107	0.0594216
COVID-19-A.vs.HC	119.049	HMDB0006236	Phenylacetaldehyde	1.64013	0.713808	0.0435972	0.212325
COVID-19-A.vs.HC	183.112	HMDB0062407	5-(3-Pyridyl)-2-hydroxytetrahydrofuran	2.84086	1.50633	0.0160492	0.12115
COVID-19-A.vs.HC	326.988	HMDB0304124	3-deoxy-D-arabino-heptulosonate-7-phosphate	0.0831544	-3.58806	0.00681197	0.0715286
COVID-19-A.vs.HC	351.009	HMDB0244010	1-Sulfooxymethylpyrene	0.322842	-1.6311	0.00649267	0.0694475
COVID-19-A.vs.HC	460.268	HMDB0250266	Cinobufagin	1.72723	0.788456	0.00270185	0.0378784
COVID-19-A.vs.HC	293.179	HMDB0014607	Sodium Tetradecyl Sulfate	0.601735	-0.7328	0.0133795	0.107333
COVID-19-A.vs.HC	323.008	HMDB0260294	Bis(4-nitrophenyl) hydrogen phosphate	0.0571535	-4.12901	0.0486073	0.222117
COVID-19-A.vs.HC	428.279	LMST05030018	3beta-Hydroxy-7-oxochol-5-en-24-oyl-glycine	2.04329	1.03089	0.0346203	0.184812
COVID-19-A.vs.HC	361.167	HMDB0036692	Heliangin	0.43684	-1.19482	0.0297441	0.168433
COVID-19-A.vs.HC	212.091	HMDB0303675	(R)-3,4-Dihydro-6,8-dihydroxy-3-methyl-1H-2-benzopyran-1-one	0.520536	-0.941929	0.0496688	0.22413
COVID-19-A.vs.HC	229.017	HMDB0240372	3-Phenylpropionic acid sulfate	0.481447	-1.05455	0.0262065	0.158268
COVID-19-A.vs.HC	349.132	HMDB0014359	Torasemide	0.441142	-1.18069	0.00713586	0.0733394
COVID-19-A.vs.HC	373.091	LMPK12113169	Herbacetin 7,4'-dimethyl ether 8-acetate	0.321911	-1.63527	0.0171165	0.126274
COVID-19-A.vs.HC	313.273	HMDB0245964	3-Palmitoyl-sn-glycerol	5.10325	2.35142	0.0293632	0.167345
COVID-19-A.vs.HC	463.232	LMST02030126	Hydrocortisone succinate	4.76279	2.25181	0.0489288	0.222881
COVID-19-A.vs.IDC	376.263	HMDB0253991	Laurdan	4.55898	2.18871	0.0165544	0.11475
COVID-19-A.vs.IDC	297.166	HMDB0302256	Choline ascorbate	1.94774	0.961804	0.0226389	0.136495
COVID-19-A.vs.IDC	159.043	HMDB0059622	4-Methylumbelliferone	23.9822	4.58389	0.0469374	0.203231
COVID-19-A.vs.IDC	649.249		HYDROLYSIS PRODUCT OF BUSSEIN	0.240242	-2.05744	0.000158629	0.00762431
COVID-19-A.vs.IDC	161.128	HMDB0240689	N2-Methyl-L-lysine	0.182463	-2.45432	0.000724388	0.0179041
COVID-19-A.vs.IDC	541.128	HMDB0248023	Adozelesin	2370.9	11.2112	0.0431587	0.196907
COVID-19-A.vs.IDC	345.274	HMDB0257702	18-Nitrooctadec-9-enoic acid	0.153917	-2.69977	0.0115058	0.0920462
COVID-19-A.vs.IDC	379.283	HMDB0011549	MG(0:0/20:4(8Z,11Z,14Z,17Z)/0:0)	12.1744	3.60578	0.00640767	0.0659433
COVID-19-A.vs.IDC	300.146	HMDB0255044	N-Acetoxy-phip	8.36027	3.06355	5.09242e-05	0.00350165
COVID-19-A.vs.IDC	530.198		Colchicoside	0.200419	-2.31891	0.00054725	0.0151967
COVID-19-A.vs.IDC	335.148	HMDB0029972	Coriandrone D	4.2406	2.08427	0.0295463	0.155145
COVID-19-A.vs.IDC	324.072	HMDB0037261	DHBOA-Glc	12.4436	3.63733	0.0174525	0.116944
COVID-19-A.vs.IDC	505.144	HMDB0259055	Thymol blue	0.198553	-2.33241	0.000224056	0.0086847
COVID-19-A.vs.IDC	465.098	HMDB0304849	Vericiguat	4.21863	2.07677	0.0367222	0.177644
COVID-19-A.vs.IDC	707.096	HMDB0001507	Diguanosine diphosphate	0.211996	-2.23789	0.000258948	0.00909323
COVID-19-A.vs.IDC	376.212	HMDB0034096	Mammea B/BD	0.128735	-2.95753	0.0016473	0.0307955
COVID-19-A.vs.IDC	639.109	HMDB0060872	Sorafenib beta-D-Glucuronide	0.233563	-2.09812	0.000287468	0.00976715
COVID-19-A.vs.IDC	571.121	HMDB0039972	4'-Hydroxyanigorootin	0.237919	-2.07146	0.000301981	0.00991047
COVID-19-A.vs.IDC	413.136	LMPK12100022	6-Butyryl-5-hydroxy-4-phenylseselin	0.252952	-1.98307	0.000215546	0.0086847
COVID-19-A.vs.IDC	498.113	LMPK12010029	Pelargonidin 3-(6''-acetylglucoside)	0.24747	-2.01467	0.000149734	0.00732937
COVID-19-A.vs.IDC	367.159	HMDB0001032	Dehydroepiandrosterone sulfate	0.253646	-1.97911	0.000330292	0.0103683
COVID-19-A.vs.IDC	381.314	LMFA05000081	1,2-docasanediol	7.96372	2.99344	0.00348281	0.0451047
COVID-19-A.vs.IDC	453.356	HMDB0062416	5beta-cholestan-3alpha,7alpha,12alpha,24(S),27-pentol	4.86899	2.28362	0.0137075	0.10242
COVID-19-A.vs.IDC	359.125	HMDB0259618	Cyclopropyl-methoxycarbonyl metomidate	5.26011	2.39509	0.000211022	0.0086847
COVID-19-A.vs.IDC	626.352	HMDB0015006	Benzonatate	7.66007	2.93736	0.0444546	0.198431
COVID-19-A.vs.IDC	391.15	HMDB0252706	4-Amino-5-[[2-[[1-chloro-6-(diaminomethylideneamino)-2-oxohexan-3-yl]amino]acetyl]amino]-5-oxopentanoic acid	1514.93	10.565	8.74769e-05	0.00485833
COVID-19-A.vs.IDC	611.344	LMST01010431	Venustone	8.14943	3.0267	0.0113602	0.0917933
COVID-19-A.vs.IDC	329.233	LMFA01060107	16-oxo-heptadecanoic acid	27.0057	4.75519	1.01208e-06	0.00033788
COVID-19-A.vs.IDC	681.347	HMDB0032821	Corchorusoside B	4.95807	2.30978	0.00379459	0.0475809
COVID-19-A.vs.IDC	267.11	HMDB0259318	tubercidin	5.41419	2.43674	0.00554866	0.0602426
COVID-19-A.vs.IDC	332.315	LMFA01080026	10-methoxy-octadecanoic acid	0.357853	-1.48256	7.83184e-08	0.000112862
COVID-19-A.vs.IDC	328.211	HMDB0241110	(4E,6Z)-3-Hydroxydeca-4,6-dienoylcarnitine	11.9181	3.57508	0.00643423	0.0659433
COVID-19-A.vs.IDC	262.237	LMFA01050044	omega-hydroxy myristic acid	0.341244	-1.55112	0.0014431	0.028698
COVID-19-A.vs.IDC	231.112	HMDB0246312	4-(Phenylamino)benzoic acid	0.456625	-1.13092	9.29105e-06	0.0010733
COVID-19-A.vs.IDC	300.18	HMDB0240724	Suberoyl-L-carnitine	4.32819	2.11376	0.0272442	0.147809
COVID-19-A.vs.IDC	358.258	HMDB0241224	(9E)-7-Hydroxydodec-9-enoylcarnitine	3.98224	1.99358	0.0249423	0.142541
COVID-19-A.vs.IDC	137.045	HMDB0000613	Erythronic acid	4.20903	2.07349	0.00281543	0.0410655
COVID-19-A.vs.IDC	232.154	HMDB0002013	Butyrylcarnitine	5.10001	2.3505	0.0089358	0.0789193
COVID-19-A.vs.IDC	243.069	HMDB0036134	4-[(2-Furanylmethyl)thio]-2-pentanone	372.257	8.54016	4.76989e-05	0.00350165
COVID-19-A.vs.IDC	357.26	LMFA03030010	TXB2-d4	6.75227	2.75537	0.000205003	0.00858041
COVID-19-A.vs.IDC	480.212	HMDB0244964	2-[benzyl(methyl)amino]ethyl methyl 2,6-dimethyl-4-(3-nitrophenyl)pyridine-3,5-dicarboxylate	3.25517	1.70273	2.25096e-07	0.000121227
COVID-19-A.vs.IDC	517.22	HMDB0253372	Idarubicinol	7.47426	2.90193	0.027456	0.148488
COVID-19-A.vs.IDC	613.36	LMST05050017	Kurilensoside H	4.49017	2.16677	0.00601615	0.0627243
COVID-19-A.vs.IDC	348.107	HMDB0247381	H-Arg(NO2)-Obzl	3.80751	1.92885	0.00039431	0.011987
COVID-19-A.vs.IDC	354.336	LMFA08040010	Anandamide (20:1, n-9)	0.385046	-1.3769	1.53539e-05	0.00158365
COVID-19-A.vs.IDC	244.154	HMDB0240764	2-Ethylacryloylcarnitine	3.27921	1.71335	0.0244287	0.1411
COVID-19-A.vs.IDC	629.355	HMDB0038378	Goshonoside F7	6.11067	2.61133	0.010956	0.0896344
COVID-19-A.vs.IDC	561.341	LMST01100013	3beta,15alpha,16alpha,24alpha-tetrahydroxy25,26,27-trinor-16,24-cyclo-cycloartane-23-one-3-O-beta-D-xylopyranoside	4.32006	2.11105	0.00650023	0.0659433
COVID-19-A.vs.IDC	409.33	HMDB0072854	MG(i-20:0/0:0/0:0)	10.8349	3.43762	2.51857e-07	0.000121227
COVID-19-A.vs.IDC	460.268	HMDB0250266	Cinobufagin	0.322044	-1.63467	0.000234085	0.00874247
COVID-19-A.vs.IDC	422.359	HMDB0241563	(9Z)-Nonadec-9-enoylcarnitine	0.27373	-1.86918	0.000838284	0.020008
COVID-19-A.vs.IDC	347.123	HMDB0062186	1-Deoxy-1-(N6-lysino)-D-fructose	3.49886	1.80689	4.76777e-05	0.00350165
COVID-19-A.vs.IDC	229.154	HMDB0304810	Pro-Ile	4.09709	2.0346	0.00255664	0.0390666
COVID-19-A.vs.IDC	232.227	HMDB0036219	Octyl 2-methylbutyrate	0.42936	-1.21974	0.00073015	0.0179041
COVID-19-A.vs.IDC	217.097	HMDB0013894	S-4-Hydroxymephenytoin	0.501998	-0.994245	0.000143572	0.00714888
COVID-19-A.vs.IDC	385.309	LMST03020045	25-hydroxy-23-oxavitamin D3 / 25-hydroxy-23-oxacholecalciferol	3.94382	1.97959	0.00650756	0.0659433
COVID-19-A.vs.IDC	322.123	HMDB0029368	Saxitoxin	4.43244	2.1481	0.00828182	0.0754508
COVID-19-A.vs.IDC	115.002	HMDB0000156	Malic acid	6.14304	2.61895	0.00184267	0.032648
COVID-19-A.vs.IDC	415.302	LMST03020127	(20R,24R)-20-fluoro-1alpha,24-dihydroxy-26,27-cyclovitamin D3	3.81957	1.93341	0.00106926	0.0235726
COVID-19-A.vs.IDC	415.152	HMDB0249133	beta-hydroxyprednisolone	0.356467	-1.48816	0.00272409	0.0403445
COVID-19-A.vs.IDC	590.38	LMPR03080011	dolichyl-4-D-xylosyl phosphate	0.441668	-1.17897	0.0142643	0.104241
COVID-19-A.vs.IDC	450.32	LMPR0105050007	Ophiobolin S	4.46937	2.16007	0.0356178	0.175005
COVID-19-A.vs.IDC	356.242	HMDB0241252	(6E,10E)-3-Hydroxydodeca-6,10-dienoylcarnitine	3.70885	1.89097	0.0459456	0.201658
COVID-19-A.vs.IDC	369.174	HMDB0258607	Piperonyl sulfoxide	0.321093	-1.63894	0.00399202	0.0490946
COVID-19-A.vs.IDC	369.174	HMDB0248416	Androstenediol 3-sulfate	0.316418	-1.6601	0.00100311	0.0224572
COVID-19-A.vs.IDC	304.284	LMFA01050053	17-hydroxy-heptadecanoic acid	0.393683	-1.34489	1.40431e-06	0.00033788
COVID-19-A.vs.IDC	336.216	HMDB0250918	Decenoylcarnitine	2.976	1.57337	0.0207341	0.128766
COVID-19-A.vs.IDC	400.377	LMFA01050215	24-hydroxy-10Z-tetracosenoic acid	0.323655	-1.62747	0.000231739	0.00874247
COVID-19-A.vs.IDC	342.372	HMDB0251560	Docosanal	0.457955	-1.12672	5.72056e-06	0.000809933
COVID-19-A.vs.IDC	274.145	HMDB0247568	3-Octylthio-1,1,1-trifluoro-2-propanone	0.396669	-1.33399	0.000319503	0.0102525
COVID-19-A.vs.IDC	334.294	LMGL01020054	1-O-(2R-hydroxy-4Z-pentadecenyl)-sn-glycerol	0.414575	-1.27029	0.000520604	0.0145971
COVID-19-A.vs.IDC	405.192	HMDB0012613	19-Oic-deoxycorticosterone	0.245869	-2.02404	0.00113871	0.0249136
COVID-19-A.vs.IDC	288.18	HMDB0241693	3-Oxoheptanoylcarnitine	3.70478	1.88939	0.0268677	0.147413
COVID-19-A.vs.IDC	399.325	HMDB0001903	Calcitriol	3.76522	1.91274	0.00654499	0.0660907
COVID-19-A.vs.IDC	370.403	LMFA12000379	22-methyltricosan-2-one	0.497446	-1.00739	1.3381e-06	0.00033788
COVID-19-A.vs.IDC	255.113	HMDB0060702	(S)-MHD	2.40204	1.26426	0.00725433	0.0705462
COVID-19-A.vs.IDC	270.096	HMDB0304399	L-arginino-succinate	8.19335	3.03445	0.00884601	0.0783659
COVID-19-A.vs.IDC	695.362	HMDB0256343	Periplocin	4.04223	2.01515	0.00976553	0.0836135
COVID-19-A.vs.IDC	306.263	HMDB0072845	MG(13:0/0:0/0:0)	0.392694	-1.34852	0.00128565	0.0269395
COVID-19-A.vs.IDC	202.108	HMDB0062176	N-Lactoylleucine	4.37074	2.12788	0.00419899	0.0507392
COVID-19-A.vs.IDC	305.099	HMDB0256798	Proline glutamate	16.8872	4.07786	2.86676e-05	0.0026565
COVID-19-A.vs.IDC	363.12	LMFA01090038	3-iodo-hexadecanoic acid	3.56187	1.83263	0.000240594	0.00879027
COVID-19-A.vs.IDC	282.071	HMDB0255794	1-[3,4-Dihydroxy-5-(hydroxymethyl)oxolan-2-yl]-5-hydroxyimidazole-4-carboxamide	8.04799	3.00863	0.000298274	0.00990134
COVID-19-A.vs.IDC	471.242	LMST05020038	3-Sulfodeoxycholic acid	6.13218	2.6164	0.0259601	0.144683
COVID-19-A.vs.IDC	485.288	HMDB0260429	N-[2-[5-[[3-(2-Aminoethyl)-1H-indol-5-yl]-methoxymethoxy]-1H-indol-3-yl]ethyl]-N-propan-2-ylpropan-2-amine	2.15425	1.10719	0.000199936	0.00858041
COVID-19-A.vs.IDC	578.415	LMGP01050134	PC(22:1(11Z)/0:0)	12.2507	3.61479	0.0446847	0.198982
COVID-19-A.vs.IDC	219.133	HMDB0028916	Isoleucyl-Serine	0.386334	-1.37208	0.0315244	0.162576
COVID-19-A.vs.IDC	360.274	LMFA01050149	methyl 9,12-dihydroxy-13-oxo-10-octadecenoate	37.0515	5.21146	0.036565	0.177617
COVID-19-A.vs.IDC	616.175	HMDB0033679	Pelargonidin 3-sophoroside	19.554	4.28939	0.000190062	0.00844461
COVID-19-A.vs.IDC	288.202	HMDB0028901	Isoleucyl-Arginine	19.638	4.29557	0.00242684	0.0380909
COVID-19-A.vs.IDC	567.318	HMDB0002430	(3a,5b,7a)-23-Carboxy-7-hydroxy-24-norcholan-3-yl-b-D-Glucopyranosiduronic acid	7.05788	2.81923	0.00618847	0.0642889
COVID-19-A.vs.IDC	251.136	HMDB0240365	N,N,N-Trimethyl-L-alanyl-L-proline betaine	3.5378	1.82285	0.00758101	0.0715852
COVID-19-A.vs.IDC	356.351	LMFA01030403	19Z-docosenoic acid	0.424025	-1.23778	6.85344e-05	0.00388093
COVID-19-A.vs.IDC	338.134	HMDB0247872	[[(3R,4R,5S,6R)-3-Acetamido-4,5-dihydroxy-6-(hydroxymethyl)oxan-2-yl]amino] N-phenylcarbamate	3.12185	1.6424	0.0228179	0.137288
COVID-19-A.vs.IDC	246.169	HMDB0000688	Isovalerylcarnitine	2.57742	1.36593	0.0028547	0.0411866
COVID-19-A.vs.IDC	278.232	LMFA01050081	Ipurolic acid	0.450012	-1.15196	6.37795e-06	0.000837251
COVID-19-A.vs.IDC	353.351	HMDB0031678	Pipericine	0.391481	-1.35298	0.0384217	0.183408
COVID-19-A.vs.IDC	656.269	HMDB0032326	Hexyl heptanoate	0.360211	-1.47308	0.00777696	0.0726856
COVID-19-A.vs.IDC	257.027	HMDB0041861	Cyanuric acid	3.764	1.91227	0.000422667	0.0122066
COVID-19-A.vs.IDC	231.048	HMDB0251452	Diphenyl sulfide	3.3961	1.76388	0.0117097	0.0923982
COVID-19-A.vs.IDC	194.045	HMDB0060602	N-acetyl-5-aminosalicylic acid	30.5963	4.93529	0.0243581	0.140974
COVID-19-A.vs.IDC	626.352	HMDB0002579	Glycochenodeoxycholic acid 3-glucuronide	10.0347	3.32692	0.00662577	0.0664228
COVID-19-A.vs.IDC	192.032	HMDB0244750	2,4-Thiazolidinedicarboxylic acid, 2-methyl-	2.36588	1.24238	0.000278916	0.0095894
COVID-19-A.vs.IDC	189.04	HMDB0059927	2-Hydroxy-2-(2-oxopropyl)butanedioic acid	3.76073	1.91101	0.0261712	0.145351
COVID-19-A.vs.IDC	691.337	LMST05050018	Echinasteroside C 15-O-sulfate	5.48743	2.45613	0.0177291	0.118407
COVID-19-A.vs.IDC	273.107	HMDB0012267	N-Succinyl-L,L-2,6-diaminopimelate	23.2498	4.53915	0.00136004	0.0276604
COVID-19-A.vs.IDC	583.256	HMDB0000054	Bilirubin	0.385274	-1.37604	0.00666988	0.0664228
COVID-19-A.vs.IDC	344.206	HMDB0241082	Dec-4-enedioylcarnitine	5.28072	2.40073	0.0212226	0.130527
COVID-19-A.vs.IDC	364.083	HMDB0033936	3,3'-Bisjuglone	0.281789	-1.82731	0.00589024	0.0618768
COVID-19-A.vs.IDC	201.123	HMDB0251886	epsilon-(Carboxyethyl)lysine	11.6604	3.54355	0.00157482	0.0302629
COVID-19-A.vs.IDC	584.357	LMGP03060001	PS(O-20:0/0:0)	0.411523	-1.28095	0.00215151	0.0352376
COVID-19-A.vs.IDC	298.346	HMDB0040709	10-Eicosene	0.55655	-0.845416	1.44454e-05	0.00154512
COVID-19-A.vs.IDC	480.154	HMDB0037567	6-beta-D-Glucopyranosyldiosmetin	92.5402	6.53201	0.035011	0.174616
COVID-19-A.vs.IDC	359.257	HMDB0012868	9'-Carboxy-gamma-chromanol	4.23516	2.08242	0.0280763	0.150102
COVID-19-A.vs.IDC	348.337	HMDB0258447	N-Geranyl-N'-(2-adamantyl)ethane-1,2-diamine	0.343081	-1.54338	0.00519595	0.0581624
COVID-19-A.vs.IDC	269.258	HMDB0030275	Herculin	0.381632	-1.38975	0.0189151	0.122335
COVID-19-A.vs.IDC	682.378	HMDB0247928	Acetyl-pepstatin	7.26952	2.86186	0.0439701	0.197846
COVID-19-A.vs.IDC	228.268	HMDB0243828	Pentadecylamine	0.530127	-0.91559	6.73098e-06	0.000845177
COVID-19-A.vs.IDC	252.088	HMDB0062177	N-lactoyl-Tyrosine	10.0454	3.32846	0.0015823	0.0302629
COVID-19-A.vs.IDC	378.314	HMDB0000583	Docosanamide	0.300097	-1.7365	0.00230142	0.036721
COVID-19-A.vs.IDC	323.146	HMDB0033106	N6-Galacturonyl-L-lysine	2.10808	1.07593	5.8894e-06	0.000809933
COVID-19-A.vs.IDC	384.274	HMDB0248565	Arbaprostil	3.12612	1.64437	0.0366551	0.177617
COVID-19-A.vs.IDC	257.112	HMDB0250058	(3s)-3-(Benzyloxy)-L-Aspartic Acid	3.33284	1.73675	0.0393638	0.186978
COVID-19-A.vs.IDC	339.092	HMDB0253490	inosine pyruvate	2.6636	1.41338	0.000575482	0.0155326
COVID-19-A.vs.IDC	329.142	HMDB0014857	Azatadine	2.02754	1.01973	0.00203841	0.034065
COVID-19-A.vs.IDC	328.32	HMDB0013645	N,N-Dimethylsphingosine	0.546001	-0.873024	1.17239e-07	0.000112862
COVID-19-A.vs.IDC	566.997	HMDB0247496	Bis(sulfosuccinimidyl)suberate	8.68649	3.11877	0.041788	0.193516
COVID-19-A.vs.IDC	538.352	HMDB0242413	Deoxycholylphenylalanine	0.350237	-1.5136	0.0130631	0.100336
COVID-19-A.vs.IDC	335.125	HMDB0038120	Ovalicin	0.584068	-0.775793	0.000236119	0.00874247
COVID-19-A.vs.IDC	374.253	LMFA01040040	methyl 9-hydroperoxy-10,12-epidioxy-13,15-octadecadienoate	16.2436	4.0218	0.00859938	0.0775444
COVID-19-A.vs.IDC	268.105	HMDB0250519	Cppene	0.562827	-0.829235	0.00226499	0.0363406
COVID-19-A.vs.IDC	537.319		DIHYDROCELASTRYL DIACETATE	31.1425	4.96081	0.0150612	0.107526
COVID-19-A.vs.IDC	330.227	HMDB0242731	Arteether	5.73513	2.51983	0.049914	0.212927
COVID-19-A.vs.IDC	293.114	HMDB0000594	gamma-Glutamylphenylalanine	2.34812	1.23151	0.00016368	0.00762431
COVID-19-A.vs.IDC	347.221	HMDB0246609	4,5-Dihydrocortisol	0.128167	-2.9639	0.0034622	0.0451047
COVID-19-A.vs.IDC	357.249	LMFA11000718	1-dimethylarsinoyl-octadecane	3.64679	1.86663	0.0018097	0.0322618
COVID-19-A.vs.IDC	133.097	HMDB0000214	Ornithine	2.29821	1.20051	4.00352e-06	0.000642343
COVID-19-A.vs.IDC	480.343	HMDB0010407	LysoPC(P-16:0/0:0)	0.3664	-1.44851	0.0208293	0.128811
COVID-19-A.vs.IDC	316.32	LMFA01020015	Tuberculostearic acid	0.48827	-1.03425	0.000731539	0.0179041
COVID-19-A.vs.IDC	305.085	HMDB0029894	Xylobiose	5.68328	2.50672	0.00122918	0.0262953
COVID-19-A.vs.IDC	218.138	HMDB0000824	Propionylcarnitine	3.03863	1.60342	0.00858682	0.0775444
COVID-19-A.vs.IDC	375.289	HMDB0241220	(4E)-3-Hydroxydodec-4-enoylcarnitine	3.77377	1.91601	0.00250747	0.038725
COVID-19-A.vs.IDC	360.274	HMDB0061638	3-hydroxydodecanoyl carnitine	3.038	1.60312	0.0243337	0.140974
COVID-19-A.vs.IDC	442.352	HMDB0253282	hydroxyoctadecenoylcarnitine	2.39348	1.25911	0.0138309	0.10242
COVID-19-A.vs.IDC	318.28	LMFA01090036	18-fluoro-9E-octadecenoic acid	0.52791	-0.921636	2.63418e-06	0.000506018
COVID-19-A.vs.IDC	390.357	LMGL01020057	1-O-(2R-hydroxy-4Z-nonadecenyl)-sn-glycerol	0.47117	-1.08568	0.000291612	0.00979275
COVID-19-A.vs.IDC	484.362	LMST04030197	(25R)-3alpha,7alpha,12alpha,24S-tetrahydroxy-5beta-cholestan-26-oic acid	3.85954	1.94843	0.0185584	0.121878
COVID-19-A.vs.IDC	581.238	HMDB0304275	biliverdin-IX-alpha	0.455103	-1.13574	0.00391044	0.0484693
COVID-19-A.vs.IDC	592.368	HMDB0040135	Hydroxydestruxin B	2.81958	1.49548	0.0276895	0.148915
COVID-19-A.vs.IDC	660.423	LMGP03010049	PS(12:0/16:1(9Z))	1.84753	0.885594	3.09459e-06	0.000525716
COVID-19-A.vs.IDC	401.34	HMDB0060131	3beta-Hydroxy-5-cholestenal	0.503763	-0.989182	0.0477621	0.204958
COVID-19-A.vs.IDC	280.154	HMDB0031802	(±)-Metalaxyl	3.8573	1.94759	0.0259912	0.144683
COVID-19-A.vs.IDC	397.129	LMPK12060016	3-O-Demethylamorphigenin	2.00154	1.00111	0.00467791	0.0542563
COVID-19-A.vs.IDC	373.273	LMST04010437	(20S)-3beta-Hydroxychola-5,16-dien-24-oic Acid	6.36309	2.66973	0.00659468	0.0663604
COVID-19-A.vs.IDC	299.055	HMDB0004195	5-L-Glutamyl-taurine	2.66554	1.41443	1.43397e-06	0.00033788
COVID-19-A.vs.IDC	242.283	HMDB0243891	Hexadecylamine	0.555701	-0.847618	2.118e-06	0.000436914
COVID-19-A.vs.IDC	345.165	HMDB0254504	Metaphit	3.09271	1.62887	0.0103548	0.0864296
COVID-19-A.vs.IDC	637.348	HMDB0033241	Glycylalanylprolylmethionylphenylalanylvalinamide	1.93067	0.949102	0.000172174	0.00776936
COVID-19-A.vs.IDC	428.3	HMDB0241508	6-Hydroxyhexadecanedioylcarnitine	6.58734	2.7197	0.00562624	0.060629
COVID-19-A.vs.IDC	301.215	HMDB0038521	2-Hydroxy-6-(8-tridecenyl)benzoic acid	2.7154	1.44117	0.0408979	0.191122
COVID-19-A.vs.IDC	307.112	HMDB0246676	Propylenediamine tetra-acetic acid	4.80233	2.26374	6.14297e-05	0.00362059
COVID-19-A.vs.IDC	481.188	HMDB0034463	Austin	0.327582	-1.61007	0.0130074	0.100267
COVID-19-A.vs.IDC	132.044	HMDB0004058	5,6-Dihydroxyindole	2.05164	1.03677	0.0171219	0.116075
COVID-19-A.vs.IDC	331.128	HMDB0256714	2-(4-Amino-1-isopropyl-1H-pyrazolo[3,4-d]pyrimidin-3-yl)-1H-indol-5-ol	2.99243	1.58132	0.0014508	0.028698
COVID-19-A.vs.IDC	230.186	HMDB0041947	N1,N8-Diacetylspermidine	7.352	2.87814	0.000327864	0.0103683
COVID-19-A.vs.IDC	374.362	LMFA01050210	13-hydroxy-docosanoic acid	1.79153	0.841191	0.000306193	0.00993579
COVID-19-A.vs.IDC	329.247	LMFA01031176	5Z,8Z,11Z,14Z,17Z,20Z-docosahexaenoic acid	3.93186	1.97521	8.77021e-07	0.00033788
COVID-19-A.vs.IDC	312.325	LMFA05000532	6Z,9Z-Eicosadien-11-ol	0.423797	-1.23856	0.00574752	0.0610251
COVID-19-A.vs.IDC	314.16	HMDB0039812	Cyclocalopin C1	1.88824	0.917046	0.0458498	0.201544
COVID-19-A.vs.IDC	232.975	HMDB0124993	Protocatechuic acid 3-O-sulfate	2.52755	1.33774	1.64059e-07	0.000118451
COVID-19-A.vs.IDC	304.08	HMDB0257910	1-(6-Aminopurin-9-yl)-5-methylpyrimidine-2,4-dione	4.89452	2.29117	0.000358959	0.0110285
COVID-19-A.vs.IDC	357.278	HMDB0060117	Tetracosahexaenoic acid, n-3	3.17587	1.66715	0.00154578	0.0301759
COVID-19-A.vs.IDC	354.336	LMFA01020253	7,7-dimethyl-5Z,8Z-eicosadienoic acid	0.581726	-0.781588	5.72608e-05	0.00362059
COVID-19-A.vs.IDC	324.289	HMDB0247781	N-(1,3-Dihydroxyoctadec-4-en-2-yl)acetamide	2.19395	1.13353	0.00463641	0.0539917
COVID-19-A.vs.IDC	342.106	HMDB0028764	Aspartyl-Tryptophan	0.420223	-1.25077	0.004818	0.0552158
COVID-19-A.vs.IDC	286.273		D-erythro-Sphingosine C-17	0.60165	-0.733005	8.67562e-06	0.00104397
COVID-19-A.vs.IDC	246.123		ACETYLTRYPTOPHANAMIDE	0.590776	-0.759317	0.00128764	0.0269395
COVID-19-A.vs.IDC	548.312	HMDB0250470	Cortivazol	2.0631	1.04481	0.000611898	0.0160338
COVID-19-A.vs.IDC	419.315	HMDB0303029	Furost-5-ene-3beta,22,26-triol	2.47011	1.30457	0.00537959	0.0594623
COVID-19-A.vs.IDC	239.163	HMDB0112083	3,4-Dimethyl-5-pentyl-2-furanpropanoic acid	0.382285	-1.38728	0.00255497	0.0390666
COVID-19-A.vs.IDC	453.001	HMDB0015629	Sitaxentan	2.84305	1.50744	0.00155686	0.0301759
COVID-19-A.vs.IDC	326.304	HMDB0002088	Oleoylethanolamide	1.85598	0.892184	0.00347779	0.0451047
COVID-19-A.vs.IDC	523.265	HMDB0252023	ethyl ((3,4,5-trihydroxy-6-((4-(4-isopropoxybenzyl)-1-isopropyl-5-methyl-1H-pyrazol-3-yl)oxy)tetrahydro-2H-pyran-2-yl)methyl) carbonate	1.88512	0.914657	0.00364107	0.0462832
COVID-19-A.vs.IDC	413.14	HMDB0037260	Todatriol glucoside	2.30943	1.20754	0.0124847	0.0974481
COVID-19-A.vs.IDC	465.302	HMDB0242632	Sisomicin sulfate	10.905	3.44691	0.00476732	0.0548526
COVID-19-A.vs.IDC	256.115	HMDB0246316	4-[(2,4-Dihydroxy-3,3-dimethylbutanoyl)amino]butanoic acid	1.93211	0.950179	0.00541404	0.0594623
COVID-19-A.vs.IDC	567.318	HMDB0002596	Deoxycholic acid 3-glucuronide	3.8285	1.93678	0.0180583	0.119891
COVID-19-A.vs.IDC	336.073	HMDB0011658	2,8-Dihydroxyquinoline-beta-D-glucuronide	3.86196	1.94933	0.00269914	0.040181
COVID-19-A.vs.IDC	388.305	HMDB0013166	2-Hydroxymyristoylcarnitine	2.20112	1.13824	0.00828078	0.0754508
COVID-19-A.vs.IDC	346.222	HMDB0240726	Sebacoyl-L-carnitine	5.35172	2.42	0.00460865	0.0539917
COVID-19-A.vs.IDC	248.112	HMDB0243864	(3S,4R,5R)-1,3,4,5,6-Pentahydroxy-1-morpholin-4-ylhexan-2-one	3.11335	1.63847	0.0488263	0.208904
COVID-19-A.vs.IDC	263.123	HMDB0029437	Nopalinic acid	4.47569	2.16211	0.000243498	0.00879027
COVID-19-A.vs.IDC	281.058	HMDB0002209	Equol	2.59122	1.37363	0.0323087	0.165199
COVID-19-A.vs.IDC	456.331	HMDB0241532	(9S,10E,12S,13S)-9,12,13-Trihydroxyoctadec-10-enoylcarnitine	3.078	1.62199	0.0116736	0.0923652
COVID-19-A.vs.IDC	262.164	HMDB0061189	3-Hydroxyisovalerylcarnitine	2.35992	1.23874	0.0204589	0.128168
COVID-19-A.vs.IDC	503.224	HMDB0036161	4-Propanoyl-HT2 toxin	0.198413	-2.33342	0.00334922	0.0447803
COVID-19-A.vs.IDC	582.378	LMGP01020068	PC(O-16:0/3:0)	0.50998	-0.971487	0.00315055	0.0435348
COVID-19-A.vs.IDC	230.247	HMDB0304813	Xestoaminol C	0.444674	-1.16918	0.00806601	0.0747497
COVID-19-A.vs.IDC	383.154	HMDB0062544	16alpha-Hydroxy DHEA 3-sulfate	0.361046	-1.46975	0.00558425	0.0604019
COVID-19-A.vs.IDC	385.291	HMDB0253899	l-lysyl-l-lysyl-l-lysine	5.02597	2.3294	0.00215965	0.0352376
COVID-19-A.vs.IDC	398.434	LMFA12000387	2-Hexacosanone	0.603116	-0.729492	3.41235e-05	0.00289849
COVID-19-A.vs.IDC	520.988	HMDB0303752	Sodium citrate	4.09993	2.0356	0.00861903	0.0775444
COVID-19-A.vs.IDC	308.294	LMPR0104450002	(-)-Dilophol	0.434486	-1.20262	0.0204568	0.128168
COVID-19-A.vs.IDC	226.988	HMDB0246222	1,2-Difluoro-3,4-dinitrobenzene	2.17689	1.12227	3.64195e-05	0.00300513
COVID-19-A.vs.IDC	255.21	HMDB0248392	5,16-Androstadien-3beta-ol	0.341897	-1.54837	0.0166168	0.114807
COVID-19-A.vs.IDC	305.085	HMDB0002721	1-Methylinosine	3.00994	1.58973	0.00733074	0.0705706
COVID-19-A.vs.IDC	452.373	HMDB0240747	(11Z,14Z)-Eicosadienoylcarnitine	2.45247	1.29423	0.000409758	0.0121396
COVID-19-A.vs.IDC	584.487	HMDB0294935	DG(13:0/0:0/18:1(12Z)-O(9S,10R))	2.12889	1.0901	0.0222828	0.134912
COVID-19-A.vs.IDC	216.195	LMFA01030223	10Z-dodecenoic acid	0.566118	-0.820827	6.0096e-05	0.00362059
COVID-19-A.vs.IDC	443.183	LMST01120005	Strophanthidin	0.375184	-1.41433	0.0355135	0.175005
COVID-19-A.vs.IDC	384.114	HMDB0255303	N6-Succinyl Adenosine	3.58022	1.84005	0.032319	0.165199
COVID-19-A.vs.IDC	336.138	HMDB0029089	Tryptophyl-Methionine	1.96358	0.973484	0.0027658	0.0407532
COVID-19-A.vs.IDC	212.091	HMDB0032652	Meconine	4.75354	2.249	5.43079e-05	0.00362059
COVID-19-A.vs.IDC	618.234	HMDB0260307	6-(Diethylamino)-N-[2-[(1R)-3-methyl-7-oxo-5,10-diazatetracyclo[7.4.0.01,12.02,6]trideca-2(6),3,8-triene-10-carbonyl]-1H-indol-5-yl]-1-benzofuran-2-carboxamide	6.27027	2.64853	0.00573785	0.0610251
COVID-19-A.vs.IDC	244.227	HMDB0246783	5-Doxyl	0.635832	-0.653281	2.80342e-06	0.000506018
COVID-19-A.vs.IDC	413.2	HMDB0241920	N-Palmitoyl Arginine	0.364613	-1.45556	0.0147078	0.106457
COVID-19-A.vs.IDC	226.216	LMFA01100007	2-amino-tetradecanoic acid	0.632842	-0.660082	1.19117e-05	0.00132312
COVID-19-A.vs.IDC	188.102	HMDB0247067	6-Guanidino-2-oxocaproic acid	0.619293	-0.691306	0.000470593	0.0134562
COVID-19-A.vs.IDC	547.304	HMDB0002497	Glycochenodeoxycholate-3-sulfate	3.44268	1.78353	0.0420716	0.194094
COVID-19-A.vs.IDC	400.269	LMSP01080065	Sphingofungin E	3.60468	1.84987	0.0222404	0.134912
COVID-19-A.vs.IDC	180.052	HMDB0244899	1H-Pyrazolo[3,4-d]pyrimidin-4-amine	5.05718	2.33833	0.00978579	0.0836135
COVID-19-A.vs.IDC	440.336	HMDB0241545	(12Z,15Z)-10-Hydroxyoctadeca-12,15-dienoylcarnitine	2.02166	1.01554	0.0368202	0.177821
COVID-19-A.vs.IDC	174.056	HMDB0255085	n-benzoyl-d-alanine	8.46385	3.08131	0.00495469	0.0561852
COVID-19-A.vs.IDC	396.344	HMDB0006210	Heptadecanoyl carnitine	0.298794	-1.74278	0.000204398	0.00858041
COVID-19-A.vs.IDC	193.158	HMDB0038291	2-Propenyl cyclohexanebutanoate	0.622178	-0.684602	1.98035e-05	0.00190642
COVID-19-A.vs.IDC	411.134	HMDB0258682	Balipodect	2.83905	1.50541	0.00278181	0.040781
COVID-19-A.vs.IDC	607.349	LMST01010192	ecdysone 25-O-D-glucopyranoside	2.70591	1.43611	0.0238526	0.140055
COVID-19-A.vs.IDC	230.247	LMFA05000181	3Z-Tetradecen-1-ol	0.516517	-0.953112	0.00120795	0.0260341
COVID-19-A.vs.IDC	255.112	HMDB0243816	1-Amino-2-methylanthraquinone	4.92736	2.30081	0.000765389	0.0184204
COVID-19-A.vs.IDC	356.351	HMDB0248559	Arachidoyl Ethanolamide	0.615896	-0.699241	0.000482388	0.0136582
COVID-19-A.vs.IDC	511.323	HMDB0034523	Queretaroic acid	0.433157	-1.20704	0.00729095	0.0705706
COVID-19-A.vs.IDC	318.181	HMDB0029087	Tryptophyl-Leucine	0.447607	-1.1597	0.0469237	0.203231
COVID-19-A.vs.IDC	359.182	HMDB0304782	Histidinyl-Tryptophan	1.74045	0.799457	6.03615e-05	0.00362059
COVID-19-A.vs.IDC	264.088	HMDB0059772	N-Phenylacetylglutamic acid	2.6825	1.42358	0.0295315	0.155145
COVID-19-A.vs.IDC	305.113	HMDB0247572	9-(2-Phosphonomethoxypropyl)adenine	2.73779	1.45301	0.0455692	0.200749
COVID-19-A.vs.IDC	638.242	HMDB0036746	Matsutakeside I	1.85767	0.893494	0.013768	0.10242
COVID-19-A.vs.IDC	241.129	HMDB0000194	Anserine	0.621609	-0.685921	0.00248755	0.0386238
COVID-19-A.vs.IDC	197.128	HMDB0252174	Fasoracetam	0.60166	-0.73298	0.00180415	0.0322618
COVID-19-A.vs.IDC	147.065	HMDB0252861	Glycidol	2.60866	1.38331	0.0177528	0.118407
COVID-19-A.vs.IDC	453.166	LMST01130017	19-oxodesacetylcinobufagin	0.538771	-0.892256	0.00134514	0.0275515
COVID-19-A.vs.IDC	262.037	HMDB0244484	S-(6-Purinyl)cysteine	2.20396	1.1401	0.0195727	0.124031
COVID-19-A.vs.IDC	209.117	HMDB0033778	Elemicin	0.45312	-1.14204	0.00687676	0.068014
COVID-19-A.vs.IDC	425.081	HMDB0252238	Fevipiprant	0.44575	-1.16569	0.0081153	0.0748785
COVID-19-A.vs.IDC	166.086	HMDB0000930	trans-Cinnamic acid	2.54342	1.34677	1.52093e-06	0.00033788
COVID-19-A.vs.IDC	189.159	HMDB0001325	N6,N6,N6-Trimethyl-L-lysine	2.89192	1.53203	0.0470511	0.203418
COVID-19-A.vs.IDC	460.268	HMDB0247800	[(2S,4R,5R,6R,14S,16R)-14-Hydroxy-7,11-dimethyl-6-(2-oxopyran-4-yl)-3-oxapentacyclo[8.8.0.02,4.02,7.011,16]octadecan-5-yl] acetate	0.54002	-0.888915	0.00138275	0.0279257
COVID-19-A.vs.IDC	400.341	HMDB0240853	14-Methylpentadecanoylcarnitine	1.57863	0.658672	5.64652e-05	0.00362059
COVID-19-A.vs.IDC	238.141	HMDB0001104	N-Acetyl-b-glucosaminylamine	1.95599	0.967902	4.98025e-05	0.00350165
COVID-19-A.vs.IDC	715.332	HMDB0040846	(S)-Nerolidol 3-O-[a-L-rhamnopyranosyl-(1->4)-a-L-rhamnopyranosyl-(1->6)-b-D-glucopyranoside]	3.26364	1.70648	0.0418123	0.193516
COVID-19-A.vs.IDC	271	HMDB0032659	4-Hydroxy-8-methoxy-2H-furo[2,3-h]-1-benzopyran-2-one	1.9042	0.929182	3.28827e-05	0.00287774
COVID-19-A.vs.IDC	258.278	LMFA05000055	7Z-hexadecen-1-ol	0.464311	-1.10684	0.0255338	0.144044
COVID-19-A.vs.IDC	372.31	HMDB0240825	3-Methyltridecanoylcarnitine	1.97234	0.979912	0.0135833	0.10238
COVID-19-A.vs.IDC	244.263	LMFA05000050	9-pentadecen-1-ol	0.533526	-0.906368	0.00738433	0.0708503
COVID-19-A.vs.IDC	307.084	HMDB0040231	1-(5-Methyl-2-thienyl)-1-propanone	1.73494	0.794885	0.0128213	0.0995376
COVID-19-A.vs.IDC	281.058		3-amino-4-hydroxyphenyl sulfone	1.83162	0.873122	0.0412815	0.192292
COVID-19-A.vs.IDC	347.123	HMDB0060832	meta-O-Dealkylated flecainide lactam	2.16177	1.11222	0.00024889	0.00887399
COVID-19-A.vs.IDC	202.216	LMFA05000154	3Z-Dodecen-1-ol	0.503829	-0.988993	0.0205143	0.128237
COVID-19-A.vs.IDC	315.254	HMDB0000847	Pelargonic acid	2.41757	1.27356	0.000343484	0.0106665
COVID-19-A.vs.IDC	242.078	HMDB0000201	L-Acetylcarnitine	3.00658	1.58812	0.00807545	0.0747497
COVID-19-A.vs.IDC	214.253	LMFA11000089	6Z-Tetradecene	0.619318	-0.691248	0.000672419	0.0170346
COVID-19-A.vs.IDC	621.36	LMST05050016	Kurilensoside G	20.669	4.3694	0.00236322	0.0373586
COVID-19-A.vs.IDC	454.328	LMGP01060007	PC(O-14:0/0:0)	0.400885	-1.31874	0.0420421	0.194094
COVID-19-A.vs.IDC	465.193	HMDB0253640	Isoflupredone acetate	0.411624	-1.2806	0.0356228	0.175005
COVID-19-A.vs.IDC	267.124	HMDB0303326	Methyl 3-epi-4,5-didehydrojasmonate	0.46902	-1.09228	0.00788294	0.0734385
COVID-19-A.vs.IDC	363.304	HMDB0254232	1-Piperidinepropanol, alpha-cyclohexyl-4-(3-hydroxyphenyl)-3,4-dimethyl-	4.9681	2.3127	0.0293936	0.154988
COVID-19-A.vs.IDC	345.143	HMDB0247525	10-(Phosphonooxy)decyl methacrylate	0.563195	-0.828295	0.0231654	0.138027
COVID-19-A.vs.IDC	418.072	HMDB0247533	5-(5-Iodo-4-methoxy-2-propan-2-ylphenoxy)pyrimidine-2,4-diamine	2.02187	1.01569	0.0195839	0.124031
COVID-19-A.vs.IDC	198.185	LMFA06000163	9Z,11-Dodecadienal	0.585864	-0.771363	0.000261336	0.00909323
COVID-19-A.vs.IDC	210.123	HMDB0245883	3-Hydroxy-11-norcytisine	0.650064	-0.621346	0.00261272	0.0392997
COVID-19-A.vs.IDC	302.196	HMDB0061088	Dihydroartemisinin (DHA)	2.29706	1.19979	0.02795	0.149758
COVID-19-A.vs.IDC	262.237	HMDB0032417	3-(L-Menthoxy)-2-methylpropane-1,2-diol	0.624947	-0.678195	0.00532893	0.0591921
COVID-19-A.vs.IDC	512.267	HMDB0041054	Ustiloxin D	6.19963	2.63218	0.0374855	0.180266
COVID-19-A.vs.IDC	397.206	HMDB0240591	Allopregnanolone sulfate	0.422935	-1.24149	0.0345763	0.173362
COVID-19-A.vs.IDC	269.129	HMDB0249393	Indoline, 1-(2-(2-pyridyl)ethyl)-	0.455978	-1.13296	0.0101662	0.085848
COVID-19-A.vs.IDC	221.079	HMDB0257744	9-(1,3-Dioxolan-2-yl)purine-2,6-diamine	2.98435	1.57742	0.0272792	0.147809
COVID-19-A.vs.IDC	130.05	HMDB0002931	N-Acetylserine	1.76447	0.819236	1.63292e-05	0.00162616
COVID-19-A.vs.IDC	468.343	LMGP01060009	PC(O-15:0/0:0)	0.423468	-1.23967	0.0309244	0.160341
COVID-19-A.vs.IDC	543.119	HMDB0256650	2-[2-(2-Butoxy-2-oxoethoxy)-4-[2-(4,5,6,7-tetrahydrothieno[3,2-c]pyridine-2-carbonylamino)acetyl]phenoxy]acetic acid	0.538578	-0.892774	0.0221653	0.134765
COVID-19-A.vs.IDC	119.049	HMDB0006236	Phenylacetaldehyde	2.38263	1.25255	0.0049245	0.0561852
COVID-19-A.vs.IDC	314.304		Palmitic monoisopropanolamide, (R)-	0.648304	-0.625258	0.000103551	0.00534025
COVID-19-A.vs.IDC	119.049	HMDB0032036	4-Ethoxyphenol	1.78532	0.836183	0.0184841	0.121877
COVID-19-A.vs.IDC	347.221	HMDB0013157	18-Hydroxy-11-dehydrotetrahydrocorticosterone	0.131909	-2.92239	0.0329089	0.167621
COVID-19-A.vs.IDC	308.078	HMDB0010319	Indoxyl glucuronide	9.62047	3.26611	0.0155731	0.109696
COVID-19-A.vs.IDC	679.314	HMDB0250416	4-Piperidinol, 1-(3-phenothiazin-10-ylpropyl)-	3.23194	1.6924	0.0019229	0.0332536
COVID-19-A.vs.IDC	450.202	HMDB0250062	Ethyl n-allyl-n-[(e)-2-methyl-3-[4-(4-amidinophenoxycarbonyl)-phenyl]propenoyl]amino acetate	7.26027	2.86002	0.0366075	0.177617
COVID-19-A.vs.IDC	212.091	HMDB0060747	3-O-Methyl-a-methyldopa	1.72619	0.787594	0.00869251	0.0776332
COVID-19-A.vs.IDC	423.323	LMFA01050214	3-hydroxy-tetracosanoic acid	0.632402	-0.661086	9.82204e-05	0.00525297
COVID-19-A.vs.IDC	441.209		Neolinustatin	2.40016	1.26313	0.0441406	0.197846
COVID-19-A.vs.IDC	466.228	HMDB0256551	Pimavanserin	0.63008	-0.666392	0.000199168	0.00858041
COVID-19-A.vs.IDC	159.029	HMDB0000225	Oxoadipic acid	2.22679	1.15497	0.0187044	0.122087
COVID-19-A.vs.IDC	469.227	HMDB0002421	7-Sulfocholic acid	5.0153	2.32634	0.0130194	0.100267
COVID-19-A.vs.IDC	165.055	HMDB0002072	4-Methoxyphenylacetic acid	1.75127	0.8084	0.0167938	0.114939
COVID-19-A.vs.IDC	219.045	HMDB0002399	Cystathionine sulfoxide	40.2902	5.33236	0.0431365	0.196907
COVID-19-A.vs.IDC	426.357	HMDB0013337	2-Hydroxyhexadecanoylcarnitine	1.72836	0.789401	0.000639524	0.0164552
COVID-19-A.vs.IDC	318.047	HMDB0241915	N-Nervonoyl Valine	2.17268	1.11947	0.000643851	0.0164552
COVID-19-A.vs.IDC	145.013	HMDB0000208	Oxoglutaric acid	2.13662	1.09533	0.000407998	0.0121396
COVID-19-A.vs.IDC	219.097	HMDB0036301	N-gamma-L-Glutamyl-D-alanine	1.97284	0.980276	0.0363365	0.177263
COVID-19-A.vs.IDC	458.347	HMDB0241808	8-[(2R,3S)-3-(8-Hydroxyoctyl)oxiran-2-yl]octanoylcarnitine	2.10779	1.07573	0.0212423	0.130527
COVID-19-A.vs.IDC	233.043	HMDB0244601	2-(Sec-butyldisulfanyl)-1h-imidazole	1.7608	0.816232	0.0171761	0.11617
COVID-19-A.vs.IDC	304.211	HMDB0241694	5-Hydroxyoctanoylcarnitine	2.30436	1.20437	0.0422972	0.194513
COVID-19-A.vs.IDC	183.092	HMDB0250067	3-(2-Azetidinylmethoxy)-2-fluoropyridine	0.543643	-0.879268	0.0235872	0.13902
COVID-19-A.vs.IDC	415.32	HMDB0302189	F-Chlorogenin	2.65508	1.40875	0.020681	0.128766
COVID-19-A.vs.IDC	260.185	HMDB0000756	Hexanoylcarnitine	2.06591	1.04678	0.0098907	0.0842606
COVID-19-A.vs.IDC	619.382	HMDB0029315	Asparagoside B	5.57681	2.47944	0.00972985	0.0836135
COVID-19-A.vs.IDC	389.268	HMDB0062744	7alpha-hydroxy-3-oxochol-4-en-24-oic Acid	0.533507	-0.90642	0.0305433	0.159222
COVID-19-A.vs.IDC	310.309	LMFA12000309	9R,10S-Epoxy-3Z,6Z-eicosadiene	0.524526	-0.930913	0.0354961	0.175005
COVID-19-A.vs.IDC	314.949	HMDB0029845	Chymopapain	0.617819	-0.694743	0.000683795	0.0171722
COVID-19-A.vs.IDC	449.347	LMFA08020136	N-stearoyl arginine	0.640262	-0.643265	0.000100261	0.00526459
COVID-19-A.vs.IDC	188.128	HMDB0253927	L-Valine, N-(2-hydroxy-3-butenyl)-	2.90836	1.54021	0.0440687	0.197846
COVID-19-A.vs.IDC	317.025	HMDB0258541	Succinimidyl carbonate	1.97546	0.982192	0.00399488	0.0490946
COVID-19-A.vs.IDC	565.276	LMST03010009	26,26,26,27,27,27-hexafluoro-25-hydroxyvitamin D2	0.554717	-0.850176	0.0150789	0.107526
COVID-19-A.vs.IDC	128.034	HMDB0246561	4-Oxo-L-proline	1.80468	0.851739	4.98169e-05	0.00350165
COVID-19-A.vs.IDC	181.05	HMDB0033128	4-(2-Furanyl)-3-buten-2-one	1.91836	0.939874	0.00325073	0.0440756
COVID-19-A.vs.IDC	424.341	HMDB0241540	(6Z,9Z)-Octadeca-6,9-dienoylcarnitine	1.90691	0.931233	0.00139935	0.0280648
COVID-19-A.vs.IDC	573.157	HMDB0240737	Hydroxymatairesinol glucuronide 1	2.30162	1.20265	0.0239082	0.140055
COVID-19-A.vs.IDC	286.31	HMDB0029632	Oleyl alcohol	0.548414	-0.866663	0.00541502	0.0594623
COVID-19-A.vs.IDC	346.331	LMFA01050075	20-hydroxy-eicosanoic acid	0.643977	-0.634919	0.0264795	0.146717
COVID-19-A.vs.IDC	259.13	HMDB0011171	gamma-Glutamylleucine	1.57958	0.659542	0.00324867	0.0440756
COVID-19-A.vs.IDC	494.359	LMGP01070007	PC(P-17:0/0:0)	0.508161	-0.976642	0.0410552	0.191547
COVID-19-A.vs.IDC	653.113	HMDB0260221	[(2R,3S,4R,5R)-5-(4-Amino-2-oxopyrimidin-1-yl)-4-hydroxy-2-(phosphonooxymethyl)oxolan-3-yl] (2S,4S,5R,6R)-5-acetamido-2,4-dihydroxy-6-[(1R,2R)-1,2,3-trihydroxypropyl]oxane-2-carboxylate	2.41186	1.27014	0.0307127	0.159817
COVID-19-A.vs.IDC	271.02	HMDB0243907	1-Iodoheptane	1.97651	0.982956	0.00440697	0.0525923
COVID-19-A.vs.IDC	164.956	HMDB0243906	1-Iodobutane	0.639059	-0.645979	0.0189565	0.122335
COVID-19-A.vs.IDC	248.149	HMDB0013127	3-Hydroxybutyrylcarnitine	2.26118	1.17707	0.0185687	0.121878
COVID-19-A.vs.IDC	462.296	HMDB0006461	Linoelaidylcarnitine	0.652806	-0.615274	0.00665904	0.0664228
COVID-19-A.vs.IDC	179.163	HMDB0006078	Putreanine	0.623613	-0.681276	0.00090314	0.0210344
COVID-19-A.vs.IDC	188.035	HMDB0000715	Kynurenic acid	3.43643	1.78091	0.00496095	0.0561852
COVID-19-A.vs.IDC	399.325	LMST01010324	3beta-hydroxy-5alpha-cholest-8(9),14(15)-dien-23-one	2.76677	1.4682	0.0193575	0.123682
COVID-19-A.vs.IDC	384.087	HMDB0301663	Pelargonidin 3-arabinoside	1.60706	0.68442	0.0181488	0.120215
COVID-19-A.vs.IDC	481.208	HMDB0036601	3'-Hydroxy-T2 Toxin	2.08987	1.06341	0.0365761	0.177617
COVID-19-A.vs.IDC	507.27	HMDB0240601	LysoPG(16:0/0:0)	2.52824	1.33813	5.10389e-06	0.000775791
COVID-19-A.vs.IDC	346.33	HMDB0061665	15-hydroxyicosanoic acid	1.57929	0.659274	0.00472059	0.0545323
COVID-19-A.vs.IDC	311.123	HMDB0029104	Tyrosyl-Glutamate	1.82927	0.871271	0.00114922	0.0249546
COVID-19-A.vs.IDC	412.284	HMDB0062330	N-Arachidonoyl GABA	3.31765	1.73016	0.0272117	0.147809
COVID-19-A.vs.IDC	217.121	HMDB0030763	(10S,11S)-Pterosin C	1.73337	0.79358	0.0438966	0.197846
COVID-19-A.vs.IDC	485.167	HMDB0039930	(S)-Multifidol 2-[apiosyl-(1->6)-glucoside]	1.89124	0.919331	0.0408415	0.191122
COVID-19-A.vs.IDC	204.123	HMDB0254995	N-(2,3,4-Trihydroxybutyl)-L-valine	2.04158	1.02968	0.0147775	0.106694
COVID-19-A.vs.IDC	247.093	HMDB0028829	Glutamylthreonine	0.63819	-0.647942	0.00301501	0.0424749
COVID-19-A.vs.IDC	227.154	HMDB0256605	Pirlindole	0.6135	-0.704864	0.000879963	0.0208306
COVID-19-A.vs.IDC	272.294	LMFA05000528	8Z-Heptadecen-2S-ol	0.609194	-0.715027	0.0140807	0.103236
COVID-19-A.vs.IDC	176.074	HMDB0245245	2-n-Propylthiazolidine-4-carboxylic acid	0.634233	-0.656914	0.00304136	0.0426381
COVID-19-A.vs.IDC	399.325	LMFA07010407	13E,15E,18Z,20Z-pentacosatetraen-11-ynyl acetate	2.70578	1.43604	0.00685942	0.068014
COVID-19-A.vs.IDC	197.096	HMDB0244095	Deoxybenzoin	0.548502	-0.866431	0.00416798	0.0506889
COVID-19-A.vs.IDC	615.35	HMDB0002720	Gestrinone	0.612169	-0.707997	0.0154791	0.1093
COVID-19-A.vs.IDC	551.069	HMDB0012305	UDP-L-rhamnose	0.63524	-0.654626	0.0448129	0.199107
COVID-19-A.vs.IDC	695.363	HMDB0060818	Digoxigenin bisdigitoxoside	2.94615	1.55883	0.0403532	0.189496
COVID-19-A.vs.IDC	331.191	HMDB0248395	Andrographolide	0.371745	-1.42761	0.02143	0.131401
COVID-19-A.vs.IDC	316.238	HMDB0256103	Pamaquine	2.04353	1.03107	0.0330403	0.167994
COVID-19-A.vs.IDC	136.039	HMDB0001972	3-Aminosalicylic acid	1.67318	0.742592	0.025537	0.144044
COVID-19-A.vs.IDC	673.352	HMDB0029780	2alpha-Hydroxypyracrenic acid	3.1024	1.63339	0.0391661	0.186346
COVID-19-A.vs.IDC	258.279	LMFA06000116	2-methylpentadecanal	0.617342	-0.695858	0.00941022	0.0821278
COVID-19-A.vs.IDC	238.107	HMDB0062175	N-Lactoylphenylalanine	1.66792	0.73805	0.00245261	0.0382872
COVID-19-A.vs.IDC	233.043	HMDB0002287	Homocysteine thiolactone	3.59925	1.8477	0.0375137	0.180266
COVID-19-A.vs.IDC	194.045	HMDB0302882	1-3-(4,5-dihydrofuranone)-5-(hydroxymethyl)-pyrrole-2-carboxyaldehyde	1.86818	0.901631	0.0198241	0.125004
COVID-19-A.vs.IDC	154.048	HMDB0001149	5-Aminolevulinic acid	1.72809	0.789179	0.024985	0.142541
COVID-19-A.vs.IDC	253.047	LMFA07040141	Curvulalide	1.61253	0.689327	0.00744661	0.0712113
COVID-19-A.vs.IDC	466.352	HMDB0006482	LysoSM(d18:1)	1.61649	0.692861	0.0232716	0.138289
COVID-19-A.vs.IDC	515.287	HMDB0296917	DG(2:0/0:0/PGF2alpha)	0.104977	-3.25186	0.0389087	0.185426
COVID-19-A.vs.IDC	207.05	HMDB0059932	3-(Carboxymethyl)-3-hydroxypentanedioic acid	1.9409	0.956729	0.00999165	0.0848702
COVID-19-A.vs.IDC	407.208	HMDB0244860	1alpha-Hydroxycorticosterone	0.403221	-1.31036	0.0190673	0.122642
COVID-19-A.vs.IDC	104.107	HMDB0303082	Pent-1-en-2-ol	1.62688	0.702112	0.00772848	0.072467
COVID-19-A.vs.IDC	497.289	LMST01010116	Cucurbitacin S	0.621072	-0.687167	0.0168107	0.114939
COVID-19-A.vs.IDC	356.008	HMDB0038429	Methyl glucosinolate	0.440575	-1.18254	0.00173414	0.0316974
COVID-19-A.vs.IDC	130.05	HMDB0061880	N-Acetyl-beta-alanine	1.52755	0.611223	0.0167267	0.114939
COVID-19-A.vs.IDC	311.123	HMDB0028831	Glutamyltyrosine	1.6589	0.730229	0.00570143	0.0609842
COVID-19-A.vs.IDC	385.169	HMDB0245294	2-Phenylindole	0.464542	-1.10612	0.013515	0.10238
COVID-19-A.vs.IDC	337.166	HMDB0244637	3-(4-(2-Dimethylamino-1-methylethoxy)phenyl)-1H-pyrazolo(3,4-b)pyridine-1-acetic acid	1.62217	0.697921	0.0468992	0.203231
COVID-19-A.vs.IDC	278.037	HMDB0247482	Albendazole-2-aminosulfone	1.52326	0.607163	0.00648211	0.0659433
COVID-19-A.vs.IDC	415.32	HMDB0062686	1alpha,23(S),25-trihydroxyvitamin D3	0.660161	-0.599111	0.0189741	0.122335
COVID-19-A.vs.IDC	262.128	HMDB0257998	N-[(2R,3R,4S,6R)-4,6-Dihydroxy-6-methyl-2-[(1R,2R)-1,2,3-trihydroxypropyl]oxan-3-yl]acetamide	1.57768	0.657808	0.00924805	0.0811804
COVID-19-A.vs.IDC	431.146	HMDB0060830	Melatonin glucuronide	0.468776	-1.09303	0.0284529	0.15133
COVID-19-A.vs.IDC	129.038	HMDB0303256	(+/-)-3-Mercapto-1-butyl acetate	1.53933	0.622302	9.30004e-05	0.00506764
COVID-19-A.vs.IDC	347.221	HMDB0004030	21-Deoxycortisol	0.148477	-2.75169	0.0320189	0.164538
COVID-19-A.vs.IDC	417.335	LMST03020274	(24S)-24,25-dihydroxyvitamin D3 / (24S)-24,25-dihydroxycholecalciferol	2.61612	1.38743	0.047287	0.204133
COVID-19-A.vs.IDC	431.138	HMDB0034629	(7'R*,8'S*)-Methyl 4,7'-epoxy-3,8'-bilign-7-ene-4',9'-dihydroxy-3',5-dimethoxy-9-oate	2.1113	1.07813	0.0272572	0.147809
COVID-19-A.vs.IDC	507.258	LMST05010050	11alpha-hydroxyprogesterone 11-glucosiduronic acid	0.302764	-1.72374	0.0103362	0.0864296
COVID-19-A.vs.IDC	313.239	HMDB0004704	9,10-DHOME	1.82717	0.869611	0.00319431	0.0439294
COVID-19-A.vs.IDC	415.319	HMDB0242671	Diosgenin	0.608905	-0.71571	0.0140842	0.103236
COVID-19-A.vs.IDC	151.039	HMDB0000440	3-Hydroxyphenylacetic acid	1.59311	0.671843	0.0426756	0.19532
COVID-19-A.vs.IDC	175.144	HMDB0252051	Ethyl lysine	2.05058	1.03603	0.00444469	0.0526076
COVID-19-A.vs.IDC	335.184	LMPR0103090037	Deltoidin A	1.83304	0.874239	0.046568	0.203093
COVID-19-A.vs.IDC	397.223	HMDB0012587	15-Epi-lipoxin A4	0.526989	-0.924157	0.0113906	0.0917933
COVID-19-A.vs.IDC	552.401	HMDB0010390	LysoPC(20:0/0:0)	0.632943	-0.659852	0.0115576	0.0921442
COVID-19-A.vs.IDC	276.18	HMDB0241665	4-Hydroxyhexanoycarnitine	1.51767	0.601856	0.0358442	0.175454
COVID-19-A.vs.IDC	146.117	HMDB0001161	4-Trimethylammoniobutanoic acid	1.62308	0.69873	0.0275244	0.14858
COVID-19-A.vs.IDC	611.38	LMST05050015	Kurilensoside F	1.76523	0.819854	0.0426674	0.19532
COVID-19-A.vs.IDC	512.334	LMGL06010002	MGTS(16:0/0:0)	0.654443	-0.611662	0.0314391	0.162426
COVID-19-A.vs.IDC	448.341	HMDB0241584	(8Z,11Z,13E,15S)-15-Hydroxyicosa-8,11,13-trienoylcarnitine	2.28299	1.19093	0.00154707	0.0301759
COVID-19-A.vs.IDC	395.219	LMGP10050021	PA(15:1(9Z)/0:0)	1.79651	0.845197	0.0164385	0.114672
COVID-19-A.vs.IDC	220.941	HMDB0242164	3,5-Dichloro-2,6-dihydroxybenzoic acid	1.64027	0.71393	0.0276273	0.148858
COVID-19-A.vs.IDC	231.065	HMDB0258739	Taurine lactate	1.52291	0.606829	0.00920937	0.0810874
COVID-19-A.vs.IDC	181.047	HMDB0036380	xi-2,3-Dihydro-3,5-dihydroxy-6-methyl-4H-pyran-4-one	1.61432	0.690928	0.0211892	0.130527
COVID-19-A.vs.IDC	133.06	HMDB0000168	L-Asparagine	1.52375	0.607628	0.00327384	0.0441815
COVID-19-A.vs.IDC	476.372	HMDB0242099	N-Nervonoyl Serine	2.08074	1.0571	0.0043735	0.0524094
COVID-19-A.vs.IDC	450.356	HMDB0062399	4-cholesten-7α,12α,24-triol-3-one	2.38596	1.25457	0.0044315	0.0526076
COVID-19-A.vs.IDC	292.156	HMDB0041870	Desethylchloroquine	1.86849	0.901874	0.00346093	0.0451047
COVID-19-A.vs.IDC	218.103	HMDB0247470	8,8a-Diepiswainsonine	1.54966	0.631952	0.0300104	0.157011
COVID-19-A.vs.IDC	279.027	HMDB0033352	Cyclobrassinin	1.56199	0.643381	0.000565904	0.0155326
COVID-19-A.vs.IDC	236.162		N-(9-Oxodecyl)acetamide	1.9693	0.97768	0.00188088	0.0329211
COVID-19-A.vs.IDC	631.239	HMDB0038585	Somniferine	2.12715	1.08892	0.0102875	0.086367
COVID-19-A.vs.IDC	299.257	HMDB0059633	(9S,10S)-9,10-dihydroxyoctadecanoate	1.6435	0.716768	0.00552947	0.0602426
COVID-19-A.vs.IDC	162.112	HMDB0000062	L-Carnitine	1.54234	0.625119	0.0231797	0.138027
COVID-19-A.vs.IDC	278.247	LMFA01140088	6-[1]-ladderane hexanol	0.565794	-0.821652	0.0379897	0.181947
COVID-19-A.vs.IDC	510.251	HMDB0247776	3-[2-[[2-[[2-Acetamido-3-(4-hydroxyphenyl)propanoyl]amino]-3-methylbutanoyl]amino]propanoylamino]-4-oxobutanoic acid	2.23239	1.15859	0.0466242	0.203093
COVID-19-A.vs.IDC	554.383	HMDB0011149	LysoPC(O-18:0/0:0)	0.659469	-0.600623	0.0402076	0.18912
COVID-19-A.vs.IDC	303.195	HMDB0006773	11b-Hydroxyandrost-4-ene-3,17-dione	0.492094	-1.023	0.0464583	0.202983
COVID-19-A.vs.IDC	254.815	HMDB0000675	Iodine	2.36601	1.24246	0.0192581	0.123594
COVID-19-A.vs.IDC	150.055	HMDB0255227	N-Phenylglycine	1.73718	0.79675	0.0463089	0.202636
COVID-19-A.vs.IDC	168.102	HMDB0059824	4-Hydroxy-3-methylacetophenone	1.63555	0.709775	0.0107743	0.0883984
COVID-19-A.vs.IDC	183.112	HMDB0062407	5-(3-Pyridyl)-2-hydroxytetrahydrofuran	2.93112	1.55145	0.0142934	0.104241
COVID-19-A.vs.IDC	313.238	LMFA07040053	1-methylpropyl-tridecanolide	0.518059	-0.948813	0.0328399	0.167565
COVID-19-A.vs.IDC	175.071	HMDB0000854	Formiminoglutamic acid	3.42715	1.77701	0.0121174	0.095095
COVID-19-A.vs.IDC	422.325	HMDB0241546	(11E,13E)-9-Hydroxyoctadeca-11,13-dienoylcarnitine	1.54027	0.623187	0.019504	0.124031
COVID-19-A.vs.IDC	331.115	HMDB0094647	Mono-(2-ethyl-5-carboxypentyl) phthalate	3.60789	1.85116	0.0137416	0.10242
COVID-19-A.vs.IDC	272.069	HMDB0251085	Dexelvucitabine	1.50497	0.589733	0.00295884	0.0420942
COVID-19-A.vs.IDC	117.018	HMDB0245425	2,3,4-Trihydroxybutanoic acid	1.51557	0.599864	0.000954149	0.0218697
COVID-19-A.vs.IDC	179.055	HMDB0000169	D-Mannose	1.519	0.603117	0.0194725	0.124031
COVID-19-A.vs.IDC	254.1	HMDB0000726	Isovalerylglutamic acid	1.57799	0.658089	0.0460312	0.201727
COVID-19-A.vs.IDC	297.221	LMFA05000743	Henicosa-4E,10Z,12Z,20-tetraen-1,14-diyn-3-ol	2.13638	1.09517	0.0267839	0.147337
COVID-19-A.vs.IDC	279.233	HMDB0037170	3-Methylene-2-octanone	1.52572	0.609493	0.0475795	0.204958
COVID-19-A.vs.IDC	206.988	HMDB0253132	Hexafluoroacetylacetone	1.52263	0.606565	0.00709347	0.0694439
COVID-19-A.vs.IDC	295.226	HMDB0062288	12(13)-epoxy-6Z,9Z-octadecadienoic acid	1.54986	0.632138	0.0287135	0.152435
COVID-19-A.vs.IDC	597.365	HMDB0240375	Nonadecylresorcinol glucuronide	8.63643	3.11044	0.0337895	0.170614
COVID-19-A.vs.IDC	196.877	HMDB0303424	Dipotassium phosphate	1.59404	0.672689	0.0351288	0.174616
COVID-19-A.vs.IDC	196.06	HMDB0006116	3-Hydroxyhippuric acid	11.857	3.56767	0.0477344	0.204958
COVID-19-A.vs.IDC	315.231	HMDB0004026	21-Hydroxypregnenolone	2.75439	1.46173	0.0165127	0.11475
COVID-19-A.vs.IDC	446.289	HMDB0256309	Peregrine	2.13229	1.0924	0.0240127	0.140098
COVID-19-A.vs.IDC	302.196	HMDB0241739	4-Oxooctanoylcarnitine	1.81756	0.862005	0.0257361	0.144603
COVID-19-A.vs.IDC	446.325	HMDB0260132	(2S,3S,5S,8S,9S,10S,13S,14S,17S)-17-Acetyl-2-(2,2-dimethylmorpholino)-3-hydroxy-10,13-dimethylhexadecahydro-11H-cyclopenta[a]phenanthren-11-one	1.71047	0.774392	0.030527	0.159222
COVID-19-A.vs.IDC	625.358	LMST02030244	Aspacoside A	2.06099	1.04334	0.023416	0.138577
COVID-19-A.vs.IDC	173.092	HMDB0000721	Glycylproline	1.77639	0.828946	0.0476935	0.204958
COVID-19-A.vs.IDC	254.16	HMDB0028717	Arginylproline	1.54049	0.623393	0.0140141	0.103236
COVID-19-A.vs.IDC	175.024	HMDB0006355	D-Glucurono-6,3-lactone	11.7497	3.55455	0.0256289	0.144281
COVID-19-A.vs.IDC	349.132	HMDB0014359	Torasemide	0.175439	-2.51096	5.66729e-11	1.63671e-07
COVID-19-A.vs.IDC	325.17	HMDB0005038	Citalopram	1.60924	0.686377	0.0217163	0.132593
COVID-19-A.vs.IDC	188.029	HMDB0242170	D-Xylonate	2.07708	1.05456	0.000616257	0.0160338
COVID-19-A.vs.IDC	309.098	HMDB0304505	trans-cinnamoyl-beta-D-glucoside	0.396372	-1.33507	0.0130084	0.100267
COVID-19-A.vs.IDC	242.997	HMDB0240549	O-Coumaric acid sulfate	3.97219	1.98993	0.0238662	0.140055
COVID-19-A.vs.IDC	211.075	HMDB0248991	Benzilic acid	1.76376	0.818655	0.0478584	0.205067
COVID-19-A.vs.IDC	223.097	HMDB0030703	Dhelwangin	0.650535	-0.620302	0.0426335	0.19532
COVID-19-A.vs.IDC	389.214	HMDB0246238	7alpha-Thiomethylspironolactone	2.75102	1.45997	0.00175342	0.0318483
COVID-19-A.vs.IDC	326.988	HMDB0304124	3-deoxy-D-arabino-heptulosonate-7-phosphate	0.285238	-1.80976	0.0450918	0.199962
COVID-19-A.vs.IDC	473.196	HMDB0249749	Cediranib	5.86272	2.55157	0.0226307	0.136495
COVID-19-A.vs.IDC	429.054	HMDB0015260	Bicalutamide	1.70437	0.769241	0.0441866	0.197846
COVID-19-A.vs.IDC	647.378	HMDB0041347	Elatoside G	7.7889	2.96142	0.0401507	0.18912
COVID-19-A.vs.IDC	370.223	HMDB0015297	Cilostazol	0.55353	-0.853267	0.0134128	0.101937
COVID-19-A, Samples collected from acute phase of survival COVID-19 patients; COVID-19-R, Samples collected from recovery phase of survival COVID-19 patients; HC, Samples collected from healthy controls; FC, Fold change; FDR, False Discovery Rate.

## Sheet: Supplementary Data 3.3
Supplementary Data 3.3. Differentially expressed proteins among COVID-19-F, COVID-19-A and HC.
	Accession	Protein names	Gene names	FC	P value	FDR
COVID-19-F.vs.COVID-19-A	A0M8Q6	Immunoglobulin lambda constant 7 OS=Homo sapiens OX=9606 GN=IGLC7 PE=1 SV=3	IGLC7	2.65221	0.0364647	0.153369
COVID-19-F.vs.COVID-19-A	B9A064	Immunoglobulin lambda-like polypeptide 5 OS=Homo sapiens OX=9606 GN=IGLL5 PE=2 SV=2	IGLL5	9.01758	0.00258769	0.0433778
COVID-19-F.vs.COVID-19-A	O14791	Apolipoprotein L1 OS=Homo sapiens OX=9606 GN=APOL1 PE=1 SV=5	APOL1	0.656794	0.0120871	0.0865114
COVID-19-F.vs.COVID-19-A	O14818	Proteasome subunit alpha type-7 OS=Homo sapiens OX=9606 GN=PSMA7 PE=1 SV=1	PSMA7	5.3146	0.00540948	0.0636617
COVID-19-F.vs.COVID-19-A	O43493	Trans-Golgi network integral membrane protein 2 OS=Homo sapiens OX=9606 GN=TGOLN2 PE=1 SV=4	TGOLN2	2.98229	0.0413204	0.160494
COVID-19-F.vs.COVID-19-A	O43505	Beta-1,4-glucuronyltransferase 1 OS=Homo sapiens OX=9606 GN=B4GAT1 PE=1 SV=1	B4GAT1	4.22024	0.0106991	0.0831137
COVID-19-F.vs.COVID-19-A	P00338	L-lactate dehydrogenase A chain OS=Homo sapiens OX=9606 GN=LDHA PE=1 SV=2	LDHA	3.01306	0.0200708	0.11215
COVID-19-F.vs.COVID-19-A	P00390	Glutathione reductase, mitochondrial OS=Homo sapiens OX=9606 GN=GSR PE=1 SV=2	GSR	1.84312	0.0233572	0.122474
COVID-19-F.vs.COVID-19-A	P00739	Haptoglobin-related protein OS=Homo sapiens OX=9606 GN=HPR PE=2 SV=2	HPR	0.232955	0.00340199	0.0451472
COVID-19-F.vs.COVID-19-A	P00742	Coagulation factor X OS=Homo sapiens OX=9606 GN=F10 PE=1 SV=2	F10	0.642439	0.0209124	0.114838
COVID-19-F.vs.COVID-19-A	P00748	Coagulation factor XII OS=Homo sapiens OX=9606 GN=F12 PE=1 SV=3	F12	0.507714	0.0137673	0.0946947
COVID-19-F.vs.COVID-19-A	P00751	Complement factor B OS=Homo sapiens OX=9606 GN=CFB PE=1 SV=2	CFB	0.581419	0.00116048	0.0321403
COVID-19-F.vs.COVID-19-A	P01023	Alpha-2-macroglobulin OS=Homo sapiens OX=9606 GN=A2M PE=1 SV=3	A2M	1.57774	0.00948938	0.0755592
COVID-19-F.vs.COVID-19-A	P01024	Complement C3 OS=Homo sapiens OX=9606 GN=C3 PE=1 SV=2	C3	0.578611	0.00683999	0.0680792
COVID-19-F.vs.COVID-19-A	P01033	Metalloproteinase inhibitor 1 OS=Homo sapiens OX=9606 GN=TIMP1 PE=1 SV=1	TIMP1	2.31662	0.0354361	0.152519
COVID-19-F.vs.COVID-19-A	P01344	Insulin-like growth factor II OS=Homo sapiens OX=9606 GN=IGF2 PE=1 SV=1	IGF2	0.557925	0.00115382	0.0321403
COVID-19-F.vs.COVID-19-A	P01591	Immunoglobulin J chain OS=Homo sapiens OX=9606 GN=JCHAIN PE=1 SV=4	JCHAIN	7.22182	0.0320105	0.144615
COVID-19-F.vs.COVID-19-A	P01834	Immunoglobulin kappa constant OS=Homo sapiens OX=9606 GN=IGKC PE=1 SV=2	IGKC	2.05852	0.0495138	0.172351
COVID-19-F.vs.COVID-19-A	P02042	Hemoglobin subunit delta OS=Homo sapiens OX=9606 GN=HBD PE=1 SV=2	HBD	6.37574	0.040084	0.160494
COVID-19-F.vs.COVID-19-A	P02452	Collagen alpha-1(I) chain OS=Homo sapiens OX=9606 GN=COL1A1 PE=1 SV=6	COL1A1	11.3294	0.0254074	0.127437
COVID-19-F.vs.COVID-19-A	P02652	Apolipoprotein A-II OS=Homo sapiens OX=9606 GN=APOA2 PE=1 SV=1	APOA2	0.648448	0.00021226	0.0169012
COVID-19-F.vs.COVID-19-A	P02751	Fibronectin OS=Homo sapiens OX=9606 GN=FN1 PE=1 SV=5	FN1	1.69515	0.0308532	0.143456
COVID-19-F.vs.COVID-19-A	P02774	Vitamin D-binding protein OS=Homo sapiens OX=9606 GN=GC PE=1 SV=2	GC	0.576955	0.0144198	0.0946947
COVID-19-F.vs.COVID-19-A	P02790	Hemopexin OS=Homo sapiens OX=9606 GN=HPX PE=1 SV=2	HPX	0.652954	0.00674182	0.0680792
COVID-19-F.vs.COVID-19-A	P02792	Ferritin light chain OS=Homo sapiens OX=9606 GN=FTL PE=1 SV=2	FTL	34.5778	0.000771903	0.0321403
COVID-19-F.vs.COVID-19-A	P02810	Salivary acidic proline-rich phosphoprotein 1/2 OS=Homo sapiens OX=9606 GN=PRH2 PE=1 SV=2	PRH2	3.37497	0.0236134	0.122474
COVID-19-F.vs.COVID-19-A	P04003	C4b-binding protein alpha chain OS=Homo sapiens OX=9606 GN=C4BPA PE=1 SV=2	C4BPA	0.49438	0.0114718	0.0849714
COVID-19-F.vs.COVID-19-A	P04075	Fructose-bisphosphate aldolase A OS=Homo sapiens OX=9606 GN=ALDOA PE=1 SV=2	ALDOA	2.08863	0.00318463	0.0441002
COVID-19-F.vs.COVID-19-A	P04180	Phosphatidylcholine-sterol acyltransferase OS=Homo sapiens OX=9606 GN=LCAT PE=1 SV=1	LCAT	0.499753	0.00146317	0.0333105
COVID-19-F.vs.COVID-19-A	P05019	Insulin-like growth factor I OS=Homo sapiens OX=9606 GN=IGF1 PE=1 SV=1	IGF1	0.431351	0.00699784	0.0685788
COVID-19-F.vs.COVID-19-A	P05109	Protein S100-A8 OS=Homo sapiens OX=9606 GN=S100A8 PE=1 SV=1	S100A8	2.17517	0.0477006	0.171668
COVID-19-F.vs.COVID-19-A	P05156	Complement factor I OS=Homo sapiens OX=9606 GN=CFI PE=1 SV=2	CFI	0.649765	0.00801803	0.0704717
COVID-19-F.vs.COVID-19-A	P05160	Coagulation factor XIII B chain OS=Homo sapiens OX=9606 GN=F13B PE=1 SV=3	F13B	0.623201	0.00290167	0.0441002
COVID-19-F.vs.COVID-19-A	P05164	Myeloperoxidase OS=Homo sapiens OX=9606 GN=MPO PE=1 SV=1	MPO	4.55603	0.011614	0.0850359
COVID-19-F.vs.COVID-19-A	P05204	Non-histone chromosomal protein HMG-17 OS=Homo sapiens OX=9606 GN=HMGN2 PE=1 SV=3	HMGN2	4.17344	0.00456179	0.0569776
COVID-19-F.vs.COVID-19-A	P05362	Intercellular adhesion molecule 1 OS=Homo sapiens OX=9606 GN=ICAM1 PE=1 SV=2	ICAM1	1.56287	0.0284176	0.133897
COVID-19-F.vs.COVID-19-A	P05388	60S acidic ribosomal protein P0 OS=Homo sapiens OX=9606 GN=RPLP0 PE=1 SV=1	RPLP0	6.08475	0.000941076	0.0321403
COVID-19-F.vs.COVID-19-A	P05543	Thyroxine-binding globulin OS=Homo sapiens OX=9606 GN=SERPINA7 PE=1 SV=2	SERPINA7	0.626631	1.21546e-05	0.00242973
COVID-19-F.vs.COVID-19-A	P05546	Heparin cofactor 2 OS=Homo sapiens OX=9606 GN=SERPIND1 PE=1 SV=3	SERPIND1	0.529389	0.0014642	0.0333105
COVID-19-F.vs.COVID-19-A	P06276	Cholinesterase OS=Homo sapiens OX=9606 GN=BCHE PE=1 SV=1	BCHE	0.485446	0.000839004	0.0321403
COVID-19-F.vs.COVID-19-A	P06702	Protein S100-A9 OS=Homo sapiens OX=9606 GN=S100A9 PE=1 SV=1	S100A9	2.28371	0.036648	0.153369
COVID-19-F.vs.COVID-19-A	P06744	Glucose-6-phosphate isomerase OS=Homo sapiens OX=9606 GN=GPI PE=1 SV=4	GPI	7.05359	0.00564229	0.0636617
COVID-19-F.vs.COVID-19-A	P06753	Tropomyosin alpha-3 chain OS=Homo sapiens OX=9606 GN=TPM3 PE=1 SV=2	TPM3	3.71536	0.0465377	0.171355
COVID-19-F.vs.COVID-19-A	P07108	Acyl-CoA-binding protein OS=Homo sapiens OX=9606 GN=DBI PE=1 SV=2	DBI	4.33946	0.0216712	0.116005
COVID-19-F.vs.COVID-19-A	P07195	L-lactate dehydrogenase B chain OS=Homo sapiens OX=9606 GN=LDHB PE=1 SV=2	LDHB	2.13433	0.000770874	0.0321403
COVID-19-F.vs.COVID-19-A	P07225	Vitamin K-dependent protein S OS=Homo sapiens OX=9606 GN=PROS1 PE=1 SV=1	PROS1	0.641997	0.0186786	0.111856
COVID-19-F.vs.COVID-19-A	P07339	Cathepsin D OS=Homo sapiens OX=9606 GN=CTSD PE=1 SV=1	CTSD	2.88571	0.00802372	0.0704717
COVID-19-F.vs.COVID-19-A	P07357	Complement component C8 alpha chain OS=Homo sapiens OX=9606 GN=C8A PE=1 SV=2	C8A	0.651892	0.00430275	0.0548171
COVID-19-F.vs.COVID-19-A	P07358	Complement component C8 beta chain OS=Homo sapiens OX=9606 GN=C8B PE=1 SV=3	C8B	0.615624	0.00315512	0.0441002
COVID-19-F.vs.COVID-19-A	P07437	Tubulin beta chain OS=Homo sapiens OX=9606 GN=TUBB PE=1 SV=2	TUBB	3.69878	0.0194697	0.111856
COVID-19-F.vs.COVID-19-A	P07858	Cathepsin B OS=Homo sapiens OX=9606 GN=CTSB PE=1 SV=3	CTSB	8.54355	0.00191078	0.0380364
COVID-19-F.vs.COVID-19-A	P07942	Laminin subunit beta-1 OS=Homo sapiens OX=9606 GN=LAMB1 PE=1 SV=2	LAMB1	2.71338	0.0410473	0.160494
COVID-19-F.vs.COVID-19-A	P07988	Pulmonary surfactant-associated protein B OS=Homo sapiens OX=9606 GN=SFTPB PE=1 SV=3	SFTPB	1.67406	0.044035	0.168775
COVID-19-F.vs.COVID-19-A	P08123	Collagen alpha-2(I) chain OS=Homo sapiens OX=9606 GN=COL1A2 PE=1 SV=7	COL1A2	8.47559	0.026854	0.130628
COVID-19-F.vs.COVID-19-A	P08185	Corticosteroid-binding globulin OS=Homo sapiens OX=9606 GN=SERPINA6 PE=1 SV=1	SERPINA6	0.587732	0.0368376	0.153369
COVID-19-F.vs.COVID-19-A	P08253	72 kDa type IV collagenase OS=Homo sapiens OX=9606 GN=MMP2 PE=1 SV=2	MMP2	3.02779	0.00214743	0.0398597
COVID-19-F.vs.COVID-19-A	P08603	Complement factor H OS=Homo sapiens OX=9606 GN=CFH PE=1 SV=4	CFH	0.518588	0.000984117	0.0321403
COVID-19-F.vs.COVID-19-A	P09960	Leukotriene A-4 hydrolase OS=Homo sapiens OX=9606 GN=LTA4H PE=1 SV=2	LTA4H	3.0248	0.0177543	0.111856
COVID-19-F.vs.COVID-19-A	P0C0L5	Complement C4-B OS=Homo sapiens OX=9606 GN=C4B_2 PE=1 SV=2	C4B_2	0.35671	0.00279482	0.0441002
COVID-19-F.vs.COVID-19-A	P0DMV9	Heat shock 70 kDa protein 1B OS=Homo sapiens OX=9606 GN=HSPA1B PE=1 SV=1	HSPA1B	3.61817	0.0316799	0.144144
COVID-19-F.vs.COVID-19-A	P0DOY2	Immunoglobulin lambda constant 2 OS=Homo sapiens OX=9606 GN=IGLC2 PE=1 SV=1	IGLC2	2.83688	0.0442656	0.168775
COVID-19-F.vs.COVID-19-A	P0DP25	Calmodulin-3 OS=Homo sapiens OX=9606 GN=CALM3 PE=1 SV=1	CALM3	4.68638	0.0142712	0.0946947
COVID-19-F.vs.COVID-19-A	P16403	Histone H1.2 OS=Homo sapiens OX=9606 GN=H1-2 PE=1 SV=2	H1-2	10.0265	1.52573e-05	0.00242973
COVID-19-F.vs.COVID-19-A	P10451	Osteopontin OS=Homo sapiens OX=9606 GN=SPP1 PE=1 SV=1	SPP1	9.32324	0.000674955	0.0321403
COVID-19-F.vs.COVID-19-A	P10586	Receptor-type tyrosine-protein phosphatase F OS=Homo sapiens OX=9606 GN=PTPRF PE=1 SV=2	PTPRF	1.71249	0.0189824	0.111856
COVID-19-F.vs.COVID-19-A	P11021	Endoplasmic reticulum chaperone BiP OS=Homo sapiens OX=9606 GN=HSPA5 PE=1 SV=2	HSPA5	1.81533	0.0470471	0.171668
COVID-19-F.vs.COVID-19-A	P11142	Heat shock cognate 71 kDa protein OS=Homo sapiens OX=9606 GN=HSPA8 PE=1 SV=1	HSPA8	2.16694	0.0185877	0.111856
COVID-19-F.vs.COVID-19-A	P12109	Collagen alpha-1(VI) chain OS=Homo sapiens OX=9606 GN=COL6A1 PE=1 SV=3	COL6A1	2.76711	0.0135266	0.0946862
COVID-19-F.vs.COVID-19-A	P12110	Collagen alpha-2(VI) chain OS=Homo sapiens OX=9606 GN=COL6A2 PE=1 SV=4	COL6A2	6.54007	0.000842507	0.0321403
COVID-19-F.vs.COVID-19-A	P13611	Versican core protein OS=Homo sapiens OX=9606 GN=VCAN PE=1 SV=3	VCAN	9.11081	0.00168229	0.0369524
COVID-19-F.vs.COVID-19-A	P13727	Bone marrow proteoglycan OS=Homo sapiens OX=9606 GN=PRG2 PE=1 SV=2	PRG2	2.81347	0.0277481	0.132373
COVID-19-F.vs.COVID-19-A	P13796	Plastin-2 OS=Homo sapiens OX=9606 GN=LCP1 PE=1 SV=6	LCP1	1.69135	0.0383672	0.156666
COVID-19-F.vs.COVID-19-A	P14618	Pyruvate kinase PKM OS=Homo sapiens OX=9606 GN=PKM PE=1 SV=4	PKM	2.85193	0.00764502	0.0704717
COVID-19-F.vs.COVID-19-A	P14780	Matrix metalloproteinase-9 OS=Homo sapiens OX=9606 GN=MMP9 PE=1 SV=3	MMP9	3.02435	0.00187994	0.0380364
COVID-19-F.vs.COVID-19-A	P15090	Fatty acid-binding protein, adipocyte OS=Homo sapiens OX=9606 GN=FABP4 PE=1 SV=3	FABP4	5.19042	0.0187261	0.111856
COVID-19-F.vs.COVID-19-A	P17936	Insulin-like growth factor-binding protein 3 OS=Homo sapiens OX=9606 GN=IGFBP3 PE=1 SV=2	IGFBP3	0.478982	0.000132236	0.0120335
COVID-19-F.vs.COVID-19-A	P18206	Vinculin OS=Homo sapiens OX=9606 GN=VCL PE=1 SV=4	VCL	2.11359	0.00335168	0.0451472
COVID-19-F.vs.COVID-19-A	P19652	Alpha-1-acid glycoprotein 2 OS=Homo sapiens OX=9606 GN=ORM2 PE=1 SV=2	ORM2	0.242292	0.0141226	0.0946947
COVID-19-F.vs.COVID-19-A	P20061	Transcobalamin-1 OS=Homo sapiens OX=9606 GN=TCN1 PE=1 SV=2	TCN1	4.48718	0.045572	0.171355
COVID-19-F.vs.COVID-19-A	P20618	Proteasome subunit beta type-1 OS=Homo sapiens OX=9606 GN=PSMB1 PE=1 SV=2	PSMB1	4.83677	0.00405389	0.0527005
COVID-19-F.vs.COVID-19-A	P20851	C4b-binding protein beta chain OS=Homo sapiens OX=9606 GN=C4BPB PE=1 SV=1	C4BPB	0.639334	0.0118863	0.0860409
COVID-19-F.vs.COVID-19-A	P21333	Filamin-A OS=Homo sapiens OX=9606 GN=FLNA PE=1 SV=4	FLNA	5.34465	0.0195581	0.111856
COVID-19-F.vs.COVID-19-A	P22392	Nucleoside diphosphate kinase B OS=Homo sapiens OX=9606 GN=NME2 PE=1 SV=1	NME2	4.29226	0.0268639	0.130628
COVID-19-F.vs.COVID-19-A	P22897	Macrophage mannose receptor 1 OS=Homo sapiens OX=9606 GN=MRC1 PE=1 SV=1	MRC1	2.99087	4.45996e-05	0.00568199
COVID-19-F.vs.COVID-19-A	P24043	Laminin subunit alpha-2 OS=Homo sapiens OX=9606 GN=LAMA2 PE=1 SV=4	LAMA2	2.37556	0.0405471	0.160494
COVID-19-F.vs.COVID-19-A	P24821	Tenascin OS=Homo sapiens OX=9606 GN=TNC PE=1 SV=3	TNC	1.86287	0.0464456	0.171355
COVID-19-F.vs.COVID-19-A	P25786	Proteasome subunit alpha type-1 OS=Homo sapiens OX=9606 GN=PSMA1 PE=1 SV=1	PSMA1	4.60992	0.0139314	0.0946947
COVID-19-F.vs.COVID-19-A	P25787	Proteasome subunit alpha type-2 OS=Homo sapiens OX=9606 GN=PSMA2 PE=1 SV=2	PSMA2	8.36746	0.00897177	0.0739802
COVID-19-F.vs.COVID-19-A	P25788	Proteasome subunit alpha type-3 OS=Homo sapiens OX=9606 GN=PSMA3 PE=1 SV=2	PSMA3	8.21537	0.00732484	0.0704717
COVID-19-F.vs.COVID-19-A	P25789	Proteasome subunit alpha type-4 OS=Homo sapiens OX=9606 GN=PSMA4 PE=1 SV=1	PSMA4	11.8494	0.00138928	0.0333105
COVID-19-F.vs.COVID-19-A	P26022	Pentraxin-related protein PTX3 OS=Homo sapiens OX=9606 GN=PTX3 PE=1 SV=3	PTX3	3.61422	0.0314897	0.144144
COVID-19-F.vs.COVID-19-A	P26038	Moesin OS=Homo sapiens OX=9606 GN=MSN PE=1 SV=3	MSN	3.1185	0.0240811	0.122717
COVID-19-F.vs.COVID-19-A	P27930	Interleukin-1 receptor type 2 OS=Homo sapiens OX=9606 GN=IL1R2 PE=1 SV=1	IL1R2	3.1498	0.0277081	0.132373
COVID-19-F.vs.COVID-19-A	P28062	Proteasome subunit beta type-8 OS=Homo sapiens OX=9606 GN=PSMB8 PE=1 SV=3	PSMB8	4.54737	0.00616355	0.0674229
COVID-19-F.vs.COVID-19-A	P28065	Proteasome subunit beta type-9 OS=Homo sapiens OX=9606 GN=PSMB9 PE=1 SV=2	PSMB9	4.39529	0.047598	0.171668
COVID-19-F.vs.COVID-19-A	P28066	Proteasome subunit alpha type-5 OS=Homo sapiens OX=9606 GN=PSMA5 PE=1 SV=3	PSMA5	5.75736	0.00671993	0.0680792
COVID-19-F.vs.COVID-19-A	P28072	Proteasome subunit beta type-6 OS=Homo sapiens OX=9606 GN=PSMB6 PE=1 SV=4	PSMB6	6.12633	0.0090588	0.0739802
COVID-19-F.vs.COVID-19-A	P28332	Alcohol dehydrogenase 6 OS=Homo sapiens OX=9606 GN=ADH6 PE=1 SV=3	ADH6	74.8537	5.88153e-07	0.000187327
COVID-19-F.vs.COVID-19-A	P29401	Transketolase OS=Homo sapiens OX=9606 GN=TKT PE=1 SV=3	TKT	3.97423	0.00766143	0.0704717
COVID-19-F.vs.COVID-19-A	P30740	Leukocyte elastase inhibitor OS=Homo sapiens OX=9606 GN=SERPINB1 PE=1 SV=1	SERPINB1	8.08406	0.000482992	0.0279696
COVID-19-F.vs.COVID-19-A	P31146	Coronin-1A OS=Homo sapiens OX=9606 GN=CORO1A PE=1 SV=4	CORO1A	7.91308	0.0030937	0.0441002
COVID-19-F.vs.COVID-19-A	P31949	Protein S100-A11 OS=Homo sapiens OX=9606 GN=S100A11 PE=1 SV=2	S100A11	5.49864	0.0190575	0.111856
COVID-19-F.vs.COVID-19-A	P34932	Heat shock 70 kDa protein 4 OS=Homo sapiens OX=9606 GN=HSPA4 PE=1 SV=4	HSPA4	5.71314	0.0028121	0.0441002
COVID-19-F.vs.COVID-19-A	P35052	Glypican-1 OS=Homo sapiens OX=9606 GN=GPC1 PE=1 SV=2	GPC1	1.94294	0.0365352	0.153369
COVID-19-F.vs.COVID-19-A	P35542	Serum amyloid A-4 protein OS=Homo sapiens OX=9606 GN=SAA4 PE=1 SV=2	SAA4	0.649793	0.0236488	0.122474
COVID-19-F.vs.COVID-19-A	P35579	Myosin-9 OS=Homo sapiens OX=9606 GN=MYH9 PE=1 SV=4	MYH9	4.31288	0.024436	0.123537
COVID-19-F.vs.COVID-19-A	P35858	Insulin-like growth factor-binding protein complex acid labile subunit OS=Homo sapiens OX=9606 GN=IGFALS PE=1 SV=1	IGFALS	0.398781	0.00531302	0.0636617
COVID-19-F.vs.COVID-19-A	P36222	Chitinase-3-like protein 1 OS=Homo sapiens OX=9606 GN=CHI3L1 PE=1 SV=2	CHI3L1	4.73388	0.005507	0.0636617
COVID-19-F.vs.COVID-19-A	P36980	Complement factor H-related protein 2 OS=Homo sapiens OX=9606 GN=CFHR2 PE=1 SV=1	CFHR2	0.392765	0.0328768	0.145604
COVID-19-F.vs.COVID-19-A	P37837	Transaldolase OS=Homo sapiens OX=9606 GN=TALDO1 PE=1 SV=2	TALDO1	4.89703	0.00304456	0.0441002
COVID-19-F.vs.COVID-19-A	P48506	Glutamate--cysteine ligase catalytic subunit OS=Homo sapiens OX=9606 GN=GCLC PE=1 SV=2	GCLC	3.99815	0.00233617	0.04022
COVID-19-F.vs.COVID-19-A	P49247	Ribose-5-phosphate isomerase OS=Homo sapiens OX=9606 GN=RPIA PE=1 SV=3	RPIA	2.72098	0.00624482	0.0674229
COVID-19-F.vs.COVID-19-A	P49720	Proteasome subunit beta type-3 OS=Homo sapiens OX=9606 GN=PSMB3 PE=1 SV=2	PSMB3	7.02588	0.00783275	0.0704717
COVID-19-F.vs.COVID-19-A	P49721	Proteasome subunit beta type-2 OS=Homo sapiens OX=9606 GN=PSMB2 PE=1 SV=1	PSMB2	3.54351	0.0465214	0.171355
COVID-19-F.vs.COVID-19-A	P50395	Rab GDP dissociation inhibitor beta OS=Homo sapiens OX=9606 GN=GDI2 PE=1 SV=2	GDI2	3.05088	0.0484645	0.172351
COVID-19-F.vs.COVID-19-A	P54289	Voltage-dependent calcium channel subunit alpha-2/delta-1 OS=Homo sapiens OX=9606 GN=CACNA2D1 PE=1 SV=3	CACNA2D1	0.35185	0.0100414	0.0789674
COVID-19-F.vs.COVID-19-A	P60660	Myosin light polypeptide 6 OS=Homo sapiens OX=9606 GN=MYL6 PE=1 SV=2	MYL6	6.15701	0.00666793	0.0680792
COVID-19-F.vs.COVID-19-A	P60709	Actin, cytoplasmic 1 OS=Homo sapiens OX=9606 GN=ACTB PE=1 SV=1	ACTB	2.9837	0.00181129	0.0380364
COVID-19-F.vs.COVID-19-A	P60900	Proteasome subunit alpha type-6 OS=Homo sapiens OX=9606 GN=PSMA6 PE=1 SV=1	PSMA6	2.87242	0.019667	0.111856
COVID-19-F.vs.COVID-19-A	P61981	14-3-3 protein gamma OS=Homo sapiens OX=9606 GN=YWHAG PE=1 SV=2	YWHAG	13.0806	0.00103697	0.0321403
COVID-19-F.vs.COVID-19-A	P62258	14-3-3 protein epsilon OS=Homo sapiens OX=9606 GN=YWHAE PE=1 SV=1	YWHAE	2.64265	0.0347493	0.15058
COVID-19-F.vs.COVID-19-A	P63104	14-3-3 protein zeta/delta OS=Homo sapiens OX=9606 GN=YWHAZ PE=1 SV=1	YWHAZ	3.35282	0.00934759	0.0753723
COVID-19-F.vs.COVID-19-A	P67936	Tropomyosin alpha-4 chain OS=Homo sapiens OX=9606 GN=TPM4 PE=1 SV=3	TPM4	3.81675	0.0459945	0.171355
COVID-19-F.vs.COVID-19-A	P68871	Hemoglobin subunit beta OS=Homo sapiens OX=9606 GN=HBB PE=1 SV=2	HBB	3.77165	0.0186834	0.111856
COVID-19-F.vs.COVID-19-A	P69905	Hemoglobin subunit alpha OS=Homo sapiens OX=9606 GN=HBA2 PE=1 SV=2	HBA2	3.79589	0.0235193	0.122474
COVID-19-F.vs.COVID-19-A	P80108	Phosphatidylinositol-glycan-specific phospholipase D OS=Homo sapiens OX=9606 GN=GPLD1 PE=1 SV=3	GPLD1	0.582538	0.0240217	0.122717
COVID-19-F.vs.COVID-19-A	P80723	Brain acid soluble protein 1 OS=Homo sapiens OX=9606 GN=BASP1 PE=1 SV=2	BASP1	2.74878	0.0196184	0.111856
COVID-19-F.vs.COVID-19-A	P98095	Fibulin-2 OS=Homo sapiens OX=9606 GN=FBLN2 PE=1 SV=2	FBLN2	3.54352	0.00902672	0.0739802
COVID-19-F.vs.COVID-19-A	P98160	Basement membrane-specific heparan sulfate proteoglycan core protein OS=Homo sapiens OX=9606 GN=HSPG2 PE=1 SV=4	HSPG2	1.54392	0.0494646	0.172351
COVID-19-F.vs.COVID-19-A	Q01638	Interleukin-1 receptor-like 1 OS=Homo sapiens OX=9606 GN=IL1RL1 PE=1 SV=4	IL1RL1	7.11064	0.00637187	0.0676481
COVID-19-F.vs.COVID-19-A	Q02487	Desmocollin-2 OS=Homo sapiens OX=9606 GN=DSC2 PE=1 SV=1	DSC2	5.43255	0.00219009	0.0398597
COVID-19-F.vs.COVID-19-A	Q02818	Nucleobindin-1 OS=Homo sapiens OX=9606 GN=NUCB1 PE=1 SV=4	NUCB1	2.48945	0.027846	0.132373
COVID-19-F.vs.COVID-19-A	Q04756	Hepatocyte growth factor activator OS=Homo sapiens OX=9606 GN=HGFAC PE=1 SV=1	HGFAC	0.62086	0.010941	0.0832121
COVID-19-F.vs.COVID-19-A	Q10588	ADP-ribosyl cyclase/cyclic ADP-ribose hydrolase 2 OS=Homo sapiens OX=9606 GN=BST1 PE=1 SV=2	BST1	0.48266	0.0484006	0.172351
COVID-19-F.vs.COVID-19-A	Q12905	Interleukin enhancer-binding factor 2 OS=Homo sapiens OX=9606 GN=ILF2 PE=1 SV=2	ILF2	2.67334	0.0212502	0.115695
COVID-19-F.vs.COVID-19-A	Q13103	Secreted phosphoprotein 24 OS=Homo sapiens OX=9606 GN=SPP2 PE=1 SV=1	SPP2	0.276505	0.0003694	0.0235308
COVID-19-F.vs.COVID-19-A	Q13822	Ectonucleotide pyrophosphatase/phosphodiesterase family member 2 OS=Homo sapiens OX=9606 GN=ENPP2 PE=1 SV=3	ENPP2	1.74334	0.0175747	0.111856
COVID-19-F.vs.COVID-19-A	Q13867	Bleomycin hydrolase OS=Homo sapiens OX=9606 GN=BLMH PE=1 SV=1	BLMH	6.44815	0.00851226	0.0722975
COVID-19-F.vs.COVID-19-A	Q14126	Desmoglein-2 OS=Homo sapiens OX=9606 GN=DSG2 PE=1 SV=2	DSG2	1.567	0.0471861	0.171668
COVID-19-F.vs.COVID-19-A	Q14767	Latent-transforming growth factor beta-binding protein 2 OS=Homo sapiens OX=9606 GN=LTBP2 PE=1 SV=3	LTBP2	2.55222	0.0412398	0.160494
COVID-19-F.vs.COVID-19-A	Q15063	Periostin OS=Homo sapiens OX=9606 GN=POSTN PE=1 SV=2	POSTN	2.16825	0.0489833	0.172351
COVID-19-F.vs.COVID-19-A	Q15413	Ryanodine receptor 3 OS=Homo sapiens OX=9606 GN=RYR3 PE=1 SV=3	RYR3	0.0508103	6.51187e-05	0.00691344
COVID-19-F.vs.COVID-19-A	Q16394	Exostosin-1 OS=Homo sapiens OX=9606 GN=EXT1 PE=1 SV=2	EXT1	2.35582	0.0194335	0.111856
COVID-19-F.vs.COVID-19-A	Q76LX8	A disintegrin and metalloproteinase with thrombospondin motifs 13 OS=Homo sapiens OX=9606 GN=ADAMTS13 PE=1 SV=1	ADAMTS13	0.603139	0.00297479	0.0441002
COVID-19-F.vs.COVID-19-A	Q8NE09	Regulator of G-protein signaling 22 OS=Homo sapiens OX=9606 GN=RGS22 PE=1 SV=3	RGS22	61.1287	5.81647e-08	3.70509e-05
COVID-19-F.vs.COVID-19-A	Q8NI99	Angiopoietin-related protein 6 OS=Homo sapiens OX=9606 GN=ANGPTL6 PE=1 SV=1	ANGPTL6	3.11124	0.0142969	0.0946947
COVID-19-F.vs.COVID-19-A	Q8WZ42	Titin OS=Homo sapiens OX=9606 GN=TTN PE=1 SV=4	TTN	0.53291	0.00105694	0.0321403
COVID-19-F.vs.COVID-19-A	Q92496	Complement factor H-related protein 4 OS=Homo sapiens OX=9606 GN=CFHR4 PE=1 SV=3	CFHR4	0.236479	0.00227707	0.04022
COVID-19-F.vs.COVID-19-A	Q99436	Proteasome subunit beta type-7 OS=Homo sapiens OX=9606 GN=PSMB7 PE=1 SV=1	PSMB7	4.27903	0.0345669	0.15058
COVID-19-F.vs.COVID-19-A	Q99497	Parkinson disease protein 7 OS=Homo sapiens OX=9606 GN=PARK7 PE=1 SV=2	PARK7	3.84098	0.0257615	0.128204
COVID-19-F.vs.COVID-19-A	Q99536	Synaptic vesicle membrane protein VAT-1 homolog OS=Homo sapiens OX=9606 GN=VAT1 PE=1 SV=2	VAT1	5.13804	0.00133283	0.0333105
COVID-19-F.vs.COVID-19-A	Q99969	Retinoic acid receptor responder protein 2 OS=Homo sapiens OX=9606 GN=RARRES2 PE=1 SV=1	RARRES2	0.484314	0.00111786	0.0321403
COVID-19-F.vs.COVID-19-A	Q9BUN1	Protein MENT OS=Homo sapiens OX=9606 GN=MENT PE=1 SV=1	MENT	0.615678	0.0267851	0.130628
COVID-19-F.vs.COVID-19-A	Q9BXR6	Complement factor H-related protein 5 OS=Homo sapiens OX=9606 GN=CFHR5 PE=1 SV=1	CFHR5	0.458236	0.0329153	0.145604
COVID-19-F.vs.COVID-19-A	Q9H4G4	Golgi-associated plant pathogenesis-related protein 1 OS=Homo sapiens OX=9606 GN=GLIPR2 PE=1 SV=3	GLIPR2	2.69765	0.0383572	0.156666
COVID-19-F.vs.COVID-19-A	Q9HC38	Glyoxalase domain-containing protein 4 OS=Homo sapiens OX=9606 GN=GLOD4 PE=1 SV=1	GLOD4	3.43917	0.037907	0.156666
COVID-19-F.vs.COVID-19-A	Q9NY97	N-acetyllactosaminide beta-1,3-N-acetylglucosaminyltransferase 2 OS=Homo sapiens OX=9606 GN=B3GNT2 PE=1 SV=2	B3GNT2	0.341209	0.00818666	0.0704717
COVID-19-F.vs.COVID-19-A	Q9NZP8	Complement C1r subcomponent-like protein OS=Homo sapiens OX=9606 GN=C1RL PE=1 SV=2	C1RL	0.647457	0.00569658	0.0636617
COVID-19-F.vs.COVID-19-A	Q9UGM5	Fetuin-B OS=Homo sapiens OX=9606 GN=FETUB PE=1 SV=2	FETUB	0.411018	0.000359718	0.0235308
COVID-19-F.vs.COVID-19-A	Q9Y279	V-set and immunoglobulin domain-containing protein 4 OS=Homo sapiens OX=9606 GN=VSIG4 PE=1 SV=1	VSIG4	3.15702	0.044512	0.168775
COVID-19-F.vs.COVID-19-A	Q9Y5Y7	Lymphatic vessel endothelial hyaluronic acid receptor 1 OS=Homo sapiens OX=9606 GN=LYVE1 PE=1 SV=2	LYVE1	1.92267	0.00207412	0.0398597
COVID-19-F.vs.COVID-19-A	Q9Y646	Carboxypeptidase Q OS=Homo sapiens OX=9606 GN=CPQ PE=1 SV=1	CPQ	2.09905	0.0427242	0.164941
COVID-19-F.vs.COVID-19-A	Q9Y6R7	IgGFc-binding protein OS=Homo sapiens OX=9606 GN=FCGBP PE=1 SV=3	FCGBP	1.58951	0.00815148	0.0704717
COVID-19-F.vs.HC	A0A0B4J2B5	Immunoglobulin heavy variable 3/OR16-9 (non-functional) (Fragment) OS=Homo sapiens OX=9606 GN=IGHV3OR16-9 PE=1 SV=1	IGHV3OR16-9	0.275983	0.0297113	0.0761277
COVID-19-F.vs.HC	B9A064	Immunoglobulin lambda-like polypeptide 5 OS=Homo sapiens OX=9606 GN=IGLL5 PE=2 SV=2	IGLL5	0.263248	0.0414712	0.0968861
COVID-19-F.vs.HC	O00462	Beta-mannosidase OS=Homo sapiens OX=9606 GN=MANBA PE=1 SV=3	MANBA	0.051899	0.00185724	0.00877716
COVID-19-F.vs.HC	O14818	Proteasome subunit alpha type-7 OS=Homo sapiens OX=9606 GN=PSMA7 PE=1 SV=1	PSMA7	20.3654	2.20699e-05	0.000352016
COVID-19-F.vs.HC	O43493	Trans-Golgi network integral membrane protein 2 OS=Homo sapiens OX=9606 GN=TGOLN2 PE=1 SV=4	TGOLN2	2.54083	0.0481576	0.108185
COVID-19-F.vs.HC	O60279	Sushi domain-containing protein 5 OS=Homo sapiens OX=9606 GN=SUSD5 PE=1 SV=3	SUSD5	2.85173	0.0144511	0.0449747
COVID-19-F.vs.HC	O75882	Attractin OS=Homo sapiens OX=9606 GN=ATRN PE=1 SV=2	ATRN	0.587797	0.000163349	0.00142762
COVID-19-F.vs.HC	O95445	Apolipoprotein M OS=Homo sapiens OX=9606 GN=APOM PE=1 SV=2	APOM	0.496223	0.000211903	0.00161692
COVID-19-F.vs.HC	O95497	Pantetheinase OS=Homo sapiens OX=9606 GN=VNN1 PE=1 SV=2	VNN1	0.265201	0.0306886	0.0767524
COVID-19-F.vs.HC	P00338	L-lactate dehydrogenase A chain OS=Homo sapiens OX=9606 GN=LDHA PE=1 SV=2	LDHA	3.11541	0.0151358	0.0462039
COVID-19-F.vs.HC	P00390	Glutathione reductase, mitochondrial OS=Homo sapiens OX=9606 GN=GSR PE=1 SV=2	GSR	2.70332	0.000773613	0.00452812
COVID-19-F.vs.HC	P00451	Coagulation factor VIII OS=Homo sapiens OX=9606 GN=F8 PE=1 SV=1	F8	2.36486	0.00242445	0.0110653
COVID-19-F.vs.HC	P00488	Coagulation factor XIII A chain OS=Homo sapiens OX=9606 GN=F13A1 PE=1 SV=5	F13A1	0.599773	0.0117975	0.0382071
COVID-19-F.vs.HC	P00734	Prothrombin OS=Homo sapiens OX=9606 GN=F2 PE=1 SV=2	F2	0.664153	0.00969382	0.0336123
COVID-19-F.vs.HC	P00738	Haptoglobin OS=Homo sapiens OX=9606 GN=HP PE=1 SV=1	HP	5.56061	4.95011e-05	0.000631634
COVID-19-F.vs.HC	P00747	Plasminogen OS=Homo sapiens OX=9606 GN=PLG PE=1 SV=2	PLG	0.552881	0.00590564	0.023258
COVID-19-F.vs.HC	P00748	Coagulation factor XII OS=Homo sapiens OX=9606 GN=F12 PE=1 SV=3	F12	0.446452	0.00471382	0.0194027
COVID-19-F.vs.HC	P00751	Complement factor B OS=Homo sapiens OX=9606 GN=CFB PE=1 SV=2	CFB	0.637131	0.00176858	0.00842056
COVID-19-F.vs.HC	P00915	Carbonic anhydrase 1 OS=Homo sapiens OX=9606 GN=CA1 PE=1 SV=2	CA1	0.472734	0.000365595	0.00243024
COVID-19-F.vs.HC	P00918	Carbonic anhydrase 2 OS=Homo sapiens OX=9606 GN=CA2 PE=1 SV=2	CA2	0.521512	0.00655018	0.0256381
COVID-19-F.vs.HC	P01011	Alpha-1-antichymotrypsin OS=Homo sapiens OX=9606 GN=SERPINA3 PE=1 SV=2	SERPINA3	2.05131	1.74395e-05	0.000292799
COVID-19-F.vs.HC	P01024	Complement C3 OS=Homo sapiens OX=9606 GN=C3 PE=1 SV=2	C3	0.653285	0.0255248	0.0672927
COVID-19-F.vs.HC	P01033	Metalloproteinase inhibitor 1 OS=Homo sapiens OX=9606 GN=TIMP1 PE=1 SV=1	TIMP1	5.4895	7.79929e-05	0.000857922
COVID-19-F.vs.HC	P01034	Cystatin-C OS=Homo sapiens OX=9606 GN=CST3 PE=1 SV=1	CST3	2.10442	0.00044021	0.00280854
COVID-19-F.vs.HC	P01042	Kininogen-1 OS=Homo sapiens OX=9606 GN=KNG1 PE=1 SV=2	KNG1	0.642162	0.00227902	0.0106132
COVID-19-F.vs.HC	P02144	Myoglobin OS=Homo sapiens OX=9606 GN=MB PE=1 SV=2	MB	5.87466	0.0163696	0.048982
COVID-19-F.vs.HC	P02461	Collagen alpha-1(III) chain OS=Homo sapiens OX=9606 GN=COL3A1 PE=1 SV=4	COL3A1	21.4906	0.0027496	0.0123538
COVID-19-F.vs.HC	P02649	Apolipoprotein E OS=Homo sapiens OX=9606 GN=APOE PE=1 SV=1	APOE	1.86955	0.00385393	0.0162835
COVID-19-F.vs.HC	P02652	Apolipoprotein A-II OS=Homo sapiens OX=9606 GN=APOA2 PE=1 SV=1	APOA2	0.496073	2.62592e-07	1.29656e-05
COVID-19-F.vs.HC	P02654	Apolipoprotein C-I OS=Homo sapiens OX=9606 GN=APOC1 PE=1 SV=1	APOC1	0.406321	0.00492199	0.0200014
COVID-19-F.vs.HC	P02741	C-reactive protein OS=Homo sapiens OX=9606 GN=CRP PE=1 SV=1	CRP	25.8545	3.99149e-06	9.09491e-05
COVID-19-F.vs.HC	P02747	Complement C1q subcomponent subunit C OS=Homo sapiens OX=9606 GN=C1QC PE=1 SV=3	C1QC	0.646565	0.000244011	0.00183151
COVID-19-F.vs.HC	P02750	Leucine-rich alpha-2-glycoprotein OS=Homo sapiens OX=9606 GN=LRG1 PE=1 SV=2	LRG1	1.70394	0.0109126	0.0364514
COVID-19-F.vs.HC	P02751	Fibronectin OS=Homo sapiens OX=9606 GN=FN1 PE=1 SV=5	FN1	0.509595	0.010124	0.0347265
COVID-19-F.vs.HC	P02753	Retinol-binding protein 4 OS=Homo sapiens OX=9606 GN=RBP4 PE=1 SV=3	RBP4	0.560206	0.0455248	0.103362
COVID-19-F.vs.HC	P02763	Alpha-1-acid glycoprotein 1 OS=Homo sapiens OX=9606 GN=ORM1 PE=1 SV=2	ORM1	10.1716	0.00011965	0.00117441
COVID-19-F.vs.HC	P02765	Alpha-2-HS-glycoprotein OS=Homo sapiens OX=9606 GN=AHSG PE=1 SV=2	AHSG	0.303187	1.85245e-07	1.07442e-05
COVID-19-F.vs.HC	P02775	Platelet basic protein OS=Homo sapiens OX=9606 GN=PPBP PE=1 SV=3	PPBP	0.357825	0.0236046	0.0635433
COVID-19-F.vs.HC	P02787	Serotransferrin OS=Homo sapiens OX=9606 GN=TF PE=1 SV=3	TF	0.504788	0.00788352	0.0294134
COVID-19-F.vs.HC	P02788	Lactotransferrin OS=Homo sapiens OX=9606 GN=LTF PE=1 SV=6	LTF	3.42558	0.0302767	0.0764403
COVID-19-F.vs.HC	P02792	Ferritin light chain OS=Homo sapiens OX=9606 GN=FTL PE=1 SV=2	FTL	58.9905	5.74453e-05	0.000691511
COVID-19-F.vs.HC	P02810	Salivary acidic proline-rich phosphoprotein 1/2 OS=Homo sapiens OX=9606 GN=PRH2 PE=1 SV=2	PRH2	6.15175	0.00170193	0.00816414
COVID-19-F.vs.HC	P03952	Plasma kallikrein OS=Homo sapiens OX=9606 GN=KLKB1 PE=1 SV=1	KLKB1	0.486194	5.66423e-05	0.000691511
COVID-19-F.vs.HC	P03973	Antileukoproteinase OS=Homo sapiens OX=9606 GN=SLPI PE=1 SV=2	SLPI	2.72992	0.0335375	0.0821832
COVID-19-F.vs.HC	P04075	Fructose-bisphosphate aldolase A OS=Homo sapiens OX=9606 GN=ALDOA PE=1 SV=2	ALDOA	1.7876	0.018678	0.0539212
COVID-19-F.vs.HC	P04080	Cystatin-B OS=Homo sapiens OX=9606 GN=CSTB PE=1 SV=2	CSTB	7.31751	0.00146218	0.00723158
COVID-19-F.vs.HC	P04083	Annexin A1 OS=Homo sapiens OX=9606 GN=ANXA1 PE=1 SV=2	ANXA1	4.26385	0.0418625	0.0968861
COVID-19-F.vs.HC	P04180	Phosphatidylcholine-sterol acyltransferase OS=Homo sapiens OX=9606 GN=LCAT PE=1 SV=1	LCAT	0.429752	0.000212555	0.00161692
COVID-19-F.vs.HC	P04196	Histidine-rich glycoprotein OS=Homo sapiens OX=9606 GN=HRG PE=1 SV=1	HRG	0.281659	6.91823e-06	0.000130766
COVID-19-F.vs.HC	P04275	von Willebrand factor OS=Homo sapiens OX=9606 GN=VWF PE=1 SV=4	VWF	6.24554	9.94544e-05	0.00102342
COVID-19-F.vs.HC	P05019	Insulin-like growth factor I OS=Homo sapiens OX=9606 GN=IGF1 PE=1 SV=1	IGF1	0.183298	1.62278e-06	4.70607e-05
COVID-19-F.vs.HC	P05090	Apolipoprotein D OS=Homo sapiens OX=9606 GN=APOD PE=1 SV=1	APOD	1.94419	0.0155572	0.0470401
COVID-19-F.vs.HC	P05109	Protein S100-A8 OS=Homo sapiens OX=9606 GN=S100A8 PE=1 SV=1	S100A8	3.48909	0.0012798	0.006379
COVID-19-F.vs.HC	P05154	Plasma serine protease inhibitor OS=Homo sapiens OX=9606 GN=SERPINA5 PE=1 SV=3	SERPINA5	0.340772	0.000208008	0.00161692
COVID-19-F.vs.HC	P05164	Myeloperoxidase OS=Homo sapiens OX=9606 GN=MPO PE=1 SV=1	MPO	15.0528	2.00734e-05	0.00032838
COVID-19-F.vs.HC	P05204	Non-histone chromosomal protein HMG-17 OS=Homo sapiens OX=9606 GN=HMGN2 PE=1 SV=3	HMGN2	2.49685	0.0379249	0.0909626
COVID-19-F.vs.HC	P05362	Intercellular adhesion molecule 1 OS=Homo sapiens OX=9606 GN=ICAM1 PE=1 SV=2	ICAM1	2.71839	1.09815e-06	3.89052e-05
COVID-19-F.vs.HC	P05388	60S acidic ribosomal protein P0 OS=Homo sapiens OX=9606 GN=RPLP0 PE=1 SV=1	RPLP0	5.70094	0.000535408	0.00334893
COVID-19-F.vs.HC	P05452	Tetranectin OS=Homo sapiens OX=9606 GN=CLEC3B PE=1 SV=3	CLEC3B	0.546536	0.000317175	0.0022697
COVID-19-F.vs.HC	P05543	Thyroxine-binding globulin OS=Homo sapiens OX=9606 GN=SERPINA7 PE=1 SV=2	SERPINA7	0.47856	4.1067e-09	8.73358e-07
COVID-19-F.vs.HC	P05546	Heparin cofactor 2 OS=Homo sapiens OX=9606 GN=SERPIND1 PE=1 SV=3	SERPIND1	0.517096	0.000356736	0.00242125
COVID-19-F.vs.HC	P05976	Myosin light chain 1/3, skeletal muscle isoform OS=Homo sapiens OX=9606 GN=MYL1 PE=1 SV=3	MYL1	0.550583	0.0136751	0.042979
COVID-19-F.vs.HC	P06276	Cholinesterase OS=Homo sapiens OX=9606 GN=BCHE PE=1 SV=1	BCHE	0.339626	1.29965e-06	4.14588e-05
COVID-19-F.vs.HC	P06396	Gelsolin OS=Homo sapiens OX=9606 GN=GSN PE=1 SV=1	GSN	0.48973	1.05112e-06	3.89052e-05
COVID-19-F.vs.HC	P06702	Protein S100-A9 OS=Homo sapiens OX=9606 GN=S100A9 PE=1 SV=1	S100A9	4.3378	0.000429558	0.00276826
COVID-19-F.vs.HC	P06727	Apolipoprotein A-IV OS=Homo sapiens OX=9606 GN=APOA4 PE=1 SV=4	APOA4	0.656664	0.0170458	0.0501163
COVID-19-F.vs.HC	P06744	Glucose-6-phosphate isomerase OS=Homo sapiens OX=9606 GN=GPI PE=1 SV=4	GPI	12.6367	0.000429549	0.00276826
COVID-19-F.vs.HC	P06753	Tropomyosin alpha-3 chain OS=Homo sapiens OX=9606 GN=TPM3 PE=1 SV=2	TPM3	4.06384	0.0258796	0.0677285
COVID-19-F.vs.HC	P07108	Acyl-CoA-binding protein OS=Homo sapiens OX=9606 GN=DBI PE=1 SV=2	DBI	8.4442	0.000204777	0.00161692
COVID-19-F.vs.HC	P07195	L-lactate dehydrogenase B chain OS=Homo sapiens OX=9606 GN=LDHB PE=1 SV=2	LDHB	2.20112	0.000323951	0.00227122
COVID-19-F.vs.HC	P07307	Asialoglycoprotein receptor 2 OS=Homo sapiens OX=9606 GN=ASGR2 PE=1 SV=2	ASGR2	5.38231	0.00108711	0.00559338
COVID-19-F.vs.HC	P07339	Cathepsin D OS=Homo sapiens OX=9606 GN=CTSD PE=1 SV=1	CTSD	3.80368	0.00107337	0.00556758
COVID-19-F.vs.HC	P07358	Complement component C8 beta chain OS=Homo sapiens OX=9606 GN=C8B PE=1 SV=3	C8B	0.544015	0.000275134	0.00199472
COVID-19-F.vs.HC	P07478	Trypsin-2 OS=Homo sapiens OX=9606 GN=PRSS2 PE=1 SV=1	PRSS2	5.98131	0.00956999	0.0334535
COVID-19-F.vs.HC	P07737	Profilin-1 OS=Homo sapiens OX=9606 GN=PFN1 PE=1 SV=2	PFN1	2.72094	0.00352557	0.0153015
COVID-19-F.vs.HC	P07858	Cathepsin B OS=Homo sapiens OX=9606 GN=CTSB PE=1 SV=3	CTSB	10.843	0.00112286	0.0057311
COVID-19-F.vs.HC	P07900	Heat shock protein HSP 90-alpha OS=Homo sapiens OX=9606 GN=HSP90AA1 PE=1 SV=5	HSP90AA1	4.1857	0.0239801	0.0642828
COVID-19-F.vs.HC	P07911	Uromodulin OS=Homo sapiens OX=9606 GN=UMOD PE=1 SV=1	UMOD	0.302755	0.00153769	0.00748892
COVID-19-F.vs.HC	P07942	Laminin subunit beta-1 OS=Homo sapiens OX=9606 GN=LAMB1 PE=1 SV=2	LAMB1	4.37573	0.0019109	0.00896439
COVID-19-F.vs.HC	P07988	Pulmonary surfactant-associated protein B OS=Homo sapiens OX=9606 GN=SFTPB PE=1 SV=3	SFTPB	51.3774	7.8517e-10	5.00938e-07
COVID-19-F.vs.HC	P07996	Thrombospondin-1 OS=Homo sapiens OX=9606 GN=THBS1 PE=1 SV=2	THBS1	0.411118	0.0429816	0.0979367
COVID-19-F.vs.HC	P07998	Ribonuclease pancreatic OS=Homo sapiens OX=9606 GN=RNASE1 PE=1 SV=4	RNASE1	9.98662	0.000593142	0.00367403
COVID-19-F.vs.HC	P08123	Collagen alpha-2(I) chain OS=Homo sapiens OX=9606 GN=COL1A2 PE=1 SV=7	COL1A2	10.5459	0.0194278	0.0553337
COVID-19-F.vs.HC	P08185	Corticosteroid-binding globulin OS=Homo sapiens OX=9606 GN=SERPINA6 PE=1 SV=1	SERPINA6	0.585344	0.0325121	0.0803292
COVID-19-F.vs.HC	P08253	72 kDa type IV collagenase OS=Homo sapiens OX=9606 GN=MMP2 PE=1 SV=2	MMP2	1.69149	0.0250642	0.0663524
COVID-19-F.vs.HC	P09172	Dopamine beta-hydroxylase OS=Homo sapiens OX=9606 GN=DBH PE=1 SV=3	DBH	0.5425	0.0206977	0.0574136
COVID-19-F.vs.HC	P09382	Galectin-1 OS=Homo sapiens OX=9606 GN=LGALS1 PE=1 SV=2	LGALS1	3.10204	0.00888009	0.0320085
COVID-19-F.vs.HC	P09603	Macrophage colony-stimulating factor 1 OS=Homo sapiens OX=9606 GN=CSF1 PE=1 SV=2	CSF1	7.36283	0.00015433	0.00136753
COVID-19-F.vs.HC	P09960	Leukotriene A-4 hydrolase OS=Homo sapiens OX=9606 GN=LTA4H PE=1 SV=2	LTA4H	3.2498	0.000200358	0.00161692
COVID-19-F.vs.HC	P09972	Fructose-bisphosphate aldolase C OS=Homo sapiens OX=9606 GN=ALDOC PE=1 SV=2	ALDOC	3.63334	0.0389838	0.0923996
COVID-19-F.vs.HC	P0DJI8	Serum amyloid A-1 protein OS=Homo sapiens OX=9606 GN=SAA1 PE=1 SV=1	SAA1	57.2526	5.13623e-08	4.68131e-06
COVID-19-F.vs.HC	P0DJI9	Serum amyloid A-2 protein OS=Homo sapiens OX=9606 GN=SAA2 PE=1 SV=1	SAA2	206.091	3.62186e-07	1.65053e-05
COVID-19-F.vs.HC	P16403	Histone H1.2 OS=Homo sapiens OX=9606 GN=H1-2 PE=1 SV=2	H1-2	4.15387	0.0491836	0.108717
COVID-19-F.vs.HC	P10451	Osteopontin OS=Homo sapiens OX=9606 GN=SPP1 PE=1 SV=1	SPP1	38.5902	1.15862e-06	3.89052e-05
COVID-19-F.vs.HC	P10586	Receptor-type tyrosine-protein phosphatase F OS=Homo sapiens OX=9606 GN=PTPRF PE=1 SV=2	PTPRF	4.21145	1.36505e-06	4.14714e-05
COVID-19-F.vs.HC	P10643	Complement component C7 OS=Homo sapiens OX=9606 GN=C7 PE=1 SV=2	C7	1.6551	0.00686548	0.0266109
COVID-19-F.vs.HC	P10645	Chromogranin-A OS=Homo sapiens OX=9606 GN=CHGA PE=1 SV=7	CHGA	7.07002	0.00737608	0.0279604
COVID-19-F.vs.HC	P10646	Tissue factor pathway inhibitor OS=Homo sapiens OX=9606 GN=TFPI PE=1 SV=1	TFPI	7.42509	2.44338e-05	0.000371161
COVID-19-F.vs.HC	P10721	Mast/stem cell growth factor receptor Kit OS=Homo sapiens OX=9606 GN=KIT PE=1 SV=1	KIT	0.156857	3.89918e-05	0.000518266
COVID-19-F.vs.HC	P10909	Clusterin OS=Homo sapiens OX=9606 GN=CLU PE=1 SV=1	CLU	0.665096	0.0195143	0.0553337
COVID-19-F.vs.HC	P11047	Laminin subunit gamma-1 OS=Homo sapiens OX=9606 GN=LAMC1 PE=1 SV=3	LAMC1	5.74075	3.75869e-05	0.000510222
COVID-19-F.vs.HC	P11597	Cholesteryl ester transfer protein OS=Homo sapiens OX=9606 GN=CETP PE=1 SV=2	CETP	0.361198	9.26991e-05	0.000969542
COVID-19-F.vs.HC	P11684	Uteroglobin OS=Homo sapiens OX=9606 GN=SCGB1A1 PE=1 SV=1	SCGB1A1	3.21927	0.0392352	0.0923996
COVID-19-F.vs.HC	P11717	Cation-independent mannose-6-phosphate receptor OS=Homo sapiens OX=9606 GN=IGF2R PE=1 SV=3	IGF2R	2.51801	0.000125036	0.00120868
COVID-19-F.vs.HC	P12110	Collagen alpha-2(VI) chain OS=Homo sapiens OX=9606 GN=COL6A2 PE=1 SV=4	COL6A2	7.47023	0.000265344	0.00194586
COVID-19-F.vs.HC	P12111	Collagen alpha-3(VI) chain OS=Homo sapiens OX=9606 GN=COL6A3 PE=1 SV=5	COL6A3	1.60228	0.0259024	0.0677285
COVID-19-F.vs.HC	P12821	Angiotensin-converting enzyme OS=Homo sapiens OX=9606 GN=ACE PE=1 SV=1	ACE	0.613938	0.00542883	0.0216475
COVID-19-F.vs.HC	P12830	Cadherin-1 OS=Homo sapiens OX=9606 GN=CDH1 PE=1 SV=3	CDH1	2.25676	0.00689108	0.0266109
COVID-19-F.vs.HC	P13591	Neural cell adhesion molecule 1 OS=Homo sapiens OX=9606 GN=NCAM1 PE=1 SV=3	NCAM1	0.601427	5.45343e-05	0.000682214
COVID-19-F.vs.HC	P13598	Intercellular adhesion molecule 2 OS=Homo sapiens OX=9606 GN=ICAM2 PE=1 SV=2	ICAM2	1.54117	0.0171344	0.0501455
COVID-19-F.vs.HC	P13611	Versican core protein OS=Homo sapiens OX=9606 GN=VCAN PE=1 SV=3	VCAN	20.5642	2.6419e-07	1.29656e-05
COVID-19-F.vs.HC	P13796	Plastin-2 OS=Homo sapiens OX=9606 GN=LCP1 PE=1 SV=6	LCP1	2.44316	0.000394223	0.00259293
COVID-19-F.vs.HC	P14151	L-selectin OS=Homo sapiens OX=9606 GN=SELL PE=1 SV=2	SELL	0.605531	0.000937049	0.00510749
COVID-19-F.vs.HC	P14314	Glucosidase 2 subunit beta OS=Homo sapiens OX=9606 GN=PRKCSH PE=1 SV=2	PRKCSH	6.15655	0.0029106	0.0128066
COVID-19-F.vs.HC	P14625	Endoplasmin OS=Homo sapiens OX=9606 GN=HSP90B1 PE=1 SV=1	HSP90B1	2.14373	0.0219307	0.0603093
COVID-19-F.vs.HC	P14780	Matrix metalloproteinase-9 OS=Homo sapiens OX=9606 GN=MMP9 PE=1 SV=3	MMP9	2.25098	0.0148167	0.0454475
COVID-19-F.vs.HC	P15090	Fatty acid-binding protein, adipocyte OS=Homo sapiens OX=9606 GN=FABP4 PE=1 SV=3	FABP4	5.99375	0.0105659	0.0356671
COVID-19-F.vs.HC	P15151	Poliovirus receptor OS=Homo sapiens OX=9606 GN=PVR PE=1 SV=2	PVR	1.77873	5.51776e-06	0.000115636
COVID-19-F.vs.HC	P15291	Beta-1,4-galactosyltransferase 1 OS=Homo sapiens OX=9606 GN=B4GALT1 PE=1 SV=5	B4GALT1	2.92483	0.0390596	0.0923996
COVID-19-F.vs.HC	P17936	Insulin-like growth factor-binding protein 3 OS=Homo sapiens OX=9606 GN=IGFBP3 PE=1 SV=2	IGFBP3	0.341151	5.78098e-07	2.30517e-05
COVID-19-F.vs.HC	P18065	Insulin-like growth factor-binding protein 2 OS=Homo sapiens OX=9606 GN=IGFBP2 PE=1 SV=2	IGFBP2	4.26803	3.64485e-05	0.000505524
COVID-19-F.vs.HC	P18206	Vinculin OS=Homo sapiens OX=9606 GN=VCL PE=1 SV=4	VCL	3.89888	6.96872e-06	0.000130766
COVID-19-F.vs.HC	P18428	Lipopolysaccharide-binding protein OS=Homo sapiens OX=9606 GN=LBP PE=1 SV=3	LBP	2.42979	0.000991228	0.00527003
COVID-19-F.vs.HC	P19022	Cadherin-2 OS=Homo sapiens OX=9606 GN=CDH2 PE=1 SV=4	CDH2	3.23938	0.0125205	0.0399403
COVID-19-F.vs.HC	P19320	Vascular cell adhesion protein 1 OS=Homo sapiens OX=9606 GN=VCAM1 PE=1 SV=1	VCAM1	2.05779	0.000206878	0.00161692
COVID-19-F.vs.HC	P19652	Alpha-1-acid glycoprotein 2 OS=Homo sapiens OX=9606 GN=ORM2 PE=1 SV=2	ORM2	2.96656	0.0307972	0.0767524
COVID-19-F.vs.HC	P19823	Inter-alpha-trypsin inhibitor heavy chain H2 OS=Homo sapiens OX=9606 GN=ITIH2 PE=1 SV=2	ITIH2	0.484543	0.00095265	0.00510749
COVID-19-F.vs.HC	P19827	Inter-alpha-trypsin inhibitor heavy chain H1 OS=Homo sapiens OX=9606 GN=ITIH1 PE=1 SV=3	ITIH1	0.61843	0.00234651	0.0108483
COVID-19-F.vs.HC	P20023	Complement receptor type 2 OS=Homo sapiens OX=9606 GN=CR2 PE=1 SV=2	CR2	0.268232	0.00276921	0.0123549
COVID-19-F.vs.HC	P20061	Transcobalamin-1 OS=Homo sapiens OX=9606 GN=TCN1 PE=1 SV=2	TCN1	5.54485	0.017668	0.0514711
COVID-19-F.vs.HC	P20618	Proteasome subunit beta type-1 OS=Homo sapiens OX=9606 GN=PSMB1 PE=1 SV=2	PSMB1	38.8182	3.12769e-08	3.99093e-06
COVID-19-F.vs.HC	P21333	Filamin-A OS=Homo sapiens OX=9606 GN=FLNA PE=1 SV=4	FLNA	8.5003	0.00359952	0.0155168
COVID-19-F.vs.HC	P22105	Tenascin-X OS=Homo sapiens OX=9606 GN=TNXB PE=1 SV=5	TNXB	0.508393	5.61867e-06	0.000115636
COVID-19-F.vs.HC	P22692	Insulin-like growth factor-binding protein 4 OS=Homo sapiens OX=9606 GN=IGFBP4 PE=1 SV=2	IGFBP4	1.71557	0.000845897	0.00481859
COVID-19-F.vs.HC	P22897	Macrophage mannose receptor 1 OS=Homo sapiens OX=9606 GN=MRC1 PE=1 SV=1	MRC1	6.8525	1.7855e-07	1.07442e-05
COVID-19-F.vs.HC	P23381	Tryptophan--tRNA ligase, cytoplasmic OS=Homo sapiens OX=9606 GN=WARS1 PE=1 SV=2	WARS1	9.86235	3.57375e-05	0.000505524
COVID-19-F.vs.HC	P24043	Laminin subunit alpha-2 OS=Homo sapiens OX=9606 GN=LAMA2 PE=1 SV=4	LAMA2	6.43446	3.0148e-06	7.31306e-05
COVID-19-F.vs.HC	P24592	Insulin-like growth factor-binding protein 6 OS=Homo sapiens OX=9606 GN=IGFBP6 PE=1 SV=1	IGFBP6	1.74077	0.0163565	0.048982
COVID-19-F.vs.HC	P24593	Insulin-like growth factor-binding protein 5 OS=Homo sapiens OX=9606 GN=IGFBP5 PE=1 SV=1	IGFBP5	0.381144	0.0142124	0.0444487
COVID-19-F.vs.HC	P24821	Tenascin OS=Homo sapiens OX=9606 GN=TNC PE=1 SV=3	TNC	3.3713	0.000152666	0.00136753
COVID-19-F.vs.HC	P25311	Zinc-alpha-2-glycoprotein OS=Homo sapiens OX=9606 GN=AZGP1 PE=1 SV=2	AZGP1	1.74436	0.0484777	0.108522
COVID-19-F.vs.HC	P25786	Proteasome subunit alpha type-1 OS=Homo sapiens OX=9606 GN=PSMA1 PE=1 SV=1	PSMA1	15.2016	0.000117609	0.00117242
COVID-19-F.vs.HC	P25787	Proteasome subunit alpha type-2 OS=Homo sapiens OX=9606 GN=PSMA2 PE=1 SV=2	PSMA2	11.2149	0.000721404	0.00438313
COVID-19-F.vs.HC	P25788	Proteasome subunit alpha type-3 OS=Homo sapiens OX=9606 GN=PSMA3 PE=1 SV=2	PSMA3	12.3888	0.000951562	0.00510749
COVID-19-F.vs.HC	P25789	Proteasome subunit alpha type-4 OS=Homo sapiens OX=9606 GN=PSMA4 PE=1 SV=1	PSMA4	20.5621	2.24516e-06	6.14685e-05
COVID-19-F.vs.HC	P26022	Pentraxin-related protein PTX3 OS=Homo sapiens OX=9606 GN=PTX3 PE=1 SV=3	PTX3	10.4762	0.000250755	0.00186025
COVID-19-F.vs.HC	P26038	Moesin OS=Homo sapiens OX=9606 GN=MSN PE=1 SV=3	MSN	2.81849	0.0362462	0.0875951
COVID-19-F.vs.HC	P26373	60S ribosomal protein L13 OS=Homo sapiens OX=9606 GN=RPL13 PE=1 SV=4	RPL13	50.7652	7.61564e-05	0.000852417
COVID-19-F.vs.HC	P26447	Protein S100-A4 OS=Homo sapiens OX=9606 GN=S100A4 PE=1 SV=1	S100A4	0.276363	0.0490321	0.108717
COVID-19-F.vs.HC	P27169	Serum paraoxonase/arylesterase 1 OS=Homo sapiens OX=9606 GN=PON1 PE=1 SV=3	PON1	0.561299	0.0127189	0.0403714
COVID-19-F.vs.HC	P27487	Dipeptidyl peptidase 4 OS=Homo sapiens OX=9606 GN=DPP4 PE=1 SV=2	DPP4	0.572761	0.000194927	0.00161511
COVID-19-F.vs.HC	P27797	Calreticulin OS=Homo sapiens OX=9606 GN=CALR PE=1 SV=1	CALR	8.31824	0.000858074	0.0048447
COVID-19-F.vs.HC	P27918	Properdin OS=Homo sapiens OX=9606 GN=CFP PE=1 SV=2	CFP	0.574054	3.6044e-05	0.000505524
COVID-19-F.vs.HC	P27930	Interleukin-1 receptor type 2 OS=Homo sapiens OX=9606 GN=IL1R2 PE=1 SV=1	IL1R2	5.85356	0.000709204	0.00435069
COVID-19-F.vs.HC	P28062	Proteasome subunit beta type-8 OS=Homo sapiens OX=9606 GN=PSMB8 PE=1 SV=3	PSMB8	9.5857	7.22031e-06	0.000131616
COVID-19-F.vs.HC	P28065	Proteasome subunit beta type-9 OS=Homo sapiens OX=9606 GN=PSMB9 PE=1 SV=2	PSMB9	5.51432	0.00367159	0.0157213
COVID-19-F.vs.HC	P28066	Proteasome subunit alpha type-5 OS=Homo sapiens OX=9606 GN=PSMA5 PE=1 SV=3	PSMA5	16.0758	6.90953e-06	0.000130766
COVID-19-F.vs.HC	P28070	Proteasome subunit beta type-4 OS=Homo sapiens OX=9606 GN=PSMB4 PE=1 SV=4	PSMB4	7.63247	0.00501375	0.0202454
COVID-19-F.vs.HC	P28072	Proteasome subunit beta type-6 OS=Homo sapiens OX=9606 GN=PSMB6 PE=1 SV=4	PSMB6	6.37048	0.00958101	0.0334535
COVID-19-F.vs.HC	P28332	Alcohol dehydrogenase 6 OS=Homo sapiens OX=9606 GN=ADH6 PE=1 SV=3	ADH6	17.9891	0.00711938	0.0271986
COVID-19-F.vs.HC	P28799	Progranulin OS=Homo sapiens OX=9606 GN=GRN PE=1 SV=2	GRN	2.98064	0.0359687	0.0872549
COVID-19-F.vs.HC	P29401	Transketolase OS=Homo sapiens OX=9606 GN=TKT PE=1 SV=3	TKT	6.39116	0.000339644	0.00233003
COVID-19-F.vs.HC	P29622	Kallistatin OS=Homo sapiens OX=9606 GN=SERPINA4 PE=1 SV=3	SERPINA4	0.513519	0.0110895	0.0364696
COVID-19-F.vs.HC	P30043	Flavin reductase (NADPH) OS=Homo sapiens OX=9606 GN=BLVRB PE=1 SV=3	BLVRB	0.402017	0.000512446	0.00323704
COVID-19-F.vs.HC	P30530	Tyrosine-protein kinase receptor UFO OS=Homo sapiens OX=9606 GN=AXL PE=1 SV=4	AXL	3.19063	0.0488343	0.108717
COVID-19-F.vs.HC	P30740	Leukocyte elastase inhibitor OS=Homo sapiens OX=9606 GN=SERPINB1 PE=1 SV=1	SERPINB1	6.31731	0.000732471	0.00438313
COVID-19-F.vs.HC	P31949	Protein S100-A11 OS=Homo sapiens OX=9606 GN=S100A11 PE=1 SV=2	S100A11	7.17095	0.00876651	0.031947
COVID-19-F.vs.HC	P32119	Peroxiredoxin-2 OS=Homo sapiens OX=9606 GN=PRDX2 PE=1 SV=5	PRDX2	0.522102	0.037691	0.0907429
COVID-19-F.vs.HC	P32942	Intercellular adhesion molecule 3 OS=Homo sapiens OX=9606 GN=ICAM3 PE=1 SV=2	ICAM3	0.445529	0.0427168	0.0976822
COVID-19-F.vs.HC	P34096	Ribonuclease 4 OS=Homo sapiens OX=9606 GN=RNASE4 PE=1 SV=3	RNASE4	4.4403	0.00959559	0.0334535
COVID-19-F.vs.HC	P34932	Heat shock 70 kDa protein 4 OS=Homo sapiens OX=9606 GN=HSPA4 PE=1 SV=4	HSPA4	3.9824	0.0112085	0.0364848
COVID-19-F.vs.HC	P35052	Glypican-1 OS=Homo sapiens OX=9606 GN=GPC1 PE=1 SV=2	GPC1	2.57964	0.0051789	0.0207807
COVID-19-F.vs.HC	P35443	Thrombospondin-4 OS=Homo sapiens OX=9606 GN=THBS4 PE=1 SV=2	THBS4	0.277316	0.00780117	0.0292773
COVID-19-F.vs.HC	P35579	Myosin-9 OS=Homo sapiens OX=9606 GN=MYH9 PE=1 SV=4	MYH9	4.49747	0.018858	0.0541956
COVID-19-F.vs.HC	P35858	Insulin-like growth factor-binding protein complex acid labile subunit OS=Homo sapiens OX=9606 GN=IGFALS PE=1 SV=1	IGFALS	0.267479	0.000146472	0.00134523
COVID-19-F.vs.HC	P36222	Chitinase-3-like protein 1 OS=Homo sapiens OX=9606 GN=CHI3L1 PE=1 SV=2	CHI3L1	4.96796	0.00253792	0.0114836
COVID-19-F.vs.HC	P37837	Transaldolase OS=Homo sapiens OX=9606 GN=TALDO1 PE=1 SV=2	TALDO1	4.01271	0.00880027	0.031947
COVID-19-F.vs.HC	P37840	Alpha-synuclein OS=Homo sapiens OX=9606 GN=SNCA PE=1 SV=1	SNCA	0.26331	0.0118836	0.0382732
COVID-19-F.vs.HC	P43251	Biotinidase OS=Homo sapiens OX=9606 GN=BTD PE=1 SV=2	BTD	0.662709	0.0119379	0.0382732
COVID-19-F.vs.HC	P43652	Afamin OS=Homo sapiens OX=9606 GN=AFM PE=1 SV=1	AFM	0.419988	1.637e-05	0.000287755
COVID-19-F.vs.HC	P46531	Neurogenic locus notch homolog protein 1 OS=Homo sapiens OX=9606 GN=NOTCH1 PE=1 SV=4	NOTCH1	0.459549	0.0419131	0.0968861
COVID-19-F.vs.HC	P48637	Glutathione synthetase OS=Homo sapiens OX=9606 GN=GSS PE=1 SV=1	GSS	4.43883	0.000812909	0.00471487
COVID-19-F.vs.HC	P49247	Ribose-5-phosphate isomerase OS=Homo sapiens OX=9606 GN=RPIA PE=1 SV=3	RPIA	2.77875	0.0197262	0.05536
COVID-19-F.vs.HC	P49720	Proteasome subunit beta type-3 OS=Homo sapiens OX=9606 GN=PSMB3 PE=1 SV=2	PSMB3	12.5489	0.000145222	0.00134523
COVID-19-F.vs.HC	P49721	Proteasome subunit beta type-2 OS=Homo sapiens OX=9606 GN=PSMB2 PE=1 SV=1	PSMB2	5.31737	0.0154975	0.0470401
COVID-19-F.vs.HC	P49747	Cartilage oligomeric matrix protein OS=Homo sapiens OX=9606 GN=COMP PE=1 SV=2	COMP	0.458114	7.03612e-05	0.000801616
COVID-19-F.vs.HC	P51884	Lumican OS=Homo sapiens OX=9606 GN=LUM PE=1 SV=2	LUM	0.617201	0.000878363	0.00491575
COVID-19-F.vs.HC	P54289	Voltage-dependent calcium channel subunit alpha-2/delta-1 OS=Homo sapiens OX=9606 GN=CACNA2D1 PE=1 SV=3	CACNA2D1	0.288884	0.00297461	0.0129986
COVID-19-F.vs.HC	P54727	UV excision repair protein RAD23 homolog B OS=Homo sapiens OX=9606 GN=RAD23B PE=1 SV=1	RAD23B	19.8338	0.0228728	0.0618738
COVID-19-F.vs.HC	P54802	Alpha-N-acetylglucosaminidase OS=Homo sapiens OX=9606 GN=NAGLU PE=1 SV=2	NAGLU	0.315527	0.00692385	0.0266109
COVID-19-F.vs.HC	P60660	Myosin light polypeptide 6 OS=Homo sapiens OX=9606 GN=MYL6 PE=1 SV=2	MYL6	6.5788	0.00427334	0.0178196
COVID-19-F.vs.HC	P60709	Actin, cytoplasmic 1 OS=Homo sapiens OX=9606 GN=ACTB PE=1 SV=1	ACTB	3.30589	0.000735102	0.00438313
COVID-19-F.vs.HC	P60900	Proteasome subunit alpha type-6 OS=Homo sapiens OX=9606 GN=PSMA6 PE=1 SV=1	PSMA6	8.88998	2.61733e-05	0.000388339
COVID-19-F.vs.HC	P61769	Beta-2-microglobulin OS=Homo sapiens OX=9606 GN=B2M PE=1 SV=1	B2M	2.54471	0.000320177	0.0022697
COVID-19-F.vs.HC	P61916	NPC intracellular cholesterol transporter 2 OS=Homo sapiens OX=9606 GN=NPC2 PE=1 SV=1	NPC2	14.0109	2.05468e-08	3.27722e-06
COVID-19-F.vs.HC	P61981	14-3-3 protein gamma OS=Homo sapiens OX=9606 GN=YWHAG PE=1 SV=2	YWHAG	13.8294	0.000177872	0.00151669
COVID-19-F.vs.HC	P62258	14-3-3 protein epsilon OS=Homo sapiens OX=9606 GN=YWHAE PE=1 SV=1	YWHAE	2.64623	0.0350929	0.0854552
COVID-19-F.vs.HC	P62328	Thymosin beta-4 OS=Homo sapiens OX=9606 GN=TMSB4X PE=1 SV=2	TMSB4X	2.38774	0.0168223	0.0496882
COVID-19-F.vs.HC	P62826	GTP-binding nuclear protein Ran OS=Homo sapiens OX=9606 GN=RAN PE=1 SV=3	RAN	0.302799	0.0307789	0.0767524
COVID-19-F.vs.HC	P63104	14-3-3 protein zeta/delta OS=Homo sapiens OX=9606 GN=YWHAZ PE=1 SV=1	YWHAZ	5.59835	0.00149946	0.00735888
COVID-19-F.vs.HC	P68104	Elongation factor 1-alpha 1 OS=Homo sapiens OX=9606 GN=EEF1A1 PE=1 SV=1	EEF1A1	5.64273	0.0272679	0.070508
COVID-19-F.vs.HC	P80108	Phosphatidylinositol-glycan-specific phospholipase D OS=Homo sapiens OX=9606 GN=GPLD1 PE=1 SV=3	GPLD1	0.364725	6.8532e-05	0.000794971
COVID-19-F.vs.HC	P80723	Brain acid soluble protein 1 OS=Homo sapiens OX=9606 GN=BASP1 PE=1 SV=2	BASP1	5.09938	0.000147595	0.00134523
COVID-19-F.vs.HC	P98095	Fibulin-2 OS=Homo sapiens OX=9606 GN=FBLN2 PE=1 SV=2	FBLN2	16.9555	2.5278e-06	6.45094e-05
COVID-19-F.vs.HC	Q01469	Fatty acid-binding protein 5 OS=Homo sapiens OX=9606 GN=FABP5 PE=1 SV=3	FABP5	5.98177	0.0196688	0.05536
COVID-19-F.vs.HC	Q01638	Interleukin-1 receptor-like 1 OS=Homo sapiens OX=9606 GN=IL1RL1 PE=1 SV=4	IL1RL1	8.41909	0.00420505	0.0176501
COVID-19-F.vs.HC	Q02487	Desmocollin-2 OS=Homo sapiens OX=9606 GN=DSC2 PE=1 SV=1	DSC2	6.01167	0.000111637	0.00113055
COVID-19-F.vs.HC	Q02818	Nucleobindin-1 OS=Homo sapiens OX=9606 GN=NUCB1 PE=1 SV=4	NUCB1	9.4221	8.02767e-05	0.000868077
COVID-19-F.vs.HC	Q03167	Transforming growth factor beta receptor type 3 OS=Homo sapiens OX=9606 GN=TGFBR3 PE=1 SV=3	TGFBR3	3.06984	0.00242812	0.0110653
COVID-19-F.vs.HC	Q06033	Inter-alpha-trypsin inhibitor heavy chain H3 OS=Homo sapiens OX=9606 GN=ITIH3 PE=1 SV=2	ITIH3	1.85234	0.00477094	0.0195119
COVID-19-F.vs.HC	Q07954	Prolow-density lipoprotein receptor-related protein 1 OS=Homo sapiens OX=9606 GN=LRP1 PE=1 SV=2	LRP1	1.63263	0.00433049	0.0179406
COVID-19-F.vs.HC	Q08380	Galectin-3-binding protein OS=Homo sapiens OX=9606 GN=LGALS3BP PE=1 SV=1	LGALS3BP	1.58493	0.0109906	0.0364661
COVID-19-F.vs.HC	Q08830	Fibrinogen-like protein 1 OS=Homo sapiens OX=9606 GN=FGL1 PE=1 SV=3	FGL1	4.68701	0.000178295	0.00151669
COVID-19-F.vs.HC	Q10588	ADP-ribosyl cyclase/cyclic ADP-ribose hydrolase 2 OS=Homo sapiens OX=9606 GN=BST1 PE=1 SV=2	BST1	0.488901	0.0480342	0.108185
COVID-19-F.vs.HC	Q12860	Contactin-1 OS=Homo sapiens OX=9606 GN=CNTN1 PE=1 SV=1	CNTN1	0.360727	4.06241e-05	0.000528943
COVID-19-F.vs.HC	Q12882	Dihydropyrimidine dehydrogenase [NADP(+)] OS=Homo sapiens OX=9606 GN=DPYD PE=1 SV=2	DPYD	7.28553	0.0107074	0.0359544
COVID-19-F.vs.HC	Q12907	Vesicular integral-membrane protein VIP36 OS=Homo sapiens OX=9606 GN=LMAN2 PE=1 SV=1	LMAN2	8.28116	6.55136e-05	0.000774031
COVID-19-F.vs.HC	Q13093	Platelet-activating factor acetylhydrolase OS=Homo sapiens OX=9606 GN=PLA2G7 PE=1 SV=1	PLA2G7	0.261765	0.00578003	0.0229047
COVID-19-F.vs.HC	Q13201	Multimerin-1 OS=Homo sapiens OX=9606 GN=MMRN1 PE=1 SV=3	MMRN1	2.43323	0.00105663	0.00552568
COVID-19-F.vs.HC	Q13421	Mesothelin OS=Homo sapiens OX=9606 GN=MSLN PE=1 SV=2	MSLN	4.59349	0.00102778	0.0054192
COVID-19-F.vs.HC	Q13508	Ecto-ADP-ribosyltransferase 3 OS=Homo sapiens OX=9606 GN=ART3 PE=1 SV=2	ART3	2.50992	0.0492466	0.108717
COVID-19-F.vs.HC	Q13740	CD166 antigen OS=Homo sapiens OX=9606 GN=ALCAM PE=1 SV=2	ALCAM	1.93611	0.000142976	0.00134523
COVID-19-F.vs.HC	Q13867	Bleomycin hydrolase OS=Homo sapiens OX=9606 GN=BLMH PE=1 SV=1	BLMH	12.8964	8.8005e-05	0.000935786
COVID-19-F.vs.HC	Q14118	Dystroglycan 1 OS=Homo sapiens OX=9606 GN=DAG1 PE=1 SV=2	DAG1	4.49562	0.000902987	0.00500962
COVID-19-F.vs.HC	Q14126	Desmoglein-2 OS=Homo sapiens OX=9606 GN=DSG2 PE=1 SV=2	DSG2	1.50493	0.0426912	0.0976822
COVID-19-F.vs.HC	Q14515	SPARC-like protein 1 OS=Homo sapiens OX=9606 GN=SPARCL1 PE=1 SV=2	SPARCL1	2.19287	0.00158127	0.0076428
COVID-19-F.vs.HC	Q14767	Latent-transforming growth factor beta-binding protein 2 OS=Homo sapiens OX=9606 GN=LTBP2 PE=1 SV=3	LTBP2	5.39701	1.6688e-05	0.000287755
COVID-19-F.vs.HC	Q15166	Serum paraoxonase/lactonase 3 OS=Homo sapiens OX=9606 GN=PON3 PE=1 SV=3	PON3	0.443333	2.3123e-06	6.14685e-05
COVID-19-F.vs.HC	Q15751	Probable E3 ubiquitin-protein ligase HERC1 OS=Homo sapiens OX=9606 GN=HERC1 PE=1 SV=2	HERC1	4.14548	0.010522	0.0356671
COVID-19-F.vs.HC	Q16610	Extracellular matrix protein 1 OS=Homo sapiens OX=9606 GN=ECM1 PE=1 SV=2	ECM1	0.522648	4.98438e-06	0.000109656
COVID-19-F.vs.HC	Q16851	UTP--glucose-1-phosphate uridylyltransferase OS=Homo sapiens OX=9606 GN=UGP2 PE=1 SV=5	UGP2	6.70009	0.0392481	0.0923996
COVID-19-F.vs.HC	Q4LDE5	Sushi, von Willebrand factor type A, EGF and pentraxin domain-containing protein 1 OS=Homo sapiens OX=9606 GN=SVEP1 PE=1 SV=3	SVEP1	2.48094	0.0418405	0.0968861
COVID-19-F.vs.HC	Q5D862	Filaggrin-2 OS=Homo sapiens OX=9606 GN=FLG2 PE=1 SV=1	FLG2	4.4143	0.0391826	0.0923996
COVID-19-F.vs.HC	Q6UVK1	Chondroitin sulfate proteoglycan 4 OS=Homo sapiens OX=9606 GN=CSPG4 PE=1 SV=2	CSPG4	4.91221	0.00116379	0.00584643
COVID-19-F.vs.HC	Q6UXB8	Peptidase inhibitor 16 OS=Homo sapiens OX=9606 GN=PI16 PE=1 SV=1	PI16	0.285251	3.09487e-06	7.31306e-05
COVID-19-F.vs.HC	Q76LX8	A disintegrin and metalloproteinase with thrombospondin motifs 13 OS=Homo sapiens OX=9606 GN=ADAMTS13 PE=1 SV=1	ADAMTS13	0.383843	4.30675e-07	1.8318e-05
COVID-19-F.vs.HC	Q86TH1	ADAMTS-like protein 2 OS=Homo sapiens OX=9606 GN=ADAMTSL2 PE=1 SV=1	ADAMTSL2	2.45879	0.0228875	0.0618738
COVID-19-F.vs.HC	Q86UD1	Out at first protein homolog OS=Homo sapiens OX=9606 GN=OAF PE=2 SV=1	OAF	1.63656	0.00905474	0.0324546
COVID-19-F.vs.HC	Q86VB7	Scavenger receptor cysteine-rich type 1 protein M130 OS=Homo sapiens OX=9606 GN=CD163 PE=1 SV=2	CD163	2.15239	0.0303125	0.0764403
COVID-19-F.vs.HC	Q8N3T6	Transmembrane protein 132C OS=Homo sapiens OX=9606 GN=TMEM132C PE=2 SV=3	TMEM132C	2.43652	0.00881296	0.031947
COVID-19-F.vs.HC	Q8NBJ4	Golgi membrane protein 1 OS=Homo sapiens OX=9606 GN=GOLM1 PE=1 SV=1	GOLM1	2.91283	2.38297e-05	0.000370813
COVID-19-F.vs.HC	Q8NE09	Regulator of G-protein signaling 22 OS=Homo sapiens OX=9606 GN=RGS22 PE=1 SV=3	RGS22	6.25608	0.0277295	0.0713365
COVID-19-F.vs.HC	Q92520	Protein FAM3C OS=Homo sapiens OX=9606 GN=FAM3C PE=1 SV=1	FAM3C	4.47353	0.0092444	0.0327662
COVID-19-F.vs.HC	Q93063	Exostosin-2 OS=Homo sapiens OX=9606 GN=EXT2 PE=1 SV=1	EXT2	2.66288	0.0326101	0.0803292
COVID-19-F.vs.HC	Q96KN2	Beta-Ala-His dipeptidase OS=Homo sapiens OX=9606 GN=CNDP1 PE=1 SV=5	CNDP1	0.545105	0.0197838	0.05536
COVID-19-F.vs.HC	Q96NZ9	Proline-rich acidic protein 1 OS=Homo sapiens OX=9606 GN=PRAP1 PE=1 SV=2	PRAP1	1.60941	0.0225011	0.0613493
COVID-19-F.vs.HC	Q96PD5	N-acetylmuramoyl-L-alanine amidase OS=Homo sapiens OX=9606 GN=PGLYRP2 PE=1 SV=1	PGLYRP2	0.398817	0.000212887	0.00161692
COVID-19-F.vs.HC	Q99436	Proteasome subunit beta type-7 OS=Homo sapiens OX=9606 GN=PSMB7 PE=1 SV=1	PSMB7	5.1286	0.014651	0.0453755
COVID-19-F.vs.HC	Q99497	Parkinson disease protein 7 OS=Homo sapiens OX=9606 GN=PARK7 PE=1 SV=2	PARK7	2.03578	0.046803	0.105888
COVID-19-F.vs.HC	Q99536	Synaptic vesicle membrane protein VAT-1 homolog OS=Homo sapiens OX=9606 GN=VAT1 PE=1 SV=2	VAT1	3.60014	0.0133631	0.0422064
COVID-19-F.vs.HC	Q99969	Retinoic acid receptor responder protein 2 OS=Homo sapiens OX=9606 GN=RARRES2 PE=1 SV=1	RARRES2	0.587139	0.00279271	0.0123732
COVID-19-F.vs.HC	Q9BUN1	Protein MENT OS=Homo sapiens OX=9606 GN=MENT PE=1 SV=1	MENT	0.558562	0.000771841	0.00452812
COVID-19-F.vs.HC	Q9HBR0	Putative sodium-coupled neutral amino acid transporter 10 OS=Homo sapiens OX=9606 GN=SLC38A10 PE=1 SV=2	SLC38A10	1.92635	0.0110313	0.0364661
COVID-19-F.vs.HC	Q9HCB6	Spondin-1 OS=Homo sapiens OX=9606 GN=SPON1 PE=1 SV=2	SPON1	4.53454	0.00032779	0.00227316
COVID-19-F.vs.HC	Q9HCU0	Endosialin OS=Homo sapiens OX=9606 GN=CD248 PE=1 SV=1	CD248	3.8627	0.0272792	0.070508
COVID-19-F.vs.HC	Q9NPH3	Interleukin-1 receptor accessory protein OS=Homo sapiens OX=9606 GN=IL1RAP PE=1 SV=2	IL1RAP	0.662614	0.000931797	0.00510749
COVID-19-F.vs.HC	Q9NQ79	Cartilage acidic protein 1 OS=Homo sapiens OX=9606 GN=CRTAC1 PE=1 SV=2	CRTAC1	0.332658	4.74631e-08	4.68131e-06
COVID-19-F.vs.HC	Q9NZD4	Alpha-hemoglobin-stabilizing protein OS=Homo sapiens OX=9606 GN=AHSP PE=1 SV=1	AHSP	0.486602	0.0397334	0.0931983
COVID-19-F.vs.HC	Q9NZK5	Adenosine deaminase 2 OS=Homo sapiens OX=9606 GN=ADA2 PE=1 SV=2	ADA2	2.13827	0.0104274	0.0355759
COVID-19-F.vs.HC	Q9UBQ6	Exostosin-like 2 OS=Homo sapiens OX=9606 GN=EXTL2 PE=1 SV=1	EXTL2	0.495638	1.20644e-07	8.55229e-06
COVID-19-F.vs.HC	Q9UBX5	Fibulin-5 OS=Homo sapiens OX=9606 GN=FBLN5 PE=1 SV=1	FBLN5	1.66798	0.000365679	0.00243024
COVID-19-F.vs.HC	Q9UGM5	Fetuin-B OS=Homo sapiens OX=9606 GN=FETUB PE=1 SV=2	FETUB	0.221416	3.19591e-09	8.73358e-07
COVID-19-F.vs.HC	Q9UHG3	Prenylcysteine oxidase 1 OS=Homo sapiens OX=9606 GN=PCYOX1 PE=1 SV=3	PCYOX1	0.530182	0.000187209	0.00157157
COVID-19-F.vs.HC	Q9Y279	V-set and immunoglobulin domain-containing protein 4 OS=Homo sapiens OX=9606 GN=VSIG4 PE=1 SV=1	VSIG4	33.1664	6.5218e-08	5.20114e-06
COVID-19-F.vs.HC	Q9Y4L1	Hypoxia up-regulated protein 1 OS=Homo sapiens OX=9606 GN=HYOU1 PE=1 SV=1	HYOU1	1.67712	0.00372903	0.0158608
COVID-19-F.vs.HC	Q9Y5Y7	Lymphatic vessel endothelial hyaluronic acid receptor 1 OS=Homo sapiens OX=9606 GN=LYVE1 PE=1 SV=2	LYVE1	1.95205	0.00116338	0.00584643
COVID-19-A.vs.HC	A0A0B4J2B5	Immunoglobulin heavy variable 3/OR16-9 (non-functional) (Fragment) OS=Homo sapiens OX=9606 GN=IGHV3OR16-9 PE=1 SV=1	IGHV3OR16-9	0.1018	0.00120177	0.00833228
COVID-19-A.vs.HC	B9A064	Immunoglobulin lambda-like polypeptide 5 OS=Homo sapiens OX=9606 GN=IGLL5 PE=2 SV=2	IGLL5	0.0291927	2.00843e-08	2.50652e-06
COVID-19-A.vs.HC	O00462	Beta-mannosidase OS=Homo sapiens OX=9606 GN=MANBA PE=1 SV=3	MANBA	0.0479933	0.00191875	0.0116137
COVID-19-A.vs.HC	O14818	Proteasome subunit alpha type-7 OS=Homo sapiens OX=9606 GN=PSMA7 PE=1 SV=1	PSMA7	3.83196	0.0120547	0.0411458
COVID-19-A.vs.HC	O95497	Pantetheinase OS=Homo sapiens OX=9606 GN=VNN1 PE=1 SV=2	VNN1	0.187351	0.00612161	0.0251308
COVID-19-A.vs.HC	P00488	Coagulation factor XIII A chain OS=Homo sapiens OX=9606 GN=F13A1 PE=1 SV=5	F13A1	0.555422	0.0032385	0.0155448
COVID-19-A.vs.HC	P00738	Haptoglobin OS=Homo sapiens OX=9606 GN=HP PE=1 SV=1	HP	6.65163	4.02624e-08	4.18729e-06
COVID-19-A.vs.HC	P00739	Haptoglobin-related protein OS=Homo sapiens OX=9606 GN=HPR PE=2 SV=2	HPR	2.06071	0.00122694	0.00841333
COVID-19-A.vs.HC	P00915	Carbonic anhydrase 1 OS=Homo sapiens OX=9606 GN=CA1 PE=1 SV=2	CA1	0.642618	0.0269679	0.0761446
COVID-19-A.vs.HC	P00918	Carbonic anhydrase 2 OS=Homo sapiens OX=9606 GN=CA2 PE=1 SV=2	CA2	0.605238	0.0101013	0.0365753
COVID-19-A.vs.HC	P01011	Alpha-1-antichymotrypsin OS=Homo sapiens OX=9606 GN=SERPINA3 PE=1 SV=2	SERPINA3	2.40743	2.21784e-10	1.38393e-07
COVID-19-A.vs.HC	P01023	Alpha-2-macroglobulin OS=Homo sapiens OX=9606 GN=A2M PE=1 SV=3	A2M	0.62364	0.00733591	0.0282568
COVID-19-A.vs.HC	P01033	Metalloproteinase inhibitor 1 OS=Homo sapiens OX=9606 GN=TIMP1 PE=1 SV=1	TIMP1	2.36961	0.000107579	0.00153206
COVID-19-A.vs.HC	P01034	Cystatin-C OS=Homo sapiens OX=9606 GN=CST3 PE=1 SV=1	CST3	1.96723	0.00945855	0.0351318
COVID-19-A.vs.HC	P01344	Insulin-like growth factor II OS=Homo sapiens OX=9606 GN=IGF2 PE=1 SV=1	IGF2	1.5396	0.000668512	0.0059593
COVID-19-A.vs.HC	P01591	Immunoglobulin J chain OS=Homo sapiens OX=9606 GN=JCHAIN PE=1 SV=4	JCHAIN	0.135215	0.00255345	0.0138167
COVID-19-A.vs.HC	P01834	Immunoglobulin kappa constant OS=Homo sapiens OX=9606 GN=IGKC PE=1 SV=2	IGKC	0.262945	3.25018e-06	0.000144865
COVID-19-A.vs.HC	P02042	Hemoglobin subunit delta OS=Homo sapiens OX=9606 GN=HBD PE=1 SV=2	HBD	0.0485582	0.00275076	0.0140695
COVID-19-A.vs.HC	P02654	Apolipoprotein C-I OS=Homo sapiens OX=9606 GN=APOC1 PE=1 SV=1	APOC1	0.568968	0.00715882	0.028095
COVID-19-A.vs.HC	P02741	C-reactive protein OS=Homo sapiens OX=9606 GN=CRP PE=1 SV=1	CRP	16.7991	4.4308e-05	0.00102401
COVID-19-A.vs.HC	P02750	Leucine-rich alpha-2-glycoprotein OS=Homo sapiens OX=9606 GN=LRG1 PE=1 SV=2	LRG1	1.93038	7.12452e-05	0.00127962
COVID-19-A.vs.HC	P02751	Fibronectin OS=Homo sapiens OX=9606 GN=FN1 PE=1 SV=5	FN1	0.300621	4.50794e-06	0.00018753
COVID-19-A.vs.HC	P02763	Alpha-1-acid glycoprotein 1 OS=Homo sapiens OX=9606 GN=ORM1 PE=1 SV=2	ORM1	24.6407	8.38969e-09	1.74506e-06
COVID-19-A.vs.HC	P02765	Alpha-2-HS-glycoprotein OS=Homo sapiens OX=9606 GN=AHSG PE=1 SV=2	AHSG	0.449646	6.10673e-08	4.76325e-06
COVID-19-A.vs.HC	P02787	Serotransferrin OS=Homo sapiens OX=9606 GN=TF PE=1 SV=3	TF	0.535814	0.00224188	0.0127742
COVID-19-A.vs.HC	P03952	Plasma kallikrein OS=Homo sapiens OX=9606 GN=KLKB1 PE=1 SV=1	KLKB1	0.666972	3.33788e-05	0.000808096
COVID-19-A.vs.HC	P04003	C4b-binding protein alpha chain OS=Homo sapiens OX=9606 GN=C4BPA PE=1 SV=2	C4BPA	2.15081	4.54516e-07	2.83618e-05
COVID-19-A.vs.HC	P04080	Cystatin-B OS=Homo sapiens OX=9606 GN=CSTB PE=1 SV=2	CSTB	2.46665	0.0337443	0.0896018
COVID-19-A.vs.HC	P04196	Histidine-rich glycoprotein OS=Homo sapiens OX=9606 GN=HRG PE=1 SV=1	HRG	0.446093	0.000166101	0.00203229
COVID-19-A.vs.HC	P04275	von Willebrand factor OS=Homo sapiens OX=9606 GN=VWF PE=1 SV=4	VWF	4.38472	0.00072263	0.00610084
COVID-19-A.vs.HC	P05019	Insulin-like growth factor I OS=Homo sapiens OX=9606 GN=IGF1 PE=1 SV=1	IGF1	0.424939	0.000177497	0.00212996
COVID-19-A.vs.HC	P05090	Apolipoprotein D OS=Homo sapiens OX=9606 GN=APOD PE=1 SV=1	APOD	3.22258	1.1044e-05	0.000328164
COVID-19-A.vs.HC	P05154	Plasma serine protease inhibitor OS=Homo sapiens OX=9606 GN=SERPINA5 PE=1 SV=3	SERPINA5	0.379008	0.000753967	0.00610084
COVID-19-A.vs.HC	P05164	Myeloperoxidase OS=Homo sapiens OX=9606 GN=MPO PE=1 SV=1	MPO	3.30393	0.00186066	0.0114956
COVID-19-A.vs.HC	P05362	Intercellular adhesion molecule 1 OS=Homo sapiens OX=9606 GN=ICAM1 PE=1 SV=2	ICAM1	1.73935	0.00292691	0.0146111
COVID-19-A.vs.HC	P06702	Protein S100-A9 OS=Homo sapiens OX=9606 GN=S100A9 PE=1 SV=1	S100A9	1.89945	0.0363231	0.093274
COVID-19-A.vs.HC	P07307	Asialoglycoprotein receptor 2 OS=Homo sapiens OX=9606 GN=ASGR2 PE=1 SV=2	ASGR2	5.10045	0.000604093	0.00562618
COVID-19-A.vs.HC	P07437	Tubulin beta chain OS=Homo sapiens OX=9606 GN=TUBB PE=1 SV=2	TUBB	0.252735	0.00289265	0.0145565
COVID-19-A.vs.HC	P07911	Uromodulin OS=Homo sapiens OX=9606 GN=UMOD PE=1 SV=1	UMOD	0.393643	0.0142726	0.0467303
COVID-19-A.vs.HC	P07988	Pulmonary surfactant-associated protein B OS=Homo sapiens OX=9606 GN=SFTPB PE=1 SV=3	SFTPB	30.6903	4.83122e-09	1.50734e-06
COVID-19-A.vs.HC	P07998	Ribonuclease pancreatic OS=Homo sapiens OX=9606 GN=RNASE1 PE=1 SV=4	RNASE1	14.1524	7.17737e-05	0.00127962
COVID-19-A.vs.HC	P08253	72 kDa type IV collagenase OS=Homo sapiens OX=9606 GN=MMP2 PE=1 SV=2	MMP2	0.558654	0.033287	0.0887654
COVID-19-A.vs.HC	P08603	Complement factor H OS=Homo sapiens OX=9606 GN=CFH PE=1 SV=4	CFH	1.50582	0.00011786	0.0015988
COVID-19-A.vs.HC	P09603	Macrophage colony-stimulating factor 1 OS=Homo sapiens OX=9606 GN=CSF1 PE=1 SV=2	CSF1	5.3266	0.00107285	0.00787598
COVID-19-A.vs.HC	P0C0L5	Complement C4-B OS=Homo sapiens OX=9606 GN=C4B_2 PE=1 SV=2	C4B_2	1.57782	0.000107307	0.00153206
COVID-19-A.vs.HC	P0DJI8	Serum amyloid A-1 protein OS=Homo sapiens OX=9606 GN=SAA1 PE=1 SV=1	SAA1	91.7256	1.70858e-07	1.18461e-05
COVID-19-A.vs.HC	P0DJI9	Serum amyloid A-2 protein OS=Homo sapiens OX=9606 GN=SAA2 PE=1 SV=1	SAA2	312.702	2.60831e-06	0.000125199
COVID-19-A.vs.HC	P0DOY2	Immunoglobulin lambda constant 2 OS=Homo sapiens OX=9606 GN=IGLC2 PE=1 SV=1	IGLC2	0.393067	0.00674729	0.0266878
COVID-19-A.vs.HC	P0DP25	Calmodulin-3 OS=Homo sapiens OX=9606 GN=CALM3 PE=1 SV=1	CALM3	0.380295	0.0234807	0.0679074
COVID-19-A.vs.HC	P10451	Osteopontin OS=Homo sapiens OX=9606 GN=SPP1 PE=1 SV=1	SPP1	4.13914	0.0216911	0.0635456
COVID-19-A.vs.HC	P10586	Receptor-type tyrosine-protein phosphatase F OS=Homo sapiens OX=9606 GN=PTPRF PE=1 SV=2	PTPRF	2.45926	0.00250651	0.0137199
COVID-19-A.vs.HC	P10646	Tissue factor pathway inhibitor OS=Homo sapiens OX=9606 GN=TFPI PE=1 SV=1	TFPI	3.89378	0.0298526	0.0817018
COVID-19-A.vs.HC	P10721	Mast/stem cell growth factor receptor Kit OS=Homo sapiens OX=9606 GN=KIT PE=1 SV=1	KIT	0.163953	0.000145084	0.0018476
COVID-19-A.vs.HC	P11047	Laminin subunit gamma-1 OS=Homo sapiens OX=9606 GN=LAMC1 PE=1 SV=3	LAMC1	3.11321	0.0101843	0.0365753
COVID-19-A.vs.HC	P11597	Cholesteryl ester transfer protein OS=Homo sapiens OX=9606 GN=CETP PE=1 SV=2	CETP	0.517325	0.00953527	0.0352072
COVID-19-A.vs.HC	P11717	Cation-independent mannose-6-phosphate receptor OS=Homo sapiens OX=9606 GN=IGF2R PE=1 SV=3	IGF2R	1.80516	0.0236152	0.0679074
COVID-19-A.vs.HC	P12821	Angiotensin-converting enzyme OS=Homo sapiens OX=9606 GN=ACE PE=1 SV=1	ACE	0.415712	0.0132548	0.0444366
COVID-19-A.vs.HC	P13598	Intercellular adhesion molecule 2 OS=Homo sapiens OX=9606 GN=ICAM2 PE=1 SV=2	ICAM2	1.50136	0.00415683	0.0183962
COVID-19-A.vs.HC	P13727	Bone marrow proteoglycan OS=Homo sapiens OX=9606 GN=PRG2 PE=1 SV=2	PRG2	0.37427	0.0185879	0.0561154
COVID-19-A.vs.HC	P14314	Glucosidase 2 subunit beta OS=Homo sapiens OX=9606 GN=PRKCSH PE=1 SV=2	PRKCSH	2.549	0.0353257	0.0921216
COVID-19-A.vs.HC	P14618	Pyruvate kinase PKM OS=Homo sapiens OX=9606 GN=PKM PE=1 SV=4	PKM	0.550696	0.00281513	0.0142817
COVID-19-A.vs.HC	P15291	Beta-1,4-galactosyltransferase 1 OS=Homo sapiens OX=9606 GN=B4GALT1 PE=1 SV=5	B4GALT1	6.25355	0.000898279	0.00692007
COVID-19-A.vs.HC	P18065	Insulin-like growth factor-binding protein 2 OS=Homo sapiens OX=9606 GN=IGFBP2 PE=1 SV=2	IGFBP2	2.76654	0.00194247	0.0116137
COVID-19-A.vs.HC	P18206	Vinculin OS=Homo sapiens OX=9606 GN=VCL PE=1 SV=4	VCL	1.84468	0.00140362	0.00931764
COVID-19-A.vs.HC	P18428	Lipopolysaccharide-binding protein OS=Homo sapiens OX=9606 GN=LBP PE=1 SV=3	LBP	3.1249	0.000136569	0.0017754
COVID-19-A.vs.HC	P19022	Cadherin-2 OS=Homo sapiens OX=9606 GN=CDH2 PE=1 SV=4	CDH2	3.50779	0.00770496	0.0291388
COVID-19-A.vs.HC	P19652	Alpha-1-acid glycoprotein 2 OS=Homo sapiens OX=9606 GN=ORM2 PE=1 SV=2	ORM2	12.2437	4.69995e-08	4.18967e-06
COVID-19-A.vs.HC	P19823	Inter-alpha-trypsin inhibitor heavy chain H2 OS=Homo sapiens OX=9606 GN=ITIH2 PE=1 SV=2	ITIH2	0.571816	0.000737006	0.00610084
COVID-19-A.vs.HC	P19827	Inter-alpha-trypsin inhibitor heavy chain H1 OS=Homo sapiens OX=9606 GN=ITIH1 PE=1 SV=3	ITIH1	0.642812	0.000762605	0.00610084
COVID-19-A.vs.HC	P20023	Complement receptor type 2 OS=Homo sapiens OX=9606 GN=CR2 PE=1 SV=2	CR2	0.192368	0.000436855	0.00439674
COVID-19-A.vs.HC	P20618	Proteasome subunit beta type-1 OS=Homo sapiens OX=9606 GN=PSMB1 PE=1 SV=2	PSMB1	8.02565	0.000105504	0.00153206
COVID-19-A.vs.HC	P22105	Tenascin-X OS=Homo sapiens OX=9606 GN=TNXB PE=1 SV=5	TNXB	0.533266	0.000102597	0.00153206
COVID-19-A.vs.HC	P22392	Nucleoside diphosphate kinase B OS=Homo sapiens OX=9606 GN=NME2 PE=1 SV=1	NME2	0.0969232	1.40955e-05	0.000399799
COVID-19-A.vs.HC	P22897	Macrophage mannose receptor 1 OS=Homo sapiens OX=9606 GN=MRC1 PE=1 SV=1	MRC1	2.29114	0.000757849	0.00610084
COVID-19-A.vs.HC	P23381	Tryptophan--tRNA ligase, cytoplasmic OS=Homo sapiens OX=9606 GN=WARS1 PE=1 SV=2	WARS1	5.86646	0.00167885	0.0106899
COVID-19-A.vs.HC	P24043	Laminin subunit alpha-2 OS=Homo sapiens OX=9606 GN=LAMA2 PE=1 SV=4	LAMA2	2.70861	0.0075494	0.0287246
COVID-19-A.vs.HC	P24593	Insulin-like growth factor-binding protein 5 OS=Homo sapiens OX=9606 GN=IGFBP5 PE=1 SV=1	IGFBP5	0.616446	0.0020639	0.0120362
COVID-19-A.vs.HC	P24821	Tenascin OS=Homo sapiens OX=9606 GN=TNC PE=1 SV=3	TNC	1.80974	0.0099188	0.0364078
COVID-19-A.vs.HC	P25786	Proteasome subunit alpha type-1 OS=Homo sapiens OX=9606 GN=PSMA1 PE=1 SV=1	PSMA1	3.29758	0.00311461	0.0153033
COVID-19-A.vs.HC	P26022	Pentraxin-related protein PTX3 OS=Homo sapiens OX=9606 GN=PTX3 PE=1 SV=3	PTX3	2.8986	0.0278333	0.0778833
COVID-19-A.vs.HC	P26373	60S ribosomal protein L13 OS=Homo sapiens OX=9606 GN=RPL13 PE=1 SV=4	RPL13	55.0587	5.44305e-05	0.00113215
COVID-19-A.vs.HC	P27797	Calreticulin OS=Homo sapiens OX=9606 GN=CALR PE=1 SV=1	CALR	3.40119	0.00211642	0.0122282
COVID-19-A.vs.HC	P29622	Kallistatin OS=Homo sapiens OX=9606 GN=SERPINA4 PE=1 SV=3	SERPINA4	0.527982	0.000948212	0.00720949
COVID-19-A.vs.HC	P30043	Flavin reductase (NADPH) OS=Homo sapiens OX=9606 GN=BLVRB PE=1 SV=3	BLVRB	0.590937	0.0116813	0.0404951
COVID-19-A.vs.HC	P31146	Coronin-1A OS=Homo sapiens OX=9606 GN=CORO1A PE=1 SV=4	CORO1A	0.293677	0.0285554	0.0791936
COVID-19-A.vs.HC	P32942	Intercellular adhesion molecule 3 OS=Homo sapiens OX=9606 GN=ICAM3 PE=1 SV=2	ICAM3	0.406931	0.0235413	0.0679074
COVID-19-A.vs.HC	P34096	Ribonuclease 4 OS=Homo sapiens OX=9606 GN=RNASE4 PE=1 SV=3	RNASE4	6.3033	0.00112115	0.00794995
COVID-19-A.vs.HC	P36980	Complement factor H-related protein 2 OS=Homo sapiens OX=9606 GN=CFHR2 PE=1 SV=1	CFHR2	9.35928	0.00675748	0.0266878
COVID-19-A.vs.HC	P37840	Alpha-synuclein OS=Homo sapiens OX=9606 GN=SNCA PE=1 SV=1	SNCA	0.282864	0.0259447	0.0735887
COVID-19-A.vs.HC	P43251	Biotinidase OS=Homo sapiens OX=9606 GN=BTD PE=1 SV=2	BTD	0.624796	0.000710075	0.00610084
COVID-19-A.vs.HC	P43652	Afamin OS=Homo sapiens OX=9606 GN=AFM PE=1 SV=1	AFM	0.454677	1.86844e-06	9.71587e-05
COVID-19-A.vs.HC	P46531	Neurogenic locus notch homolog protein 1 OS=Homo sapiens OX=9606 GN=NOTCH1 PE=1 SV=4	NOTCH1	0.297956	0.00268747	0.0140167
COVID-19-A.vs.HC	P48506	Glutamate--cysteine ligase catalytic subunit OS=Homo sapiens OX=9606 GN=GCLC PE=1 SV=2	GCLC	0.271347	0.000958955	0.00720949
COVID-19-A.vs.HC	P49747	Cartilage oligomeric matrix protein OS=Homo sapiens OX=9606 GN=COMP PE=1 SV=2	COMP	0.542624	0.00557392	0.0231875
COVID-19-A.vs.HC	P50395	Rab GDP dissociation inhibitor beta OS=Homo sapiens OX=9606 GN=GDI2 PE=1 SV=2	GDI2	0.460584	0.0145168	0.0467303
COVID-19-A.vs.HC	P51884	Lumican OS=Homo sapiens OX=9606 GN=LUM PE=1 SV=2	LUM	0.632943	0.000383267	0.00398598
COVID-19-A.vs.HC	P54802	Alpha-N-acetylglucosaminidase OS=Homo sapiens OX=9606 GN=NAGLU PE=1 SV=2	NAGLU	0.586345	0.00617491	0.025184
COVID-19-A.vs.HC	P60900	Proteasome subunit alpha type-6 OS=Homo sapiens OX=9606 GN=PSMA6 PE=1 SV=1	PSMA6	3.09495	0.00173891	0.0109604
COVID-19-A.vs.HC	P61769	Beta-2-microglobulin OS=Homo sapiens OX=9606 GN=B2M PE=1 SV=1	B2M	2.03834	0.0100312	0.0365753
COVID-19-A.vs.HC	P61916	NPC intracellular cholesterol transporter 2 OS=Homo sapiens OX=9606 GN=NPC2 PE=1 SV=1	NPC2	9.79032	1.0361e-05	0.000323263
COVID-19-A.vs.HC	P68871	Hemoglobin subunit beta OS=Homo sapiens OX=9606 GN=HBB PE=1 SV=2	HBB	0.111388	0.000688396	0.00605012
COVID-19-A.vs.HC	P69905	Hemoglobin subunit alpha OS=Homo sapiens OX=9606 GN=HBA2 PE=1 SV=2	HBA2	0.122565	0.00117896	0.00826599
COVID-19-A.vs.HC	P80108	Phosphatidylinositol-glycan-specific phospholipase D OS=Homo sapiens OX=9606 GN=GPLD1 PE=1 SV=3	GPLD1	0.626096	0.00154672	0.00995392
COVID-19-A.vs.HC	P80723	Brain acid soluble protein 1 OS=Homo sapiens OX=9606 GN=BASP1 PE=1 SV=2	BASP1	1.85514	0.0167319	0.0524657
COVID-19-A.vs.HC	P98095	Fibulin-2 OS=Homo sapiens OX=9606 GN=FBLN2 PE=1 SV=2	FBLN2	4.78493	8.24089e-05	0.00135324
COVID-19-A.vs.HC	Q02818	Nucleobindin-1 OS=Homo sapiens OX=9606 GN=NUCB1 PE=1 SV=4	NUCB1	3.78481	0.00567158	0.0234375
COVID-19-A.vs.HC	Q03167	Transforming growth factor beta receptor type 3 OS=Homo sapiens OX=9606 GN=TGFBR3 PE=1 SV=3	TGFBR3	2.33361	0.0361102	0.0931106
COVID-19-A.vs.HC	Q06033	Inter-alpha-trypsin inhibitor heavy chain H3 OS=Homo sapiens OX=9606 GN=ITIH3 PE=1 SV=2	ITIH3	1.96483	8.0259e-05	0.00135324
COVID-19-A.vs.HC	Q08380	Galectin-3-binding protein OS=Homo sapiens OX=9606 GN=LGALS3BP PE=1 SV=1	LGALS3BP	2.05289	0.000125005	0.00165965
COVID-19-A.vs.HC	Q08830	Fibrinogen-like protein 1 OS=Homo sapiens OX=9606 GN=FGL1 PE=1 SV=3	FGL1	4.00515	0.00248493	0.0137199
COVID-19-A.vs.HC	Q12860	Contactin-1 OS=Homo sapiens OX=9606 GN=CNTN1 PE=1 SV=1	CNTN1	0.539804	0.000555857	0.00533623
COVID-19-A.vs.HC	Q12907	Vesicular integral-membrane protein VIP36 OS=Homo sapiens OX=9606 GN=LMAN2 PE=1 SV=1	LMAN2	3.68726	0.0111914	0.0392327
COVID-19-A.vs.HC	Q13093	Platelet-activating factor acetylhydrolase OS=Homo sapiens OX=9606 GN=PLA2G7 PE=1 SV=1	PLA2G7	0.55817	0.000459715	0.00455337
COVID-19-A.vs.HC	Q13103	Secreted phosphoprotein 24 OS=Homo sapiens OX=9606 GN=SPP2 PE=1 SV=1	SPP2	2.37641	7.44954e-05	0.00129125
COVID-19-A.vs.HC	Q13201	Multimerin-1 OS=Homo sapiens OX=9606 GN=MMRN1 PE=1 SV=3	MMRN1	1.73948	0.0029891	0.0148031
COVID-19-A.vs.HC	Q13508	Ecto-ADP-ribosyltransferase 3 OS=Homo sapiens OX=9606 GN=ART3 PE=1 SV=2	ART3	4.81147	0.00188527	0.0115334
COVID-19-A.vs.HC	Q13740	CD166 antigen OS=Homo sapiens OX=9606 GN=ALCAM PE=1 SV=2	ALCAM	1.52838	0.000667988	0.0059593
COVID-19-A.vs.HC	Q13822	Ectonucleotide pyrophosphatase/phosphodiesterase family member 2 OS=Homo sapiens OX=9606 GN=ENPP2 PE=1 SV=3	ENPP2	0.563301	0.00111333	0.00794995
COVID-19-A.vs.HC	Q14515	SPARC-like protein 1 OS=Homo sapiens OX=9606 GN=SPARCL1 PE=1 SV=2	SPARCL1	1.70968	0.00195423	0.0116137
COVID-19-A.vs.HC	Q15166	Serum paraoxonase/lactonase 3 OS=Homo sapiens OX=9606 GN=PON3 PE=1 SV=3	PON3	0.588214	0.00236839	0.0133142
COVID-19-A.vs.HC	Q15413	Ryanodine receptor 3 OS=Homo sapiens OX=9606 GN=RYR3 PE=1 SV=3	RYR3	32.7673	4.93334e-06	0.0001924
COVID-19-A.vs.HC	Q15751	Probable E3 ubiquitin-protein ligase HERC1 OS=Homo sapiens OX=9606 GN=HERC1 PE=1 SV=2	HERC1	7.71685	0.00269841	0.0140167
COVID-19-A.vs.HC	Q6UXB8	Peptidase inhibitor 16 OS=Homo sapiens OX=9606 GN=PI16 PE=1 SV=1	PI16	0.459648	0.00249405	0.0137199
COVID-19-A.vs.HC	Q76LX8	A disintegrin and metalloproteinase with thrombospondin motifs 13 OS=Homo sapiens OX=9606 GN=ADAMTS13 PE=1 SV=1	ADAMTS13	0.636408	0.000206766	0.00234065
COVID-19-A.vs.HC	Q86TH1	ADAMTS-like protein 2 OS=Homo sapiens OX=9606 GN=ADAMTSL2 PE=1 SV=1	ADAMTSL2	2.58888	0.0146032	0.0467303
COVID-19-A.vs.HC	Q86UD1	Out at first protein homolog OS=Homo sapiens OX=9606 GN=OAF PE=2 SV=1	OAF	1.76041	6.67888e-05	0.00127962
COVID-19-A.vs.HC	Q8NBJ4	Golgi membrane protein 1 OS=Homo sapiens OX=9606 GN=GOLM1 PE=1 SV=1	GOLM1	2.54919	4.96858e-05	0.00110728
COVID-19-A.vs.HC	Q8NE09	Regulator of G-protein signaling 22 OS=Homo sapiens OX=9606 GN=RGS22 PE=1 SV=3	RGS22	0.102343	0.017888	0.0547162
COVID-19-A.vs.HC	Q8WZ42	Titin OS=Homo sapiens OX=9606 GN=TTN PE=1 SV=4	TTN	2.24087	0.0001969	0.00227529
COVID-19-A.vs.HC	Q92496	Complement factor H-related protein 4 OS=Homo sapiens OX=9606 GN=CFHR4 PE=1 SV=3	CFHR4	2.84383	0.00422306	0.0185577
COVID-19-A.vs.HC	Q96KN2	Beta-Ala-His dipeptidase OS=Homo sapiens OX=9606 GN=CNDP1 PE=1 SV=5	CNDP1	0.628259	0.00377146	0.0169309
COVID-19-A.vs.HC	Q96NZ9	Proline-rich acidic protein 1 OS=Homo sapiens OX=9606 GN=PRAP1 PE=1 SV=2	PRAP1	1.55455	0.0154476	0.0489306
COVID-19-A.vs.HC	Q96PD5	N-acetylmuramoyl-L-alanine amidase OS=Homo sapiens OX=9606 GN=PGLYRP2 PE=1 SV=1	PGLYRP2	0.507141	0.000153316	0.00191338
COVID-19-A.vs.HC	Q9BXR6	Complement factor H-related protein 5 OS=Homo sapiens OX=9606 GN=CFHR5 PE=1 SV=1	CFHR5	2.36623	2.52497e-05	0.000656493
COVID-19-A.vs.HC	Q9HC38	Glyoxalase domain-containing protein 4 OS=Homo sapiens OX=9606 GN=GLOD4 PE=1 SV=1	GLOD4	0.358701	0.00198534	0.0116873
COVID-19-A.vs.HC	Q9NPH3	Interleukin-1 receptor accessory protein OS=Homo sapiens OX=9606 GN=IL1RAP PE=1 SV=2	IL1RAP	0.657794	0.000285398	0.00307049
COVID-19-A.vs.HC	Q9NQ79	Cartilage acidic protein 1 OS=Homo sapiens OX=9606 GN=CRTAC1 PE=1 SV=2	CRTAC1	0.444294	9.56729e-06	0.00031421
COVID-19-A.vs.HC	Q9NY97	N-acetyllactosaminide beta-1,3-N-acetylglucosaminyltransferase 2 OS=Homo sapiens OX=9606 GN=B3GNT2 PE=1 SV=2	B3GNT2	4.19836	0.000878614	0.00685319
COVID-19-A.vs.HC	Q9NZK5	Adenosine deaminase 2 OS=Homo sapiens OX=9606 GN=ADA2 PE=1 SV=2	ADA2	1.76958	0.0284472	0.0791936
COVID-19-A.vs.HC	Q9UBQ6	Exostosin-like 2 OS=Homo sapiens OX=9606 GN=EXTL2 PE=1 SV=1	EXTL2	0.255544	0.00225186	0.0127742
COVID-19-A.vs.HC	Q9UGM5	Fetuin-B OS=Homo sapiens OX=9606 GN=FETUB PE=1 SV=2	FETUB	0.538703	0.00109318	0.00793193
COVID-19-A.vs.HC	Q9UHG3	Prenylcysteine oxidase 1 OS=Homo sapiens OX=9606 GN=PCYOX1 PE=1 SV=3	PCYOX1	0.570825	0.000571614	0.00540435
COVID-19-A.vs.HC	Q9Y279	V-set and immunoglobulin domain-containing protein 4 OS=Homo sapiens OX=9606 GN=VSIG4 PE=1 SV=1	VSIG4	10.5056	0.00010803	0.00153206
COVID-19-A.vs.HC	Q9Y4L1	Hypoxia up-regulated protein 1 OS=Homo sapiens OX=9606 GN=HYOU1 PE=1 SV=1	HYOU1	1.86607	0.000536012	0.00522612
COVID-19-A, Samples collected from acute phase of survival COVID-19 patients; COVID-19-F, Samples collected from acute phase of fetal COVID-19 patients; HC, Samples collected from healthy controls. FC, Fold change; FDR, False Discovery Rate.

## Sheet: Supplementary Data 3.4
Supplementary Data 3.4. Differentially expressed metabolites among COVID-19-F, COVID-19-A, and HC.
	M/Z	Compound ID	Compound name	FC	log2(FC)	P value	FDR
COVID-19-F.vs.COVID-19-A	557.346	LMPK04000044	Formicolide B	6.68054	2.73996	0.00664084	0.416929
COVID-19-F.vs.COVID-19-A	258.044	HMDB0240719	Metanephrine sulfate	32.92	5.04089	0.0227955	0.668302
COVID-19-F.vs.COVID-19-A	346.092	LMPK12070143	Bryaquinone	6.52787	2.70661	0.0494161	0.668302
COVID-19-F.vs.COVID-19-A	521.073	HMDB0246324	4-[2-[(Benzothiazol-2-yl)thio]ethyl]-1H-imidazole	5.74331	2.52188	0.0222114	0.668302
COVID-19-F.vs.COVID-19-A	463.232	HMDB0010338	11-Oxo-androsterone glucuronide	4.42123	2.14445	0.03713	0.668302
COVID-19-F.vs.COVID-19-A	339.233	HMDB0244434	2,2'-Methylenebis(4-methyl-6-tert-butylphenol)	7.54443	2.91541	0.0334993	0.668302
COVID-19-F.vs.COVID-19-A	399.138	HMDB0030081	Carissanol	4.97405	2.31442	0.0464939	0.668302
COVID-19-F.vs.COVID-19-A	339.096	HMDB0039889	4-O-beta-D-Glucopyranuronosyl-L-fucose	3.86466	1.95034	0.0208493	0.668302
COVID-19-F.vs.COVID-19-A	317.114	HMDB0035191	(2S,4R)-4-(9H-Pyrido[3,4-b]indol-1-yl)-1,2,4-butanetriol	3.63843	1.86332	0.0199827	0.668302
COVID-19-F.vs.COVID-19-A	439.177	HMDB0034464	Austinol	0.118543	-3.07652	0.013439	0.539054
COVID-19-F.vs.COVID-19-A	496.302	LMGP03060014	1-(2-methoxy-hexadecanyl)-sn-glycero-3-phosphoserine	4.22684	2.07958	0.0481954	0.668302
COVID-19-F.vs.COVID-19-A	331.128	HMDB0256714	2-(4-Amino-1-isopropyl-1H-pyrazolo[3,4-d]pyrimidin-3-yl)-1H-indol-5-ol	2.13489	1.09417	0.0147427	0.569452
COVID-19-F.vs.COVID-19-A	302.102	LMPK12100005	7,3'-Dihydroxy-4'-methoxy-4-phenylcoumarin	3.20849	1.68189	0.00887549	0.471281
COVID-19-F.vs.COVID-19-A	225.09		4-Hydroxychalcone	2.60307	1.38022	0.0378131	0.668302
COVID-19-F.vs.COVID-19-A	175.144	HMDB0252051	Ethyl lysine	2.66014	1.4115	0.0275264	0.668302
COVID-19-F.vs.COVID-19-A	218.048	HMDB0244625	2-((3-Aminopyridin-2-yl)methylene)hydrazinecarbothioamide	3.17416	1.66637	0.04715	0.668302
COVID-19-F.vs.COVID-19-A	443.315	HMDB0038498	Polyporusterone E	4.66524	2.22195	0.0319592	0.668302
COVID-19-F.vs.COVID-19-A	302.102	HMDB0029323	Citpressine I	2.80989	1.49051	0.00433964	0.298402
COVID-19-F.vs.COVID-19-A	991.55	HMDB0277724	PI(PGJ2/22:2(13Z,16Z))	0.245442	-2.02655	2.10198e-06	0.000570684
COVID-19-F.vs.COVID-19-A	673.226		3'-N-Acetylneuraminyl-N-acetyllactosamine	2.23214	1.15843	0.0450061	0.668302
COVID-19-F.vs.COVID-19-A	583.254	HMDB0245624	21H-Biline-8,12-dipropanoicacid, 3,18-diethenyl-1,19,22,24-tetrahydro-2,7,13,17-tetramethyl-1,19-dioxo-	2.46635	1.30238	0.048098	0.668302
COVID-19-F.vs.COVID-19-A	447.206	HMDB0041008	1-Methyl-6-phenyl-1H-imidazo[4,5-b]pyridin-2-amine	4.53113	2.17987	0.0474454	0.668302
COVID-19-F.vs.COVID-19-A	301.154	HMDB0244223	1,4,10,13-Tetraoxa-7,16-diazacyclooctadecane	4.78844	2.25956	0.00318798	0.22658
COVID-19-F.vs.COVID-19-A	375.127	HMDB0000244	Riboflavin	5.94562	2.57183	0.0432096	0.668302
COVID-19-F.vs.COVID-19-A	617.259	HMDB0259469	2-((2-Methoxy-2-(3-(trifluoromethyl)phenyl)ethyl)amino)ethyl 4-(2-(2-(9H-fluoren-9-yl)acetamido)ethyl)benzoate	2.77054	1.47017	0.047545	0.668302
COVID-19-F.vs.COVID-19-A	585.269	HMDB0257349	[4-((1Z)-2-(Acetylamino)-3-{[1-(1,1'-biphenyl-4-ylmethyl)-2-oxoazepan-3-YL]amino}-3-oxoprop-1-enyl)-2-formylphenyl]acetic acid	2.17746	1.12265	0.0364613	0.668302
COVID-19-F.vs.COVID-19-A	576.33	LMGP20010056	PC(0:0/20:4;O2)	0.150646	-2.73077	1.00251e-05	0.00177803
COVID-19-F.vs.COVID-19-A	197.081	HMDB0248581	2-[(4S)-4-Amino-5-oxopentyl]guanidine	1.87526	0.907092	0.0267904	0.668302
COVID-19-F.vs.COVID-19-A	523.265	HMDB0252023	ethyl ((3,4,5-trihydroxy-6-((4-(4-isopropoxybenzyl)-1-isopropyl-5-methyl-1H-pyrazol-3-yl)oxy)tetrahydro-2H-pyran-2-yl)methyl) carbonate	0.392679	-1.34858	0.000247673	0.0275108
COVID-19-F.vs.COVID-19-A	401.341	LMGL01010028	2-arachidonoyl glycerol-d5	2.6291	1.39457	0.0319365	0.668302
COVID-19-F.vs.COVID-19-A	374.362	LMFA01050210	13-hydroxy-docosanoic acid	0.368302	-1.44104	3.23277e-06	0.000718171
COVID-19-F.vs.COVID-19-A	172.096	HMDB0094722	5-hydroxyhexanoylglycine	2.9565	1.56389	0.0318549	0.668302
COVID-19-F.vs.COVID-19-A	485.288	HMDB0260429	N-[2-[5-[[3-(2-Aminoethyl)-1H-indol-5-yl]-methoxymethoxy]-1H-indol-3-yl]ethyl]-N-propan-2-ylpropan-2-amine	0.440829	-1.18171	8.9875e-05	0.0117981
COVID-19-F.vs.COVID-19-A	346.33	HMDB0061665	15-hydroxyicosanoic acid	0.392661	-1.34864	1.04662e-05	0.00177803
COVID-19-F.vs.COVID-19-A	301.119	HMDB0248390	Ancymidol	2.21531	1.14751	0.0293133	0.668302
COVID-19-F.vs.COVID-19-A	182.058	HMDB0004827	Proline betaine	0.246139	-2.02245	0.00866125	0.471281
COVID-19-F.vs.COVID-19-A	601.264	HMDB0060661	APC	1.89432	0.921682	0.0195022	0.662615
COVID-19-F.vs.COVID-19-A	337.117	HMDB0256863	Alinamin	3.12534	1.64401	0.00856627	0.471281
COVID-19-F.vs.COVID-19-A	371.19	HMDB0246414	4-Dodecan-6-ylbenzenesulfonic Acid	0.29931	-1.74029	0.0499246	0.668302
COVID-19-F.vs.COVID-19-A	277.074	HMDB0245822	3-Aminopropylphosphonic acid	1.7948	0.843822	0.00145011	0.119655
COVID-19-F.vs.COVID-19-A	351.179	HMDB0302042	Carthamoside A1	0.442671	-1.17569	8.06278e-07	0.000326803
COVID-19-F.vs.COVID-19-A	230.101	HMDB0251614	N-[Bis(3-aminopropyl)amino]-N-hydroxynitrous amide	0.308307	-1.69756	3.53492e-07	0.000313888
COVID-19-F.vs.COVID-19-A	432.237	HMDB0041407	Clausarinol	0.359884	-1.4744	2.17366e-06	0.000570684
COVID-19-F.vs.COVID-19-A	225.113	HMDB0030039	Jasmolone	2.45331	1.29473	0.039324	0.668302
COVID-19-F.vs.COVID-19-A	575.258	HMDB0266580	PA(PGF1alpha/2:0)	0.437327	-1.19322	8.11468e-07	0.000326803
COVID-19-F.vs.COVID-19-A	637.348	HMDB0033241	Glycylalanylprolylmethionylphenylalanylvalinamide	0.490559	-1.0275	4.69927e-05	0.00646261
COVID-19-F.vs.COVID-19-A	359.182	HMDB0304782	Histidinyl-Tryptophan	0.425612	-1.23239	9.05271e-07	0.000326803
COVID-19-F.vs.COVID-19-A	179.055	HMDB0000169	D-Mannose	1.85088	0.888208	0.0391334	0.668302
COVID-19-F.vs.COVID-19-A	377.192	HMDB0254684	MeTRH	0.4057	-1.30151	0.000357994	0.0356513
COVID-19-F.vs.COVID-19-A	409.161	HMDB0030810	Porson	0.407494	-1.29515	1.15328e-06	0.000370073
COVID-19-F.vs.COVID-19-A	502.315	HMDB0260432	Asi-222	0.473979	-1.07711	1.99248e-07	0.000287715
COVID-19-F.vs.COVID-19-A	298.309		Palmitoyl N-Isopropylamide	0.542846	-0.881384	3.04451e-05	0.00439628
COVID-19-F.vs.COVID-19-A	548.312	HMDB0250470	Cortivazol	0.46426	-1.10699	0.000264999	0.028345
COVID-19-F.vs.COVID-19-A	144.101	HMDB0242107	(R)-1-Methylpiperidine-2-carboxylic acid	0.237858	-2.07183	0.00992736	0.494314
COVID-19-F.vs.COVID-19-A	660.423	LMGP03010049	PS(12:0/16:1(9Z))	0.513484	-0.961608	5.43435e-07	0.000313888
COVID-19-F.vs.COVID-19-A	494.193	HMDB0253324	Iberdomide	1.7866	0.837216	0.0059819	0.39263
COVID-19-F.vs.COVID-19-A	256.263	LMSP01040001	C16 Sphinganine	0.547693	-0.868562	3.74026e-06	0.000771562
COVID-19-F.vs.COVID-19-A	480.212	HMDB0014760	Nicardipine	1.92748	0.946718	0.0449743	0.668302
COVID-19-F.vs.COVID-19-A	775.68	HMDB0014651	Dextrothyroxine	0.436526	-1.19586	0.00194936	0.156382
COVID-19-F.vs.COVID-19-A	326.341	LMFA05000533	6Z,9Z-Heneicosadien-11R-ol	0.542976	-0.881039	4.83047e-07	0.000313888
COVID-19-F.vs.COVID-19-A	267.098	LMFA01050430	10-phospho-2E-decenoic acid	0.305877	-1.70898	0.00140283	0.119158
COVID-19-F.vs.COVID-19-A	284.294	HMDB0000269	Sphinganine	0.534936	-0.902563	3.13345e-06	0.000718171
COVID-19-F.vs.COVID-19-A	323.146	HMDB0033106	N6-Galacturonyl-L-lysine	0.593228	-0.753342	0.000149113	0.0179432
COVID-19-F.vs.COVID-19-A	615.244	HMDB0304575	chrysoeriol 7-O-neohesperidoside	1.87513	0.906992	0.0443229	0.668302
COVID-19-F.vs.COVID-19-A	445.19	HMDB0010353	15-Hydroxynorandrostene-3,17-dione glucuronide	3.99776	1.99919	0.0436469	0.668302
COVID-19-F.vs.COVID-19-A	117.054	HMDB0062269	1,2-Diacylglycerol-LD-PE-pool	1.73899	0.798253	0.0344537	0.668302
COVID-19-F.vs.COVID-19-A	530.346	HMDB0038189	Carindone	0.551948	-0.857395	4.84027e-08	0.000139787
COVID-19-F.vs.COVID-19-A	243.135	HMDB0242182	Hexanoylglutamine	2.02141	1.01536	0.049572	0.668302
COVID-19-F.vs.COVID-19-A	203.052	HMDB0006088	scyllo-Inositol	1.95522	0.967333	0.0491409	0.668302
COVID-19-F.vs.COVID-19-A	315.133	HMDB0249941	3-[4-(3-Trifluoromethyl-phenyl)-piperazin-1-yl]-dihydrofuran-2-one	2.53554	1.34229	0.0316521	0.668302
COVID-19-F.vs.COVID-19-A	1137.7	HMDB0119145	CL(8:0/i-12:0/13:0/14:0)	0.436182	-1.197	0.0120485	0.532376
COVID-19-F.vs.COVID-19-A	239.026	HMDB0243615	(4-Carbamimidoylphenyl)methanesulfonyl fluoride	0.663944	-0.590866	0.0202287	0.668302
COVID-19-F.vs.COVID-19-A	204.105	HMDB0244400	3-Cyclohexyl-1-propylsulfonic acid	0.628351	-0.670356	0.0333478	0.668302
COVID-19-F.vs.COVID-19-A	297.221	HMDB0014613	Tetrahydrocannabinol	3.84578	1.94328	0.0473558	0.668302
COVID-19-F.vs.COVID-19-A	267.131	HMDB0028908	Isoleucylhydroxyproline	1.65437	0.72628	0.0136932	0.541724
COVID-19-F.vs.COVID-19-A	1091.73	LMSP0601AA03	GM4(d18:1/20:0)	0.457746	-1.12738	0.012669	0.538164
COVID-19-F.vs.COVID-19-A	183.123	HMDB0015654	Methacholine	0.482388	-1.05173	0.0115797	0.527457
COVID-19-F.vs.COVID-19-A	609.313	HMDB0039161	Syndesine	3.79228	1.92307	0.0127937	0.538164
COVID-19-F.vs.COVID-19-A	196.877	HMDB0303424	Dipotassium phosphate	0.543749	-0.878987	0.0184667	0.658416
COVID-19-F.vs.COVID-19-A	1169.64	HMDB0294325	CDP-DG(i-22:0/6 keto-PGF1alpha)	0.423047	-1.24111	0.0360312	0.668302
COVID-19-F.vs.COVID-19-A	582.378	LMGP01020068	PC(O-16:0/3:0)	0.448433	-1.15704	0.0147884	0.569452
COVID-19-F.vs.COVID-19-A	507.27	HMDB0240601	LysoPG(16:0/0:0)	0.476806	-1.06853	1.52914e-05	0.00245342
COVID-19-F.vs.COVID-19-A	524.37	HMDB0010384	LysoPC(18:0/0:0)	0.590708	-0.759484	0.00485872	0.326325
COVID-19-F.vs.COVID-19-A	508.341	HMDB0012108	LysoPC(17:0/0:0)	0.593045	-0.753787	0.00844828	0.471281
COVID-19-F.vs.COVID-19-A	433.332	HMDB0003533	3a,7a,12a-Trihydroxy-5b-cholestan-26-al	0.391885	-1.3515	0.02154	0.668302
COVID-19-F.vs.COVID-19-A	366.24	LMSP01050007	C17 Sphingosine-1-phosphate	0.602559	-0.730826	0.00648023	0.415887
COVID-19-F.vs.COVID-19-A	320.166	HMDB0014906	Olopatadine	0.63821	-0.647897	0.0131582	0.538164
COVID-19-F.vs.COVID-19-A	438.297	LMGP00000055	CPA(18:0)	0.577351	-0.79248	0.0131925	0.538164
COVID-19-F.vs.COVID-19-A	584.357	LMGP03060001	PS(O-20:0/0:0)	0.254269	-1.97557	0.03506	0.668302
COVID-19-F.vs.COVID-19-A	119.016	HMDB0039786	Dihydro-4-mercapto-3(2H)-furanone	0.528473	-0.920097	0.0388745	0.668302
COVID-19-F.vs.COVID-19-A	433.332	HMDB0249329	2,3-Dihydro-5-hydroxy-2,2-dipentyl-4,6-di-tert-butylbenzofuran	0.400579	-1.31984	0.0251777	0.668302
COVID-19-F.vs.COVID-19-A	353.351	HMDB0031678	Pipericine	0.657294	-0.605388	0.0485328	0.668302
COVID-19-F.vs.COVID-19-A	1153.64	HMDB0294327	CDP-DG(i-22:0/PGF2alpha)	0.594608	-0.749989	0.0442925	0.668302
COVID-19-F.vs.COVID-19-A	493.39	HMDB0030014	(3beta,5alpha,6beta,24R)-Stigmastane-3,5,6-triol	0.444096	-1.17106	0.0399196	0.668302
COVID-19-F.vs.COVID-19-A	487.279	LMGP03050009	PS(14:0/0:0)	0.641049	-0.641494	0.00856909	0.471281
COVID-19-F.vs.COVID-19-A	196.069	HMDB0004225	2-Oxoarginine	0.639423	-0.645157	0.000405485	0.0390346
COVID-19-F.vs.COVID-19-A	209.067	HMDB0002123	1,3,7-Trimethyluric acid	0.445018	-1.16807	0.0396087	0.668302
COVID-19-F.vs.COVID-19-A	417.284	HMDB0037183	Polysorbate 60	3.29502	1.72029	0.0223653	0.668302
COVID-19-F.vs.COVID-19-A	284.258	HMDB0250290	cis-Linoleic acid	0.609288	-0.714805	0.00132839	0.116254
COVID-19-F.vs.COVID-19-A	568.362	HMDB0011128	LysoPC(0:0/18:0)	0.660902	-0.597491	0.0132305	0.538164
COVID-19-F.vs.COVID-19-A	494.359	HMDB0255284	N(4)-Oleylcytosine arabinoside	0.581946	-0.781042	0.0394208	0.668302
COVID-19-F.vs.COVID-19-A	283.263	HMDB0029557	Dihydroisophorol	0.633861	-0.657762	0.0188899	0.662615
COVID-19-F.vs.COVID-19-A	460.268	HMDB0250266	Cinobufagin	0.438442	-1.18954	1.69091e-05	0.00257018
COVID-19-F.vs.COVID-19-A	552.401	HMDB0010390	LysoPC(20:0/0:0)	0.564989	-0.823706	0.0114017	0.527457
COVID-19-F.vs.COVID-19-A	293.104		Climbazole	0.606079	-0.722422	0.0485226	0.668302
COVID-19-F.vs.COVID-19-A	512.334	LMGL06010002	MGTS(16:0/0:0)	0.477761	-1.06564	0.0307755	0.668302
COVID-19-F.vs.COVID-19-A	323.008	HMDB0260294	Bis(4-nitrophenyl) hydrogen phosphate	19.2727	4.26849	0.0454811	0.668302
COVID-19-F.vs.COVID-19-A	556.326	LMGP03060002	PS(O-18:0/0:0)	0.488262	-1.03427	0.0465491	0.668302
COVID-19-F.vs.COVID-19-A	203.15	HMDB0003334	Symmetric dimethylarginine	1.57409	0.654519	0.0325675	0.668302
COVID-19-F.vs.COVID-19-A	599.225	HMDB0254490	Met-Gln-Cys-Asn-Ser	2.60946	1.38375	0.0239708	0.668302
COVID-19-F.vs.COVID-19-A	453.166	LMST01130017	19-oxodesacetylcinobufagin	0.663109	-0.592682	0.00220618	0.172201
COVID-19-F.vs.COVID-19-A	538.385	LMGP01050041	PC(19:0/0:0)	0.536155	-0.899277	0.0360752	0.668302
COVID-19-F.vs.COVID-19-A	467.372	LMST01030128	6alpha-Hydroxycastasterone	0.546508	-0.871686	0.0447185	0.668302
COVID-19-F.vs.COVID-19-A	286.228	HMDB0247397	N-(1,3-Dimethylbutyl)-N'-phenyl-p-phenylenediamine	0.530755	-0.913883	0.0443068	0.668302
COVID-19-F.vs.COVID-19-A	465.359	HMDB0060138	5beta-Cholestane-3alpha,7alpha,27-triol	0.567907	-0.816274	0.0473445	0.668302
COVID-19-F.vs.COVID-19-A	519.403	LMST01060011	7beta-acetoxy-gorgostan-3beta,5alpha,6beta-triol	0.519608	-0.944504	0.0429385	0.668302
COVID-19-F.vs.COVID-19-A	314.077	HMDB0131420	Malvidin	0.626575	-0.674442	0.00985208	0.494314
COVID-19-F.vs.COVID-19-A	185.118	LMFA01060033	9-oxo capric acid	0.647043	-0.628066	0.0414522	0.668302
COVID-19-F.vs.COVID-19-A	593.479	HMDB0299042	DG(18:1(12Z)-2OH(9,10)/i-15:0/0:0)	0.559376	-0.83811	0.0342219	0.668302
COVID-19-F.vs.HC	515.262	LMFA13030010	3-O-alpha-L-rhamnopyranosyl-3-hydroxyoctanoyl-3-hydroxydecanoic acid	0.0352449	-4.82644	0.0313314	0.146179
COVID-19-F.vs.HC	291.101	HMDB0031874	N-gamma-Glutamyl-S-allylcysteine	14473.8	13.8212	0.0437692	0.176298
COVID-19-F.vs.HC	450.378	HMDB0303271	Polyglycerol esters of fatty acids	41.0134	5.35802	0.0400725	0.168456
COVID-19-F.vs.HC	346.092	LMPK12070143	Bryaquinone	270.95	8.08188	0.0161988	0.102593
COVID-19-F.vs.HC	321.068	HMDB0257685	2-[1-(2-Fluorophenyl)ethylamino]-5-methyl-5-(trifluoromethyl)-1,3-thiazol-4-one	16.1298	4.01166	0.0428348	0.175161
COVID-19-F.vs.HC	557.346	LMPK04000044	Formicolide B	66.224	6.04928	0.00152405	0.0252516
COVID-19-F.vs.HC	286.177	HMDB0029567	Hydroxy-alpha-sanshool	0.00342495	-8.1897	0.0448678	0.178482
COVID-19-F.vs.HC	516.098	HMDB0247486	Mdz-glucuronide	1648.63	10.687	0.0385606	0.164582
COVID-19-F.vs.HC	271.065	HMDB0250998	Dendrodoine	508.251	8.9894	0.0349416	0.156452
COVID-19-F.vs.HC	280.263	LMFA06000102	9,12,15-octadecatrienal	0.0100377	-6.63843	0.0327024	0.149082
COVID-19-F.vs.HC	521.073	HMDB0246324	4-[2-[(Benzothiazol-2-yl)thio]ethyl]-1H-imidazole	146.783	7.19754	0.0025956	0.0334647
COVID-19-F.vs.HC	353.161	HMDB0060933	Propofol glucuronide	7958.14	12.9582	0.0318223	0.147343
COVID-19-F.vs.HC	258.044	HMDB0240719	Metanephrine sulfate	150.078	7.22957	0.0198387	0.113454
COVID-19-F.vs.HC	225.999		Acetic acid, (2-benzothiazolylthio)-	282.798	8.14363	0.0445893	0.178022
COVID-19-F.vs.HC	326.085	HMDB0014821	Midazolam	5622.91	12.4571	0.0371996	0.16253
COVID-19-F.vs.HC	343.078	HMDB0304734	Sitostanol-beta	11.6787	3.5458	0.0427862	0.175161
COVID-19-F.vs.HC	463.232	HMDB0010338	11-Oxo-androsterone glucuronide	7.23522	2.85504	0.00695763	0.0616369
COVID-19-F.vs.HC	275.09	HMDB0246883	5'-N-Methylcarboxamidoadenosine	33.3859	5.06117	0.03572	0.159443
COVID-19-F.vs.HC	312.158	HMDB0034371	Piperettine	0.0122834	-6.34715	0.00894854	0.0702266
COVID-19-F.vs.HC	318.181	HMDB0029087	Tryptophyl-Leucine	0.125991	-2.9886	1.79292e-06	0.000272524
COVID-19-F.vs.HC	399.138	HMDB0030081	Carissanol	1910.02	10.8994	0.00529337	0.0518212
COVID-19-F.vs.HC	195.087	HMDB0001847	Caffeine	0.0465593	-4.42479	0.0218237	0.120929
COVID-19-F.vs.HC	363.304	HMDB0254232	1-Piperidinepropanol, alpha-cyclohexyl-4-(3-hydroxyphenyl)-3,4-dimethyl-	42.5544	5.41124	0.0112491	0.0814219
COVID-19-F.vs.HC	339.233	HMDB0244434	2,2'-Methylenebis(4-methyl-6-tert-butylphenol)	11.0278	3.46307	0.0231001	0.123734
COVID-19-F.vs.HC	619.382	HMDB0029315	Asparagoside B	41.8008	5.38546	0.0131303	0.0902866
COVID-19-F.vs.HC	349.151	HMDB0256703	Porfiromycin	0.0193573	-5.69098	0.0388885	0.165405
COVID-19-F.vs.HC	345.274	HMDB0257702	18-Nitrooctadec-9-enoic acid	0.0802919	-3.6386	1.47436e-05	0.0015207
COVID-19-F.vs.HC	673.352	HMDB0029780	2alpha-Hydroxypyracrenic acid	17.5062	4.12979	0.00855673	0.0684674
COVID-19-F.vs.HC	695.363	HMDB0060818	Digoxigenin bisdigitoxoside	13.2292	3.72565	0.0124914	0.0871383
COVID-19-F.vs.HC	263.236	HMDB0037519	2-(5,8-Tetradecadienyl)cyclobutanone	6.36094	2.66924	0.0215001	0.119869
COVID-19-F.vs.HC	464.191	HMDB0060916	Etodolac acyl glucuronide	0.0768634	-3.70156	0.00140093	0.0237993
COVID-19-F.vs.HC	417.335	LMST03020274	(24S)-24,25-dihydroxyvitamin D3 / (24S)-24,25-dihydroxycholecalciferol	11.3146	3.50012	0.0167926	0.104972
COVID-19-F.vs.HC	592.368	HMDB0040135	Hydroxydestruxin B	6.0513	2.59725	0.0295577	0.142489
COVID-19-F.vs.HC	399.325	LMST01010324	3beta-hydroxy-5alpha-cholest-8(9),14(15)-dien-23-one	10.7773	3.42993	0.0076723	0.0647883
COVID-19-F.vs.HC	225.09		4-Hydroxychalcone	6.46821	2.69337	0.00185872	0.0282046
COVID-19-F.vs.HC	468.343	LMGP01060009	PC(O-15:0/0:0)	0.109908	-3.18563	1.58706e-05	0.0015805
COVID-19-F.vs.HC	331.128	HMDB0256714	2-(4-Amino-1-isopropyl-1H-pyrazolo[3,4-d]pyrimidin-3-yl)-1H-indol-5-ol	6.04903	2.5967	0.000227625	0.0075561
COVID-19-F.vs.HC	679.314	HMDB0250416	4-Piperidinol, 1-(3-phenothiazin-10-ylpropyl)-	13.5006	3.75495	0.0320609	0.147638
COVID-19-F.vs.HC	584.357	LMGP03060001	PS(O-20:0/0:0)	0.0635958	-3.97492	1.69963e-07	4.90854e-05
COVID-19-F.vs.HC	300.18	HMDB0240724	Suberoyl-L-carnitine	5.35564	2.42106	0.0425212	0.174682
COVID-19-F.vs.HC	456.331	HMDB0241532	(9S,10E,12S,13S)-9,12,13-Trihydroxyoctadec-10-enoylcarnitine	9.78528	3.29061	0.0374296	0.162625
COVID-19-F.vs.HC	229.154	HMDB0304810	Pro-Ile	7.12869	2.83364	0.0140049	0.0945007
COVID-19-F.vs.HC	347.221	HMDB0013157	18-Hydroxy-11-dehydrotetrahydrocorticosterone	0.0664366	-3.91188	7.06601e-05	0.00425138
COVID-19-F.vs.HC	168.029	HMDB0303976	(4S)-4-hydroxy-2,3,4,5-tetrahydro-(2S)-dipicolinate	70.1051	6.13145	0.0165016	0.103629
COVID-19-F.vs.HC	279.128	HMDB0028767	Aspartyl-Gamma-glutamate	8.47879	3.08386	0.0176654	0.10809
COVID-19-F.vs.HC	133.08		N,N'-Diethylthiourea	4.36913	2.12735	0.00786821	0.0656746
COVID-19-F.vs.HC	530.198		Colchicoside	0.147887	-2.75744	0.000180096	0.00702861
COVID-19-F.vs.HC	159.029	HMDB0000225	Oxoadipic acid	4.08019	2.02864	0.0392423	0.166281
COVID-19-F.vs.HC	405.192	HMDB0012613	19-Oic-deoxycorticosterone	0.149299	-2.74372	2.93564e-08	1.69563e-05
COVID-19-F.vs.HC	336.073	HMDB0011658	2,8-Dihydroxyquinoline-beta-D-glucuronide	7.61017	2.92793	0.0388281	0.165392
COVID-19-F.vs.HC	399.325	LMFA07010407	13E,15E,18Z,20Z-pentacosatetraen-11-ynyl acetate	10.5468	3.39873	0.0187155	0.110532
COVID-19-F.vs.HC	480.343	HMDB0010407	LysoPC(P-16:0/0:0)	0.102395	-3.28779	0.0186201	0.110194
COVID-19-F.vs.HC	305.085	HMDB0002721	1-Methylinosine	6.9924	2.80579	0.0330271	0.150161
COVID-19-F.vs.HC	360.292	HMDB0013650	Arachidonoyl Serinol	0.142475	-2.81122	0.000857691	0.0169195
COVID-19-F.vs.HC	217.017	HMDB0304908	2-(2-Hydroxyethyl)phenyl hydrogen sulfate	0.20083	-2.31596	0.0250615	0.129245
COVID-19-F.vs.HC	305.085	HMDB0029894	Xylobiose	8.85008	3.14569	0.0304596	0.14424
COVID-19-F.vs.HC	188.035	HMDB0002005	Methionine sulfoxide	8.23964	3.04258	0.0351635	0.157202
COVID-19-F.vs.HC	241.058	HMDB0029026	Prolyl-Serine	0.0155011	-6.01149	0.0163286	0.102972
COVID-19-F.vs.HC	262.164	HMDB0061189	3-Hydroxyisovalerylcarnitine	4.10221	2.0364	0.0143456	0.0959978
COVID-19-F.vs.HC	251.136	HMDB0240365	N,N,N-Trimethyl-L-alanyl-L-proline betaine	6.28043	2.65086	0.011861	0.0839573
COVID-19-F.vs.HC	193.048	HMDB0014991	Temozolomide	16.7308	4.06444	0.0222508	0.121936
COVID-19-F.vs.HC	180.052	HMDB0244899	1H-Pyrazolo[3,4-d]pyrimidin-4-amine	9.07241	3.18149	0.0177909	0.108626
COVID-19-F.vs.HC	267.11	HMDB0259318	tubercidin	6.32735	2.6616	0.00828495	0.0670222
COVID-19-F.vs.HC	240.087	HMDB0257806	3-[2-Carboxyprop-1-enyl(ethoxycarbonyl)amino]-2-methylprop-2-enoic acid	0.110147	-3.1825	0.00661953	0.0600486
COVID-19-F.vs.HC	443.232	HMDB0244384	(6R)-6-(2-Hydroxy-2-methylpropyl)-3-[(1R)-1-[4-(1-methyl-2-oxopyridin-4-yl)phenyl]ethyl]-6-phenyl-1,3-oxazinan-2-one	0.0953057	-3.39129	0.0432921	0.175354
COVID-19-F.vs.HC	189.159	HMDB0001325	N6,N6,N6-Trimethyl-L-lysine	4.68957	2.22945	0.00667297	0.0602235
COVID-19-F.vs.HC	243.033	HMDB0059983	4-phenylbutanic acid-O-sulphate	0.135612	-2.88244	0.00630335	0.05816
COVID-19-F.vs.HC	511.323	HMDB0034523	Queretaroic acid	0.177261	-2.49606	0.0010077	0.0188391
COVID-19-F.vs.HC	152.068	HMDB0242326	(1r,2s)-2-Aminocyclopentanecarboxylic acid	5.313	2.40953	0.0124678	0.0871383
COVID-19-F.vs.HC	413.14	HMDB0037260	Todatriol glucoside	5.1326	2.35969	0.0447812	0.178384
COVID-19-F.vs.HC	707.096	HMDB0001507	Diguanosine diphosphate	0.190519	-2.39199	0.000329354	0.00907241
COVID-19-F.vs.HC	639.109	HMDB0060872	Sorafenib beta-D-Glucuronide	0.189233	-2.40176	0.000253004	0.00794212
COVID-19-F.vs.HC	131.053	HMDB0032271	Ethyl 3-mercaptobutyrate	11.2082	3.48648	0.0188976	0.11138
COVID-19-F.vs.HC	281.247	HMDB0034297	Ricinoleic acid	3.68443	1.88144	0.0204519	0.11627
COVID-19-F.vs.HC	286.143	HMDB0029377	Piperine	0.0729913	-3.77613	0.0213207	0.119794
COVID-19-F.vs.HC	571.121	HMDB0039972	4'-Hydroxyanigorootin	0.20294	-2.30088	0.000279639	0.0083404
COVID-19-F.vs.HC	205.06	HMDB0029862	Cyromazine	0.128307	-2.96233	0.00200412	0.0293802
COVID-19-F.vs.HC	465.302	HMDB0242632	Sisomicin sulfate	26.599	4.7333	0.00639525	0.05882
COVID-19-F.vs.HC	505.144	HMDB0259055	Thymol blue	0.186758	-2.42076	0.000216571	0.00745271
COVID-19-F.vs.HC	367.159	HMDB0001032	Dehydroepiandrosterone sulfate	0.209545	-2.25467	0.000327461	0.00907241
COVID-19-F.vs.HC	376.985		AMBROXOL	2020.67	10.9806	0.00370287	0.0402026
COVID-19-F.vs.HC	543.39	LMFA01170021	Pentadecanedioic acid	0.278348	-1.84504	0.0116076	0.0827725
COVID-19-F.vs.HC	280.154	HMDB0031802	(±)-Metalaxyl	3.54973	1.82771	0.000725019	0.0151729
COVID-19-F.vs.HC	617.302	HMDB0259343	Tyr-ile-gly-ser-arg	0.281978	-1.82635	0.000154349	0.00646029
COVID-19-F.vs.HC	515.287	HMDB0296917	DG(2:0/0:0/PGF2alpha)	0.137143	-2.86625	0.0408348	0.169826
COVID-19-F.vs.HC	219.133	HMDB0249659	Carboxyethyllysine	4.82163	2.26952	0.0156186	0.100236
COVID-19-F.vs.HC	242.043	HMDB0304531	vanillyl mandelate	0.239211	-2.06364	0.00538835	0.0522998
COVID-19-F.vs.HC	268.117	HMDB0038926	Samin	0.162522	-2.62129	0.00673412	0.0605861
COVID-19-F.vs.HC	338.134	HMDB0247872	[[(3R,4R,5S,6R)-3-Acetamido-4,5-dihydroxy-6-(hydroxymethyl)oxan-2-yl]amino] N-phenylcarbamate	4.44378	2.15179	0.0230168	0.123734
COVID-19-F.vs.HC	282.071	HMDB0255794	1-[3,4-Dihydroxy-5-(hydroxymethyl)oxolan-2-yl]-5-hydroxyimidazole-4-carboxamide	6.87398	2.78114	0.0304243	0.14424
COVID-19-F.vs.HC	333.097	HMDB0030383	Zapotidine	8.58084	3.10112	0.030706	0.144717
COVID-19-F.vs.HC	265.109	HMDB0255579	Nicaraven	7.37604	2.88285	0.0326882	0.149082
COVID-19-F.vs.HC	413.136	LMPK12100022	6-Butyryl-5-hydroxy-4-phenylseselin	0.225204	-2.1507	0.000166821	0.00672792
COVID-19-F.vs.HC	538.352	HMDB0242413	Deoxycholylphenylalanine	0.227267	-2.13754	0.00199906	0.0293802
COVID-19-F.vs.HC	282.133	HMDB0257478	Sanfetrinem	0.166521	-2.58623	0.00514018	0.0511149
COVID-19-F.vs.HC	232.154	HMDB0002013	Butyrylcarnitine	3.74052	1.90324	0.0179775	0.108885
COVID-19-F.vs.HC	299.125	HMDB0033143	Pyrraline	30.4348	4.92765	0.00891514	0.0702266
COVID-19-F.vs.HC	345.143	HMDB0247525	10-(Phosphonooxy)decyl methacrylate	0.300371	-1.73518	8.65494e-05	0.00490107
COVID-19-F.vs.HC	263.104	HMDB0006344	Phenylacetylglutamine	6.46459	2.69256	0.0332821	0.150893
COVID-19-F.vs.HC	352.165	HMDB0029006	Phenylalanyltryptophan	0.262589	-1.92912	1.03584e-07	3.73938e-05
COVID-19-F.vs.HC	153.03	HMDB0001212	Hydantoin-5-propionic acid	5.57961	2.48017	0.00938736	0.072272
COVID-19-F.vs.HC	317.21	HMDB0000344	2-Methoxyestradiol-3-methylether	0.0764302	-3.70971	5.41921e-05	0.00347793
COVID-19-F.vs.HC	498.113	LMPK12010029	Pelargonidin 3-(6''-acetylglucoside)	0.231166	-2.113	0.000109263	0.00553597
COVID-19-F.vs.HC	145.061	HMDB0003423	D-Glutamine	6.47919	2.69581	0.0327279	0.149082
COVID-19-F.vs.HC	337.113	HMDB0254835	Molinate	0.194879	-2.35935	0.00270316	0.034238
COVID-19-F.vs.HC	377.069	HMDB0252305	Flindokalner	6.24867	2.64355	0.0154031	0.099739
COVID-19-F.vs.HC	539.25	HMDB0010357	Tetrahydroaldosterone-3-glucuronide	0.175629	-2.5094	1.83771e-05	0.00160827
COVID-19-F.vs.HC	271.132	HMDB0245536	2'-Fluoro-2',3'-dideoxyadenosine	0.19312	-2.37243	0.00459866	0.0472631
COVID-19-F.vs.HC	269.125	HMDB0061115	Lenticin	0.22387	-2.15927	0.00424429	0.0447212
COVID-19-F.vs.HC	331.091	HMDB0010738	1-Methylxanthine	6.11571	2.61252	0.0277345	0.137153
COVID-19-F.vs.HC	289.252	LMFA01031210	7E,13E,17Z-Eicosatrienoic acid	0.190185	-2.39452	0.000282328	0.0083404
COVID-19-F.vs.HC	351.254	HMDB0011539	MG(0:0/18:3(6Z,9Z,12Z)/0:0)	0.161408	-2.63122	0.00191344	0.0287814
COVID-19-F.vs.HC	233.112	HMDB0240645	gamma-Glutamyl-2-aminobutyric acid	6.20237	2.63282	0.0495944	0.189707
COVID-19-F.vs.HC	552.401	HMDB0010390	LysoPC(20:0/0:0)	0.239024	-2.06477	2.34585e-05	0.00199259
COVID-19-F.vs.HC	499.292	HMDB0303085	1-(4-O-beta-D-glucopyranosyl-3-methoxyphenyl)-3,5-dihydroxydecane	0.231246	-2.1125	0.00183052	0.0282046
COVID-19-F.vs.HC	399.079	HMDB0252783	Glucose lactate pyruvate	5.99421	2.58357	0.0275539	0.136728
COVID-19-F.vs.HC	448.245	HMDB0014822	Tobramycin	0.288228	-1.79472	0.00127646	0.0220744
COVID-19-F.vs.HC	523.287	HMDB0014554	Mupirocin	0.213327	-2.22886	0.000300519	0.00859307
COVID-19-F.vs.HC	607.238	HMDB0259948	Lificiguat	0.16534	-2.59649	1.81606e-05	0.00160827
COVID-19-F.vs.HC	582.378	LMGP01020068	PC(O-16:0/3:0)	0.210151	-2.2505	6.06684e-06	0.000761784
COVID-19-F.vs.HC	480.154	HMDB0037567	6-beta-D-Glucopyranosyldiosmetin	118.119	6.8841	0.0246039	0.127569
COVID-19-F.vs.HC	232.227	HMDB0036219	Octyl 2-methylbutyrate	0.212411	-2.23507	0.000185824	0.00715546
COVID-19-F.vs.HC	494.193	HMDB0253324	Iberdomide	6.78836	2.76306	1.74188e-06	0.000272524
COVID-19-F.vs.HC	348.107	HMDB0247381	H-Arg(NO2)-Obzl	3.26062	1.70515	0.00748619	0.0641917
COVID-19-F.vs.HC	379.283	HMDB0011549	MG(0:0/20:4(8Z,11Z,14Z,17Z)/0:0)	5.5615	2.47548	0.0414916	0.171427
COVID-19-F.vs.HC	339.267	HMDB0249381	1-(2-Methoxyethoxy)hexadecane	0.192643	-2.376	0.0374466	0.162625
COVID-19-F.vs.HC	313.238	LMFA07040053	1-methylpropyl-tridecanolide	0.211795	-2.23926	0.0144127	0.0960799
COVID-19-F.vs.HC	433.332	HMDB0003533	3a,7a,12a-Trihydroxy-5b-cholestan-26-al	0.280608	-1.83337	6.07703e-05	0.00381532
COVID-19-F.vs.HC	132.076	HMDB0000064	Creatine	2.64263	1.40197	0.00935713	0.0722582
COVID-19-F.vs.HC	246.169	HMDB0000688	Isovalerylcarnitine	2.86025	1.51614	0.0435695	0.175739
COVID-19-F.vs.HC	176.128	HMDB0062762	L-argininium(1+)	2.97539	1.57308	0.0377251	0.163099
COVID-19-F.vs.HC	188.986	HMDB0240263	Hydroquinone sulfate	0.237143	-2.07617	0.0105377	0.0778331
COVID-19-F.vs.HC	454.328	LMGP01060007	PC(O-14:0/0:0)	0.128682	-2.95811	0.0156632	0.1003
COVID-19-F.vs.HC	1091.73	LMSP0601AA03	GM4(d18:1/20:0)	0.273425	-1.87078	0.00013352	0.00602511
COVID-19-F.vs.HC	384.114	HMDB0255303	N6-Succinyl Adenosine	6.29371	2.65391	0.0218493	0.120929
COVID-19-F.vs.HC	339.096	HMDB0039889	4-O-beta-D-Glucopyranuronosyl-L-fucose	3.28219	1.71466	0.0226734	0.123643
COVID-19-F.vs.HC	316.117	LMPK12100011	Kuhlmannin	0.162639	-2.62026	0.0182912	0.109143
COVID-19-F.vs.HC	218.997	HMDB0060015	Phenol sulphate	0.0436305	-4.51852	0.0220771	0.121214
COVID-19-F.vs.HC	186.055	HMDB0059765	3-Indolehydracrylic acid	0.266458	-1.90802	0.0112917	0.0815262
COVID-19-F.vs.HC	268.105	HMDB0250519	Cppene	0.420516	-1.24977	9.71108e-07	0.000188031
COVID-19-F.vs.HC	262.237	LMFA01050044	omega-hydroxy myristic acid	0.227316	-2.13723	1.44874e-05	0.0015207
COVID-19-F.vs.HC	309.081	HMDB0033627	D-Erythroascorbic acid 1'-a-D-glucoside	5.85756	2.5503	0.0319367	0.147343
COVID-19-F.vs.HC	350.151	HMDB0029090	Tryptophyl-Phenylalanine	0.300222	-1.7359	7.70615e-05	0.00445107
COVID-19-F.vs.HC	257.112	HMDB0250058	(3s)-3-(Benzyloxy)-L-Aspartic Acid	5.44572	2.44512	0.031052	0.145734
COVID-19-F.vs.HC	607.349	LMST01010192	ecdysone 25-O-D-glucopyranoside	4.89476	2.29124	0.0114156	0.0820106
COVID-19-F.vs.HC	167.034	HMDB0254590	Methyl gallate	0.195466	-2.35501	0.0137996	0.0933333
COVID-19-F.vs.HC	188.128	HMDB0253927	L-Valine, N-(2-hydroxy-3-butenyl)-	2.59101	1.37351	0.017442	0.10809
COVID-19-F.vs.HC	512.334	LMGL06010002	MGTS(16:0/0:0)	0.22433	-2.1563	2.24252e-07	5.88762e-05
COVID-19-F.vs.HC	365.135	HMDB0033108	Semilepidinoside B	5.4364	2.44265	0.0438864	0.176524
COVID-19-F.vs.HC	255.21	HMDB0248392	5,16-Androstadien-3beta-ol	0.283594	-1.8181	0.00153593	0.0252516
COVID-19-F.vs.HC	481.188	HMDB0034463	Austin	0.265757	-1.91182	0.00111463	0.0198751
COVID-19-F.vs.HC	204.981	HMDB0060016	Pyrogallol-1-O-sulphate	0.0376442	-4.73143	0.0450568	0.178742
COVID-19-F.vs.HC	593.479	HMDB0299042	DG(18:1(12Z)-2OH(9,10)/i-15:0/0:0)	0.286816	-1.8018	0.00153888	0.0252516
COVID-19-F.vs.HC	552.211	HMDB0243654	(p-SCN-Bn)-dota	2.742	1.45523	0.0230845	0.123734
COVID-19-F.vs.HC	395.065	HMDB0301766	Edetate disodium	0.454443	-1.13783	0.013669	0.092885
COVID-19-F.vs.HC	494.359	LMGP01070007	PC(P-17:0/0:0)	0.288538	-1.79317	0.00113176	0.0199299
COVID-19-F.vs.HC	161.023		4-Hydroxycoumarin	0.242557	-2.04361	0.0232638	0.123734
COVID-19-F.vs.HC	335.184	LMPR0103090037	Deltoidin A	2.47467	1.30724	0.0092207	0.0717773
COVID-19-F.vs.HC	114.128	HMDB0254637	Methylenecyclohexane	0.344637	-1.53685	0.000551011	0.0127283
COVID-19-F.vs.HC	347.123	HMDB0062186	1-Deoxy-1-(N6-lysino)-D-fructose	3.22533	1.68945	0.0153831	0.099739
COVID-19-F.vs.HC	322.123	HMDB0029368	Saxitoxin	3.06208	1.61451	0.018331	0.109155
COVID-19-F.vs.HC	775.68	HMDB0014651	Dextrothyroxine	0.311699	-1.68177	0.000148331	0.00629972
COVID-19-F.vs.HC	649.249		HYDROLYSIS PRODUCT OF BUSSEIN	0.508304	-0.976236	0.0482154	0.188274
COVID-19-F.vs.HC	357.278	HMDB0000308	3b-Hydroxy-5-cholenoic acid	0.231889	-2.10849	0.0190914	0.111611
COVID-19-F.vs.HC	255.231	LMFA01030262	cis-Palmitvaccenic acid	2.75528	1.4622	0.0307173	0.144717
COVID-19-F.vs.HC	317.114	HMDB0035191	(2S,4R)-4-(9H-Pyrido[3,4-b]indol-1-yl)-1,2,4-butanetriol	2.98658	1.57849	0.0251789	0.12962
COVID-19-F.vs.HC	556.326	LMGP03060002	PS(O-18:0/0:0)	0.243453	-2.03828	3.35894e-07	8.08384e-05
COVID-19-F.vs.HC	264.118	HMDB0240254	Creatine riboside	1558	10.6055	0.0364634	0.161659
COVID-19-F.vs.HC	172.096	HMDB0094722	5-hydroxyhexanoylglycine	7.42119	2.89165	0.00474945	0.0486398
COVID-19-F.vs.HC	413.2	HMDB0241920	N-Palmitoyl Arginine	0.280684	-1.83298	0.000872924	0.0169195
COVID-19-F.vs.HC	411.134	HMDB0258682	Balipodect	5.43051	2.44109	0.00199388	0.0293802
COVID-19-F.vs.HC	583.254	HMDB0245624	21H-Biline-8,12-dipropanoicacid, 3,18-diethenyl-1,19,22,24-tetrahydro-2,7,13,17-tetramethyl-1,19-dioxo-	4.32084	2.11131	0.0109891	0.0803456
COVID-19-F.vs.HC	164.073	HMDB0040237	Dihydro-2-methoxy-2-methyl-3(2H)-thiophenone	5.07226	2.34263	0.0422266	0.173719
COVID-19-F.vs.HC	494.359	HMDB0255284	N(4)-Oleylcytosine arabinoside	0.280464	-1.83411	0.000136648	0.00607136
COVID-19-F.vs.HC	173.092	HMDB0000721	Glycylproline	0.4094	-1.28842	7.95171e-06	0.000956855
COVID-19-F.vs.HC	531.157	HMDB0249656	Carboxydextran	22.8111	4.51167	0.019257	0.111637
COVID-19-F.vs.HC	494.325	HMDB0010382	LysoPC(16:0/0:0)	0.327035	-1.61248	0.000559729	0.0127283
COVID-19-F.vs.HC	246.123		ACETYLTRYPTOPHANAMIDE	0.4526	-1.14369	2.91671e-08	1.69563e-05
COVID-19-F.vs.HC	219.077	HMDB0259337	Tyr-Gly	4.24655	2.08629	0.0181527	0.10907
COVID-19-F.vs.HC	217.097	HMDB0013894	S-4-Hydroxymephenytoin	0.465197	-1.10409	1.73806e-09	2.48962e-06
COVID-19-F.vs.HC	303.17	HMDB0260424	7-[4-(Dimethylamino)phenyl]-N-hydroxy-4,6-dimethyl-7-oxohepta-3,5-dienamide	25.0664	4.64768	0.0396065	0.16696
COVID-19-F.vs.HC	227.138	HMDB0028866	Hydroxyprolyl-Isoleucine	6.28297	2.65145	0.0495299	0.189707
COVID-19-F.vs.HC	361.138	HMDB0006045	Dityrosine	0.362844	-1.46258	0.000197427	0.00719322
COVID-19-F.vs.HC	211.024	HMDB0002334	Benzoquinoneacetic acid	0.265052	-1.91565	0.00082893	0.0167409
COVID-19-F.vs.HC	161.012	HMDB0031861	2-Acetylpyrazine	0.157297	-2.66843	0.015151	0.0987723
COVID-19-F.vs.HC	211.107	HMDB0040573	Tetraacetylethylenediamine	4.81265	2.26683	0.0339881	0.153371
COVID-19-F.vs.HC	1025.68	HMDB0258633	Surfactin A	0.313226	-1.67472	0.00261888	0.0336147
COVID-19-F.vs.HC	302.102	LMPK12100005	7,3'-Dihydroxy-4'-methoxy-4-phenylcoumarin	2.78475	1.47755	0.00935754	0.0722582
COVID-19-F.vs.HC	335.221	HMDB0062479	10-hydroxy-11S,12S-epoxy-5Z,8Z,14Z-eicosatrienoic acid	0.294823	-1.76208	0.002063	0.0298181
COVID-19-F.vs.HC	346.24	HMDB0240594	N-Palmitoyltaurine	0.277616	-1.84884	0.00824087	0.0668529
COVID-19-F.vs.HC	443.315	HMDB0038498	Polyporusterone E	4.54864	2.18544	0.0285384	0.139328
COVID-19-F.vs.HC	332.261	HMDB0249586	Cannabidiol	0.350107	-1.51413	0.000365109	0.00967371
COVID-19-F.vs.HC	301.154	HMDB0244223	1,4,10,13-Tetraoxa-7,16-diazacyclooctadecane	5.33563	2.41566	0.00230902	0.031161
COVID-19-F.vs.HC	391.286	HMDB0000626	Deoxycholic acid	0.245761	-2.02467	0.023774	0.125669
COVID-19-F.vs.HC	195.112	HMDB0244117	1,2,3,4-Tetrahydroisoquinoline-3-carboxylic acid	0.334836	-1.57847	0.000111251	0.00553955
COVID-19-F.vs.HC	245.185	HMDB0028910	Isoleucyl-Isoleucine	0.392688	-1.34854	0.00367082	0.0402026
COVID-19-F.vs.HC	147.003	HMDB0244040	2,2,2-Trifluoroethyl	4.90707	2.29486	0.000981247	0.0185218
COVID-19-F.vs.HC	290.159	HMDB0000552	3-Methylglutarylcarnitine	3.24812	1.6996	0.0498279	0.190097
COVID-19-F.vs.HC	433.332	HMDB0249329	2,3-Dihydro-5-hydroxy-2,2-dipentyl-4,6-di-tert-butylbenzofuran	0.309538	-1.69181	0.00205869	0.0298181
COVID-19-F.vs.HC	613.36	LMST05050017	Kurilensoside H	6.07988	2.60404	2.81121e-05	0.00219426
COVID-19-F.vs.HC	175.144	HMDB0252051	Ethyl lysine	2.46025	1.29881	0.0404445	0.168832
COVID-19-F.vs.HC	202.216	LMFA05000154	3Z-Dodecen-1-ol	0.303508	-1.7202	5.04815e-06	0.000662684
COVID-19-F.vs.HC	363.12	LMFA01090038	3-iodo-hexadecanoic acid	3.63077	1.86028	0.0316357	0.146887
COVID-19-F.vs.HC	190.086	HMDB0002302	Indole-3-propionic acid	0.204231	-2.29173	0.000591546	0.0131414
COVID-19-F.vs.HC	443.183	LMST01120005	Strophanthidin	0.282185	-1.82529	0.00216196	0.030163
COVID-19-F.vs.HC	179.055	HMDB0000169	D-Mannose	2.64905	1.40547	0.00565502	0.0539
COVID-19-F.vs.HC	218.138	HMDB0000824	Propionylcarnitine	2.5155	1.33085	0.0148793	0.098333
COVID-19-F.vs.HC	289.215	HMDB0005962	Dehydroandrosterone	0.192395	-2.37785	0.0316292	0.146887
COVID-19-F.vs.HC	438.3	LMGP02060002	PE(O-16:0/0:0)	0.372954	-1.42293	0.00238387	0.0317929
COVID-19-F.vs.HC	375.127	HMDB0000244	Riboflavin	16.8277	4.07276	0.0231997	0.123734
COVID-19-F.vs.HC	433.272	LMGP10050025	PA(19:1(9Z)/0:0)	5.97991	2.58012	0.031554	0.146887
COVID-19-F.vs.HC	309.045	HMDB0259133	tri-glyceride	3.41076	1.7701	0.0304662	0.14424
COVID-19-F.vs.HC	499.063	LMPK12111323	Wogonin 7-glucuronide	0.314803	-1.66748	0.0408731	0.169826
COVID-19-F.vs.HC	375.254	HMDB0011580	MG(20:5(5Z,8Z,11Z,14Z,17Z)/0:0/0:0)	0.372693	-1.42394	0.00176019	0.0277783
COVID-19-F.vs.HC	334.294	LMGL01020054	1-O-(2R-hydroxy-4Z-pentadecenyl)-sn-glycerol	0.276339	-1.85549	0.000287086	0.0083404
COVID-19-F.vs.HC	561.341	LMST01100013	3beta,15alpha,16alpha,24alpha-tetrahydroxy25,26,27-trinor-16,24-cyclo-cycloartane-23-one-3-O-beta-D-xylopyranoside	6.437	2.68639	4.38559e-05	0.00294548
COVID-19-F.vs.HC	465.193	HMDB0253640	Isoflupredone acetate	0.288674	-1.79249	0.00306881	0.0363227
COVID-19-F.vs.HC	306.263	HMDB0072845	MG(13:0/0:0/0:0)	0.270216	-1.88781	9.52699e-05	0.00509518
COVID-19-F.vs.HC	160.133	HMDB0000991	DL-2-Aminooctanoic acid	0.400565	-1.31989	0.000735078	0.0152727
COVID-19-F.vs.HC	262.237	HMDB0032417	3-(L-Menthoxy)-2-methylpropane-1,2-diol	0.372265	-1.4256	1.67384e-05	0.00160827
COVID-19-F.vs.HC	230.186	HMDB0041947	N1,N8-Diacetylspermidine	25.6888	4.68307	0.0146062	0.0969716
COVID-19-F.vs.HC	385.309	LMST03020045	25-hydroxy-23-oxavitamin D3 / 25-hydroxy-23-oxacholecalciferol	5.9456	2.57182	2.98334e-05	0.00226734
COVID-19-F.vs.HC	397.206	HMDB0240591	Allopregnanolone sulfate	0.287767	-1.79703	0.0022909	0.031161
COVID-19-F.vs.HC	626.352	HMDB0002579	Glycochenodeoxycholic acid 3-glucuronide	12.172	3.6055	0.0254197	0.130395
COVID-19-F.vs.HC	514.217	HMDB0006595	Alpha-Trisaccharide	0.356206	-1.48922	9.70834e-05	0.00509776
COVID-19-F.vs.HC	681.347	HMDB0032821	Corchorusoside B	5.68821	2.50797	7.44992e-05	0.00439089
COVID-19-F.vs.HC	335.127	HMDB0253080	Hemi-babim	0.299322	-1.74023	0.00153386	0.0252516
COVID-19-F.vs.HC	519.049	HMDB0003971	Beta-D-Fructose 6-phosphate	0.371733	-1.42766	0.000264947	0.00814007
COVID-19-F.vs.HC	539.372	LMFA01031256	(-)-Petrosynoic acid B	0.328489	-1.60608	0.00524424	0.0516906
COVID-19-F.vs.HC	364.083	HMDB0033936	3,3'-Bisjuglone	0.269677	-1.8907	0.00177995	0.0279063
COVID-19-F.vs.HC	611.344	LMST01010431	Venustone	12.6504	3.66111	0.00312332	0.036817
COVID-19-F.vs.HC	400.377	LMFA01050215	24-hydroxy-10Z-tetracosenoic acid	0.240485	-2.05598	0.000385591	0.00995035
COVID-19-F.vs.HC	519.403	LMST01060011	7beta-acetoxy-gorgostan-3beta,5alpha,6beta-triol	0.367646	-1.44361	0.00023674	0.00768209
COVID-19-F.vs.HC	415.32	HMDB0302189	F-Chlorogenin	4.5786	2.19491	0.0369952	0.162175
COVID-19-F.vs.HC	453.359	LMFA01060149	17-oxo-20Z-hexacosenoic acid	0.385197	-1.37633	0.00594513	0.0559269
COVID-19-F.vs.HC	493.39	HMDB0030014	(3beta,5alpha,6beta,24R)-Stigmastane-3,5,6-triol	0.372087	-1.42629	0.00104776	0.0190311
COVID-19-F.vs.HC	354.336	LMFA08040010	Anandamide (20:1, n-9)	0.264396	-1.91923	0.000688798	0.0147887
COVID-19-F.vs.HC	238.107	HMDB0062175	N-Lactoylphenylalanine	3.37018	1.75282	0.0348069	0.156091
COVID-19-F.vs.HC	154.048	HMDB0001149	5-Aminolevulinic acid	2.71391	1.44037	0.00648134	0.0594226
COVID-19-F.vs.HC	185.044	HMDB0001866	3,4-Dihydroxymandelic acid	0.207997	-2.26536	0.0146668	0.0971506
COVID-19-F.vs.HC	243.135	HMDB0242182	Hexanoylglutamine	5.08099	2.34511	0.00120127	0.0210259
COVID-19-F.vs.HC	447.206	HMDB0041008	1-Methyl-6-phenyl-1H-imidazo[4,5-b]pyridin-2-amine	6.61508	2.72576	0.0308977	0.14533
COVID-19-F.vs.HC	401.34	HMDB0060131	3beta-Hydroxy-5-cholestenal	0.287286	-1.79944	0.00435701	0.0454261
COVID-19-F.vs.HC	243.069	HMDB0036134	4-[(2-Furanylmethyl)thio]-2-pentanone	0.462166	-1.11352	0.00663279	0.0600486
COVID-19-F.vs.HC	567.318	HMDB0002430	(3a,5b,7a)-23-Carboxy-7-hydroxy-24-norcholan-3-yl-b-D-Glucopyranosiduronic acid	4.09484	2.03381	0.0102767	0.0768541
COVID-19-F.vs.HC	205.035	HMDB0000398	3-Oxoadipic acid	3.13307	1.64758	0.00679485	0.060754
COVID-19-F.vs.HC	254.16	HMDB0028717	Arginylproline	3.97224	1.98995	0.0431269	0.175176
COVID-19-F.vs.HC	279.17	HMDB0013243	Leucylphenylalanine	0.449292	-1.15427	0.00241949	0.0320527
COVID-19-F.vs.HC	209.067	HMDB0002123	1,3,7-Trimethyluric acid	0.198828	-2.33041	0.00614302	0.0573583
COVID-19-F.vs.HC	248.149	HMDB0013127	3-Hydroxybutyrylcarnitine	4.38176	2.13151	0.00345028	0.0390719
COVID-19-F.vs.HC	422.359	HMDB0241563	(9Z)-Nonadec-9-enoylcarnitine	0.228313	-2.13092	0.00263218	0.033636
COVID-19-F.vs.HC	204.012	HMDB0247358	5-(4-Hydroxybenzyl)thiazolidine-2,4-dione	4.39831	2.13695	0.00258913	0.0334647
COVID-19-F.vs.HC	415.152	HMDB0249133	beta-hydroxyprednisolone	0.37969	-1.39711	0.0065903	0.0600486
COVID-19-F.vs.HC	578.415	LMGP01050134	PC(22:1(11Z)/0:0)	9.00711	3.17106	0.0116364	0.0827731
COVID-19-F.vs.HC	591.354	LMST03020634	16-Glutaryloxy-1alpha,25-dihydroxyvitamin D3	4.82694	2.27111	0.0239218	0.125751
COVID-19-F.vs.HC	277.074	HMDB0245822	3-Aminopropylphosphonic acid	2.12803	1.08952	0.000167732	0.00672792
COVID-19-F.vs.HC	446.229	HMDB0252877	Glycyl-histidyl-arginyl-proline	0.385057	-1.37686	6.81172e-05	0.00418559
COVID-19-F.vs.HC	577.481	HMDB0007300	DG(18:3(9Z,12Z,15Z)/15:0/0:0)	0.388807	-1.36288	0.00751669	0.0641917
COVID-19-F.vs.HC	507.369	HMDB0301797	6-Deoxo-25-methyldolichosterone	0.384564	-1.3787	0.00326852	0.0376186
COVID-19-F.vs.HC	285.07	HMDB0028752	Aspartyl-Glutamate	0.188505	-2.40733	0.043028	0.175161
COVID-19-F.vs.HC	503.336	HMDB0032669	(3beta,5alpha,9alpha,22E,24R)-3,5,9-Trihydroxy-23-methylergosta-7,22-dien-6-one	0.439174	-1.18713	0.0102432	0.0768371
COVID-19-F.vs.HC	347.221	HMDB0246609	4,5-Dihydrocortisol	0.0898803	-3.47585	1.71427e-06	0.000272524
COVID-19-F.vs.HC	296.992	HMDB0304168	4-amino-2-methyl-5-diphosphomethylpyrimidine	0.275261	-1.86113	0.0115159	0.0823217
COVID-19-F.vs.HC	487.341	HMDB0035735	Camellenodiol	0.38262	-1.38602	0.00211644	0.0300314
COVID-19-F.vs.HC	691.337	LMST05050018	Echinasteroside C 15-O-sulfate	5.90607	2.5622	0.000214637	0.00745271
COVID-19-F.vs.HC	210.123	HMDB0245883	3-Hydroxy-11-norcytisine	0.548454	-0.866559	0.000549318	0.0127283
COVID-19-F.vs.HC	425.081	HMDB0252238	Fevipiprant	0.312204	-1.67944	0.000224758	0.0075477
COVID-19-F.vs.HC	348.337	HMDB0258447	N-Geranyl-N'-(2-adamantyl)ethane-1,2-diamine	0.231105	-2.11338	0.000557005	0.0127283
COVID-19-F.vs.HC	462.299	HMDB0240599	LysoPE(P-18:1(9Z)/0:0)	0.44542	-1.16676	0.00157199	0.0255051
COVID-19-F.vs.HC	509.176	HMDB0253951	Lactose-lysine	2.59219	1.37417	0.0411546	0.170279
COVID-19-F.vs.HC	1169.64	HMDB0294325	CDP-DG(i-22:0/6 keto-PGF1alpha)	0.312089	-1.67997	0.00211329	0.0300314
COVID-19-F.vs.HC	467.372	LMST01030128	6alpha-Hydroxycastasterone	0.399454	-1.3239	0.00131346	0.022579
COVID-19-F.vs.HC	231.112	HMDB0246312	4-(Phenylamino)benzoic acid	0.488453	-1.03371	3.62237e-05	0.00268241
COVID-19-F.vs.HC	267.124	HMDB0303326	Methyl 3-epi-4,5-didehydrojasmonate	0.329103	-1.60339	0.000247152	0.0078769
COVID-19-F.vs.HC	278.232	LMFA01050081	Ipurolic acid	0.354819	-1.49485	0.000375108	0.00984829
COVID-19-F.vs.HC	447.345	HMDB0041135	2-Deoxybrassinolide	0.410995	-1.28281	0.000602739	0.0132879
COVID-19-F.vs.HC	538.385	LMGP01050041	PC(19:0/0:0)	0.277844	-1.84765	0.000850485	0.0169195
COVID-19-F.vs.HC	119.016	HMDB0039786	Dihydro-4-mercapto-3(2H)-furanone	0.314714	-1.66789	0.000743541	0.0153101
COVID-19-F.vs.HC	378.314	HMDB0000583	Docosanamide	0.246881	-2.01811	0.000359944	0.00967371
COVID-19-F.vs.HC	501.392	HMDB0037781	Ganoderiol C	0.416866	-1.26234	0.00412355	0.0436221
COVID-19-F.vs.HC	1137.7	HMDB0119145	CL(8:0/i-12:0/13:0/14:0)	0.352483	-1.50438	0.000518825	0.0122817
COVID-19-F.vs.HC	638.242	HMDB0036746	Matsutakeside I	2.74956	1.4592	0.0190384	0.111611
COVID-19-F.vs.HC	369.174	HMDB0248416	Androstenediol 3-sulfate	0.389504	-1.36029	0.00505106	0.0508546
COVID-19-F.vs.HC	359.257	HMDB0012868	9'-Carboxy-gamma-chromanol	8.46206	3.08101	0.000355814	0.00967371
COVID-19-F.vs.HC	387.252	HMDB0000385	12a-Hydroxy-3-oxocholadienic acid	0.408223	-1.29257	0.0183733	0.109181
COVID-19-F.vs.HC	290.159	HMDB0061677	O-Adipoylcarnitine	2.44796	1.29158	0.0228054	0.123643
COVID-19-F.vs.HC	531.294	LMST02030121	Hydrocortisone cypionate	0.382911	-1.38492	0.0465128	0.18351
COVID-19-F.vs.HC	481.354	HMDB0001968	5b-Cholestane-3a,7a,12a,23-Tetrol	0.410245	-1.28544	0.00110668	0.0198751
COVID-19-F.vs.HC	507.258	LMST05010050	11alpha-hydroxyprogesterone 11-glucosiduronic acid	0.199741	-2.3238	0.00323807	0.0375999
COVID-19-F.vs.HC	216.019	HMDB0256480	Phosphohistidine	0.444494	-1.16977	0.000288795	0.0083404
COVID-19-F.vs.HC	203.052	HMDB0006088	scyllo-Inositol	2.71587	1.44141	0.00893205	0.0702266
COVID-19-F.vs.HC	257.027	HMDB0041861	Cyanuric acid	2.43988	1.28681	0.00291076	0.0354695
COVID-19-F.vs.HC	230.247	LMFA05000181	3Z-Tetradecen-1-ol	0.355406	-1.49246	2.73036e-06	0.000394264
COVID-19-F.vs.HC	218.103	HMDB0247470	8,8a-Diepiswainsonine	2.08976	1.06334	0.0326093	0.149082
COVID-19-F.vs.HC	382.271	HMDB0001383	Sphinganine 1-phosphate	0.405461	-1.30236	0.00103	0.0189467
COVID-19-F.vs.HC	508.341	HMDB0012108	LysoPC(17:0/0:0)	0.427059	-1.22749	4.92674e-05	0.00323373
COVID-19-F.vs.HC	335.019	HMDB0030552	Thelephoric acid	0.508841	-0.974713	2.7305e-05	0.00219046
COVID-19-F.vs.HC	130.05	HMDB0061880	N-Acetyl-beta-alanine	2.03433	1.02456	0.0190661	0.111611
COVID-19-F.vs.HC	465.359	HMDB0060138	5beta-Cholestane-3alpha,7alpha,27-triol	0.438953	-1.18786	0.00194136	0.0290499
COVID-19-F.vs.HC	513.354	HMDB0034525	Barringtogenol C	0.416181	-1.26472	0.00218961	0.0303909
COVID-19-F.vs.HC	377.094	HMDB0254193	Phosphine oxide, diphenyl(2,4,6-trimethoxybenzoyl)-	5.0684	2.34153	0.0254791	0.130468
COVID-19-F.vs.HC	346.271	HMDB0012252	Linoleoyl ethanolamide	4.80503	2.26454	0.022892	0.123734
COVID-19-F.vs.HC	361.237	HMDB0003759	5a-Pregnane-3,20-dione	0.427362	-1.22647	0.00305903	0.0363227
COVID-19-F.vs.HC	190.05	HMDB0000763	5-Hydroxyindoleacetic acid	14.3912	3.84711	0.0214198	0.119829
COVID-19-F.vs.HC	512.201	HMDB0032880	trans-Zeatin-O-glucoside riboside	0.470292	-1.08837	0.00012648	0.00589151
COVID-19-F.vs.HC	424.219	HMDB0245941	3-N-(2-Fluoroethyl)spiperone	0.43815	-1.1905	0.000506333	0.012085
COVID-19-F.vs.HC	463.343	LMST01010447	3beta,4beta-dihydroxycholest-23-one	0.44737	-1.16046	0.00285444	0.0352186
COVID-19-F.vs.HC	489.359	HMDB0033633	(3beta,5alpha,6beta,22E,24R)-23-Methylergosta-7,22-diene-3,5,6-triol	0.462475	-1.11255	0.00580346	0.0549521
COVID-19-F.vs.HC	197.081	HMDB0248581	2-[(4S)-4-Amino-5-oxopentyl]guanidine	2.01698	1.0122	0.0171576	0.107022
COVID-19-F.vs.HC	216.195	LMFA01030223	10Z-dodecenoic acid	0.44813	-1.15801	2.31994e-09	2.48962e-06
COVID-19-F.vs.HC	489.358	LMST03020419	11alpha-ethyl-1alpha,25-dihydroxyvitamin D3 / 11alpha-ethyl-1alpha,25-dihydroxycholecalciferol	0.421827	-1.24528	0.0031964	0.0373733
COVID-19-F.vs.HC	434.217	HMDB0014826	Mycophenolate mofetil	2.54424	1.34723	0.0342322	0.154077
COVID-19-F.vs.HC	440.313	HMDB0011142	DHAP(O-18:0)	0.398839	-1.32612	0.00751874	0.0641917
COVID-19-F.vs.HC	235.022	HMDB0246315	4-(Trifluoromethyl)benzoic acid	0.382789	-1.38538	0.0286632	0.139359
COVID-19-F.vs.HC	629.355	HMDB0038378	Goshonoside F7	8.25445	3.04517	0.0240903	0.125818
COVID-19-F.vs.HC	380.255	HMDB0000277	Sphingosine 1-phosphate	0.458081	-1.12632	0.000867883	0.0169195
COVID-19-F.vs.HC	236.071	HMDB0032422	2-(4-Methyl-5-thiazolyl)ethyl isobutyrate	3.58184	1.8407	0.0493438	0.189348
COVID-19-F.vs.HC	239.015		Methacrifos	2.43569	1.28433	2.97251e-06	0.000408791
COVID-19-F.vs.HC	209.117	HMDB0033778	Elemicin	0.34347	-1.54175	0.000457765	0.0113968
COVID-19-F.vs.HC	261.073	HMDB0028979	Methionyl-Methionine	5.38585	2.42917	0.000465998	0.0115026
COVID-19-F.vs.HC	205.035	HMDB0000379	2-Methylcitric acid	2.34357	1.22871	0.00770147	0.0648451
COVID-19-F.vs.HC	401.341	LMGL01010028	2-arachidonoyl glycerol-d5	2.73831	1.45329	0.0286059	0.139328
COVID-19-F.vs.HC	384.995	HMDB0252018	Ethion	0.180223	-2.47214	0.017989	0.108885
COVID-19-F.vs.HC	160.024	HMDB0246560	4-Oxo-2-azetidinecarboxylic acid	3.81677	1.93235	0.00333363	0.0381573
COVID-19-F.vs.HC	594.339	LMGP01010668	PC(16:0/3:1(2E))	0.460187	-1.11971	0.000883308	0.0170066
COVID-19-F.vs.HC	300.039	HMDB0000814	N-Acetylglucosamine 6-sulfate	2.68674	1.42586	0.0468287	0.184252
COVID-19-F.vs.HC	230.247	HMDB0304813	Xestoaminol C	0.334892	-1.57823	0.000177057	0.00700466
COVID-19-F.vs.HC	274.145	HMDB0247568	3-Octylthio-1,1,1-trifluoro-2-propanone	0.372051	-1.42643	0.000114368	0.00559823
COVID-19-F.vs.HC	715.332	HMDB0040846	(S)-Nerolidol 3-O-[a-L-rhamnopyranosyl-(1->4)-a-L-rhamnopyranosyl-(1->6)-b-D-glucopyranoside]	5.96772	2.57718	0.000214034	0.00745271
COVID-19-F.vs.HC	504.271	HMDB0249489	3-Benzyl-5-(6-carboxyhexyl)-1-(2-cyclohexyl-2-hydroxyethylamino)hydantoin	0.508655	-0.975242	0.01633	0.102972
COVID-19-F.vs.HC	312.325	LMFA05000532	6Z,9Z-Eicosadien-11-ol	0.359508	-1.47591	0.000942267	0.0179031
COVID-19-F.vs.HC	524.336	LMGP01060028	PC(O-16:1(11Z)/0:0)	0.429147	-1.22046	0.000195159	0.00719322
COVID-19-F.vs.HC	268.116	HMDB0253323	4-(3'-Methylaminopropylidene)-9,10-dihydro-4H-benzo(4,5)cyclohepta(1,2-b)thiophen	0.307839	-1.69975	0.0103253	0.0768541
COVID-19-F.vs.HC	468.271	LMGP02010102	PE(8:0/8:0)	2.50728	1.32613	0.0441948	0.177517
COVID-19-F.vs.HC	198.185	LMFA06000163	9Z,11-Dodecadienal	0.453465	-1.14094	2.58617e-09	2.48962e-06
COVID-19-F.vs.HC	403.356	HMDB0062418	5beta-Cholestane-3alpha,7alpha,24-triol	0.37826	-1.40255	0.00795174	0.0658012
COVID-19-F.vs.HC	267.131	HMDB0028908	Isoleucylhydroxyproline	2.46466	1.30139	0.000196606	0.00719322
COVID-19-F.vs.HC	243.133	HMDB0011170	gamma-Glutamylisoleucine	3.58943	1.84375	0.0104738	0.0775595
COVID-19-F.vs.HC	461.327	HMDB0247807	19-Nor-1-,25-dihydroxyvitamin D2	0.450685	-1.14981	0.00122615	0.021332
COVID-19-F.vs.HC	463.343	HMDB0062607	(25R)-4beta,26-dihydroxycholesterol	0.451755	-1.14639	0.000747481	0.0153101
COVID-19-F.vs.HC	547.304	HMDB0002497	Glycochenodeoxycholate-3-sulfate	6.38594	2.6749	0.00560224	0.0535738
COVID-19-F.vs.HC	462.296	HMDB0006461	Linoelaidylcarnitine	0.461891	-1.11438	0.00704437	0.0619582
COVID-19-F.vs.HC	158.117	HMDB0039673	4-Ethyl-2-hydroxy-3-methyl-2-cyclopenten-1-one	0.569178	-0.813049	0.000714146	0.0150544
COVID-19-F.vs.HC	463.307	HMDB0242365	(1R)-5-[2-[(1S,7As)-1-[(1S)-1-(3-hydroxy-3-methylbutoxy)ethyl]-7a-methyl-2,3,3a,5,6,7-hexahydro-1H-inden-4-ylidene]ethylidene]-4-methylidenecyclohexane-1,3-diol	0.430619	-1.21552	0.0179661	0.108885
COVID-19-F.vs.HC	456.178	HMDB0249319	Temsavir	0.394801	-1.3408	0.00735537	0.0639829
COVID-19-F.vs.HC	185.128	HMDB0062266	1-(3-Pyridinyl)-1,4-butanediol	0.578982	-0.788409	0.00161435	0.026046
COVID-19-F.vs.HC	376.226	LMGP01060027	PC(O-10:1(9E)/0:0)	0.499791	-1.0006	9.22396e-05	0.00505498
COVID-19-F.vs.HC	524.37	HMDB0010384	LysoPC(18:0/0:0)	0.448423	-1.15707	3.80864e-05	0.00268466
COVID-19-F.vs.HC	413.267	HMDB0030354	Arenaine	0.400418	-1.32042	0.015472	0.099739
COVID-19-F.vs.HC	264.268	HMDB0251974	Estrane	0.473835	-1.07754	0.00178762	0.0279063
COVID-19-F.vs.HC	487.338	HMDB0303382	Demissidine	0.470648	-1.08728	0.00207529	0.0298181
COVID-19-F.vs.HC	288.252	LMSP01080049	Prosopinine	0.385114	-1.37664	0.000190351	0.00719322
COVID-19-F.vs.HC	532.302	LMGP02060001	2-(8-[3]-ladderane-octanyl)-sn-glycero-3-phosphoethanolamine	0.463799	-1.10843	0.0305637	0.144465
COVID-19-F.vs.HC	356.351	LMFA01030403	19Z-docosenoic acid	0.340483	-1.55435	0.00251151	0.0329693
COVID-19-F.vs.HC	331.176	HMDB0034772	(1R,3S,4S)-1,8-Epoxy-p-menthan-3-ol glucoside	0.293269	-1.7697	0.038559	0.164582
COVID-19-F.vs.HC	601.264	HMDB0060661	APC	2.29059	1.19572	0.00197287	0.0293694
COVID-19-F.vs.HC	433.296	HMDB0038523	Methyl 2-(10-heptadecenyl)-6-hydroxybenzoate	0.446199	-1.16424	0.00721974	0.0629927
COVID-19-F.vs.HC	270.131	HMDB0062735	(R)-3-hydroxybutyrylcarnitine	11.588	3.53456	0.0271651	0.136149
COVID-19-F.vs.HC	192.032	HMDB0244750	2,4-Thiazolidinedicarboxylic acid, 2-methyl-	2.20733	1.1423	0.00354765	0.0394829
COVID-19-F.vs.HC	258.278	LMFA05000055	7Z-hexadecen-1-ol	0.343006	-1.54369	0.000582883	0.0130493
COVID-19-F.vs.HC	450.356	HMDB0062399	4-cholesten-7α,12α,24-triol-3-one	0.43113	-1.21381	0.000668758	0.0145216
COVID-19-F.vs.HC	269.258	HMDB0030275	Herculin	0.226509	-2.14236	0.0137559	0.0932556
COVID-19-F.vs.HC	342.372	HMDB0251560	Docosanal	0.480307	-1.05797	7.39088e-08	3.45452e-05
COVID-19-F.vs.HC	567.318	HMDB0002596	Deoxycholic acid 3-glucuronide	2.64486	1.40319	0.028208	0.138781
COVID-19-F.vs.HC	307.052	HMDB0028992	Phenylalanylcysteine	0.216623	-2.20674	0.0238165	0.125669
COVID-19-F.vs.HC	619.113	HMDB0252469	Fostamatinib	0.365571	-1.45178	0.018495	0.109679
COVID-19-F.vs.HC	438.297	LMGP00000055	CPA(18:0)	0.480213	-1.05825	0.000704268	0.0149553
COVID-19-F.vs.HC	225.061	HMDB0000660	D-Fructose	2.32516	1.21733	0.0144386	0.0960799
COVID-19-F.vs.HC	175.047	HMDB0004193	N1-Methyl-2-pyridone-5-carboxamide	2.69469	1.43012	0.012019	0.0846605
COVID-19-F.vs.HC	204.123	HMDB0254995	N-(2,3,4-Trihydroxybutyl)-L-valine	2.03838	1.02742	0.016506	0.103629
COVID-19-F.vs.HC	480.212	HMDB0014760	Nicardipine	3.02663	1.59771	0.00302438	0.0362423
COVID-19-F.vs.HC	554.383	HMDB0011149	LysoPC(O-18:0/0:0)	0.51917	-0.945722	0.0125898	0.0876128
COVID-19-F.vs.HC	375.194	HMDB0253428	Imigliptin	0.400004	-1.32191	0.0287963	0.139771
COVID-19-F.vs.HC	375.039	HMDB0004645	S-Nitrosoglutathione	0.217934	-2.19804	0.0173209	0.107808
COVID-19-F.vs.HC	207.11	HMDB0061384	N-(3-acetamidopropyl)pyrrolidin-2-one	3.13011	1.64621	0.0297925	0.142925
COVID-19-F.vs.HC	578.416	HMDB0010399	LysoPC(22:1(13Z)/0:0)	0.372518	-1.42462	0.0240639	0.125818
COVID-19-F.vs.HC	214.253	LMFA11000089	6Z-Tetradecene	0.475895	-1.07128	1.74489e-06	0.000272524
COVID-19-F.vs.HC	626.352	HMDB0015006	Benzonatate	10.3322	3.36908	0.0161202	0.102319
COVID-19-F.vs.HC	247.132	HMDB0001931	gamma-CEHC	0.388617	-1.36358	0.0051334	0.0511149
COVID-19-F.vs.HC	303.195	HMDB0006773	11b-Hydroxyandrost-4-ene-3,17-dione	0.368057	-1.442	0.000536843	0.0126049
COVID-19-F.vs.HC	277.069		3-(5,7-Dimethoxy-4-oxo-4H-chromen-2-yl)propanoic acid	0.330568	-1.59698	0.0373517	0.162625
COVID-19-F.vs.HC	498.255	HMDB0250446	Copanlisib	1.89218	0.920047	0.00392755	0.0420102
COVID-19-F.vs.HC	473.363	LMST03020416	25-hydroxy-26,27-dimethylvitamin D3 / 25-hydroxy-26,27-dimethylcholecalciferol	0.446923	-1.1619	0.00505376	0.0508546
COVID-19-F.vs.HC	419.317	LMPK15030031	5-((Z)-nonadec-8-en-1-yl)resorcinol	0.473854	-1.07749	0.00271486	0.034238
COVID-19-F.vs.HC	472.341	LMST03020131	26,26,26-trifluoro-25-hydroxyvitamin D3	0.386795	-1.37036	0.00699123	0.0617451
COVID-19-F.vs.HC	443.317	LMST04040005	3alpha,7alpha,12alpha-Trihydroxy-24-methyl-5beta-cholest-23-en-26-oic acid	0.458919	-1.12369	0.00488465	0.0496721
COVID-19-F.vs.HC	345.165	HMDB0254504	Metaphit	3.62826	1.85928	0.000329849	0.00907241
COVID-19-F.vs.HC	200.129	HMDB0031179	2,2,6,6-Tetramethyl-4-piperidinone	0.337365	-1.56762	0.00454378	0.0468658
COVID-19-F.vs.HC	255.21	HMDB0006046	5a-Androst-3-en-17-one	0.324875	-1.62204	0.00324182	0.0375999
COVID-19-F.vs.HC	465.359	LMST04030118	5beta-Cholestane-3alpha,24,25-triol	0.467303	-1.09757	0.0028171	0.035068
COVID-19-F.vs.HC	491.372	LMST01031065	6beta-acetoxy-24-methylcholestan-3beta,5alpha,22R,24-tetrol	0.488038	-1.03493	0.00355775	0.0394829
COVID-19-F.vs.HC	241.119	HMDB0244878	7-(1-Imidazolyl)heptanoic acid	2.09385	1.06616	0.0466052	0.183623
COVID-19-F.vs.HC	298.096	HMDB0001173	5'-Methylthioadenosine	2.57327	1.3636	0.0318592	0.147343
COVID-19-F.vs.HC	508.375	HMDB0240915	13-Methylicosanoylcarnitine	0.51423	-0.959515	0.00184729	0.0282046
COVID-19-F.vs.HC	505.354	HMDB0254070	Lexacalcitol	0.453902	-1.13955	0.0130453	0.0899161
COVID-19-F.vs.HC	463.34	HMDB0029804	Momordol	0.497669	-1.00674	0.00537957	0.0522998
COVID-19-F.vs.HC	325.238	HMDB0031048	Avocadyne 1-acetate	0.462213	-1.11337	0.00369586	0.0402026
COVID-19-F.vs.HC	479.338	LMFA02010016	(1S,2S)-3-oxo-2-pentyl-cyclopentanebutanoic acid	0.482489	-1.05143	0.00813162	0.0663393
COVID-19-F.vs.HC	145.013	HMDB0000208	Oxoglutaric acid	1.91152	0.934721	0.00259423	0.0334647
COVID-19-F.vs.HC	449.361	HMDB0304522	typhasterol	0.467788	-1.09607	0.00662338	0.0600486
COVID-19-F.vs.HC	520.266	HMDB0240604	LysoPS(18:2(9Z,12Z)/0:0)	2.50658	1.32572	0.0151139	0.0987723
COVID-19-F.vs.HC	466.328	HMDB0240598	LysoPE(P-18:0/0:0)	0.526082	-0.92664	0.0238	0.125669
COVID-19-F.vs.HC	205.131	LMFA07070050	Acetyl-L-carnitine	0.632815	-0.660144	0.0182831	0.109143
COVID-19-F.vs.HC	267.077	HMDB0249220	Bioepiderm	3.84603	1.94337	0.0407649	0.169826
COVID-19-F.vs.HC	373.197	HMDB0062616	(5S)-hydroperoxy-18-hydroxy-EPE	0.52059	-0.94178	0.026024	0.132087
COVID-19-F.vs.HC	463.343	HMDB0006763	20a,22b-Dihydroxycholesterol	0.511982	-0.965834	0.00215025	0.0301453
COVID-19-F.vs.HC	446.325	HMDB0260132	(2S,3S,5S,8S,9S,10S,13S,14S,17S)-17-Acetyl-2-(2,2-dimethylmorpholino)-3-hydroxy-10,13-dimethylhexadecahydro-11H-cyclopenta[a]phenanthren-11-one	0.337964	-1.56506	0.0132555	0.0909305
COVID-19-F.vs.HC	282.133	HMDB0241039	2,3-dimethylidenepentanedioylcarnitine	0.425362	-1.23324	0.0273429	0.136149
COVID-19-F.vs.HC	228.268	HMDB0243828	Pentadecylamine	0.437421	-1.19291	6.29639e-07	0.000139877
COVID-19-F.vs.HC	483.139	LMPK07000005	Oxytetracycline	0.419116	-1.25458	0.0142496	0.0958455
COVID-19-F.vs.HC	534.39	HMDB0241626	(14Z)-Tricos-14-enoylcarnitine	0.50939	-0.973157	0.0126931	0.0879084
COVID-19-F.vs.HC	465.359	HMDB0039463	(3alpha,5alpha,22R,23R)-Cholestane-3,22,23-triol	0.490368	-1.02806	0.00343531	0.0390598
COVID-19-F.vs.HC	437.327	HMDB0248866	(3R,5S,6R,7R,8S,9S,10S,13R,14S,17R)-6-Ethyl-17-((R)-4-hydroxybutan-2-yl)-10,13-dimethylhexadecahydro-1H-cyclopenta[a]phenanthrene-3,7-diol	0.485851	-1.04141	0.00254616	0.0332729
COVID-19-F.vs.HC	587.242	HMDB0254917	MPPa (Methyl pyropheophorbide-a)	0.233156	-2.10063	0.00369451	0.0402026
COVID-19-F.vs.HC	437.162	HMDB0245901	3-Hydroxymethyl-picumast	0.421337	-1.24695	0.0159027	0.101494
COVID-19-F.vs.HC	457.354	LMFA07090114	FAHFA(3:0/2-O-22:0)	0.464703	-1.10562	0.00615688	0.0573583
COVID-19-F.vs.HC	255.087	LMFA01150060	3-carboxy-4-methyl-5-(1-hydroxypropyl)-2-furanpropionic acid	0.351243	-1.50946	0.0430624	0.175161
COVID-19-F.vs.HC	331.189	HMDB0302128	[7]-Gingerol	1.62459	0.700079	0.00495024	0.0501625
COVID-19-F.vs.HC	254.815	HMDB0000675	Iodine	0.464676	-1.1057	0.0017482	0.0277406
COVID-19-F.vs.HC	185.118	LMFA01060033	9-oxo capric acid	0.495836	-1.01206	0.00112816	0.0199299
COVID-19-F.vs.HC	469.257	HMDB0260235	1-(6-Hydroxy-2-azabicyclo[2.2.1]heptane-3-carbonyl)pyrrolidine-2-carbonitrile	0.502671	-0.992314	0.027289	0.136149
COVID-19-F.vs.HC	126.091	HMDB0039583	2-Ethyl-5-imino-1-cyclopenten-1-ol	2.7135	1.44015	0.0312096	0.146083
COVID-19-F.vs.HC	429.299	HMDB0011554	MG(0:0/22:4(7Z,10Z,13Z,16Z)/0:0)	0.461754	-1.1148	0.0284139	0.13932
COVID-19-F.vs.HC	243.062	HMDB0000767	Pseudouridine	1.78414	0.835233	0.0290586	0.140571
COVID-19-F.vs.HC	179.056	HMDB0000700	Hydroxypropionic acid	1.86928	0.902481	0.000216769	0.00745271
COVID-19-F.vs.HC	239.091	LMFA01150051	3,4-dimethyl-5-carboxyethyl-2-furanacrylic acid	0.411924	-1.27955	0.0236009	0.125293
COVID-19-F.vs.HC	366.24	LMSP01050007	C17 Sphingosine-1-phosphate	0.49649	-1.01016	0.000281981	0.0083404
COVID-19-F.vs.HC	244.227	HMDB0246783	5-Doxyl	0.53846	-0.89309	8.37314e-08	3.45452e-05
COVID-19-F.vs.HC	316.32	LMFA01020015	Tuberculostearic acid	0.373352	-1.42139	0.00039838	0.0100923
COVID-19-F.vs.HC	480.212	HMDB0244964	2-[benzyl(methyl)amino]ethyl methyl 2,6-dimethyl-4-(3-nitrophenyl)pyridine-3,5-dicarboxylate	2.0227	1.01629	0.00280391	0.035068
COVID-19-F.vs.HC	417.301	LMST01010487	3beta-hydroxy-26,27-bisnorcholest-5-en-24-one	0.455554	-1.13431	0.00678453	0.060754
COVID-19-F.vs.HC	179.07	HMDB0031055	(Z)-10-Hydroxy-8-decene-4,6-diynoic acid	0.421279	-1.24715	0.0194662	0.112179
COVID-19-F.vs.HC	536.406	LMGP01070013	PC(P-20:0/0:0)	0.544828	-0.876127	0.0226986	0.123643
COVID-19-F.vs.HC	447.346	HMDB0041527	3-Dehydroteasterone	0.481057	-1.05572	0.00214166	0.0301453
COVID-19-F.vs.HC	148.075	HMDB0040011	3-(2-Furanylmethyl)-1H-pyrrole	2.23634	1.16114	0.0478128	0.187289
COVID-19-F.vs.HC	438.297	HMDB0011152	LysoPE(P-16:0/0:0)	0.557153	-0.843853	0.00614717	0.0573583
COVID-19-F.vs.HC	283.263	HMDB0029557	Dihydroisophorol	0.472999	-1.08009	0.000317069	0.00897741
COVID-19-F.vs.HC	345.28	HMDB0035678	3-Hydroxy-1-phenyl-1-heptadecanone	0.454612	-1.13729	0.0207519	0.117283
COVID-19-F.vs.HC	313.154	HMDB0013302	Phenylalanylphenylalanine	0.534661	-0.903302	0.010825	0.0795484
COVID-19-F.vs.HC	386.325	HMDB0240836	9-Methyltetradecanoylcarnitine	0.471201	-1.08559	0.00799948	0.065947
COVID-19-F.vs.HC	403.32	HMDB0013330	3-Hydroxy-cis-5-tetradecenoylcarnitine	6.02994	2.59214	0.0337181	0.152391
COVID-19-F.vs.HC	568.266	HMDB0249542	4-Chloro-2-nitrobenzylalcohol	2.22689	1.15503	0.0483585	0.188399
COVID-19-F.vs.HC	318.28	LMFA01090036	18-fluoro-9E-octadecenoic acid	0.474077	-1.07681	1.35342e-05	0.00150369
COVID-19-F.vs.HC	448.341	HMDB0241584	(8Z,11Z,13E,15S)-15-Hydroxyicosa-8,11,13-trienoylcarnitine	0.47693	-1.06815	0.00306039	0.0363227
COVID-19-F.vs.HC	351.254	LMFA01030159	11,14,17-eicosatrienoic acid	0.461664	-1.11508	0.00354919	0.0394829
COVID-19-F.vs.HC	568.362	HMDB0011128	LysoPC(0:0/18:0)	0.517934	-0.949159	0.000145675	0.00629972
COVID-19-F.vs.HC	383.154	HMDB0062544	16alpha-Hydroxy DHEA 3-sulfate	0.457207	-1.12908	0.0100478	0.0755681
COVID-19-F.vs.HC	244.263	LMFA05000050	9-pentadecen-1-ol	0.393408	-1.3459	0.000773037	0.015722
COVID-19-F.vs.HC	182.058	HMDB0004827	Proline betaine	0.326697	-1.61397	0.00181496	0.0281807
COVID-19-F.vs.HC	225.113	HMDB0030039	Jasmolone	2.25558	1.1735	0.0491189	0.189348
COVID-19-F.vs.HC	411.185	HMDB0000416	17-Hydroxypregnenolone sulfate	0.454935	-1.13627	0.00819538	0.0666711
COVID-19-F.vs.HC	463.343	HMDB0006280	7-a,25-Dihydroxycholesterol	0.497866	-1.00617	0.00932568	0.0722582
COVID-19-F.vs.HC	449.361	HMDB0302897	1-O-Isopentyl-3-O-octadec-2-enoyl glycerol	0.51628	-0.953776	0.0122188	0.085859
COVID-19-F.vs.HC	469.227	HMDB0002421	7-Sulfocholic acid	6.99151	2.8056	0.0293263	0.141629
COVID-19-F.vs.HC	198.127	HMDB0248982	Stilbene	0.491679	-1.02421	0.029646	0.142489
COVID-19-F.vs.HC	242.283	HMDB0243891	Hexadecylamine	0.545547	-0.874225	1.3208e-07	4.2383e-05
COVID-19-F.vs.HC	241.119	HMDB0240493	Cyclo(L-prolyl-L-valyl)	2.73899	1.45364	0.0111139	0.0808488
COVID-19-F.vs.HC	383.292	LMFA08020127	N-palmitoyl glutamine	0.527401	-0.923028	0.040208	0.168738
COVID-19-F.vs.HC	548.187	HMDB0254360	3-[(2E)-2-[(E)-4-(1,3-Dibutyl-4,6-dioxo-2-sulfanylidene-1,3-diazinan-5-ylidene)but-2-enylidene]-1,3-benzoxazol-3-yl]propane-1-sulfonic acid	0.436355	-1.19642	0.0453023	0.179469
COVID-19-F.vs.HC	328.23	HMDB0014749	Butorphanol	0.514411	-0.959005	0.0256755	0.130956
COVID-19-F.vs.HC	286.228	HMDB0247397	N-(1,3-Dimethylbutyl)-N'-phenyl-p-phenylenediamine	0.394856	-1.3406	0.00111488	0.0198751
COVID-19-F.vs.HC	431.317	HMDB0012454	3beta,7alpha-Dihydroxy-5-cholestenoate	0.438545	-1.1892	0.0107455	0.0791656
COVID-19-F.vs.HC	615.244	HMDB0304575	chrysoeriol 7-O-neohesperidoside	2.05835	1.04149	0.00973791	0.0742262
COVID-19-F.vs.HC	259.191	HMDB0036209	Propyl 2-methylpropanoate	0.512943	-0.963131	0.0374321	0.162625
COVID-19-F.vs.HC	370.403	LMFA12000379	22-methyltricosan-2-one	0.533564	-0.906266	9.76613e-07	0.000188031
COVID-19-F.vs.HC	284.294	HMDB0034146	Octadecanamide	0.545653	-0.873945	0.000199258	0.00719322
COVID-19-F.vs.HC	550.352	HMDB0010408	LysoPC(P-18:1(9Z)/0:0)	0.497337	-1.00771	0.00803472	0.065947
COVID-19-F.vs.HC	447.348	HMDB0002103	27-Hydroxycholesterol	0.520501	-0.942027	0.00453075	0.0468658
COVID-19-F.vs.HC	407.28	LMST04060023	Norlithocholic acid	0.459811	-1.12089	0.0103153	0.0768541
COVID-19-F.vs.HC	391.285	LMST04010386	11beta,12beta-Dihydroxy-5beta-cholan-24-oic Acid	0.486693	-1.03891	0.0176656	0.10809
COVID-19-F.vs.HC	169.097	HMDB0059846	Ethyl nicotinate	0.420184	-1.25091	0.00401668	0.0426477
COVID-19-F.vs.HC	332.315	LMFA01080026	10-methoxy-octadecanoic acid	0.470291	-1.08837	0.0010445	0.0190311
COVID-19-F.vs.HC	363.254	HMDB0030424	Linalyl formate	0.522604	-0.93621	0.00949453	0.0727327
COVID-19-F.vs.HC	331.191	HMDB0248395	Andrographolide	0.386304	-1.37219	0.00270678	0.034238
COVID-19-F.vs.HC	337.166	HMDB0244637	3-(4-(2-Dimethylamino-1-methylethoxy)phenyl)-1H-pyrazolo(3,4-b)pyridine-1-acetic acid	1.52599	0.609745	0.0486037	0.188856
COVID-19-F.vs.HC	307.112	HMDB0246676	Propylenediamine tetra-acetic acid	0.554094	-0.851797	0.00426671	0.0447212
COVID-19-F.vs.HC	131.081	HMDB0258161	4-Amino-5-oxopentanamide	0.655477	-0.609382	0.00155185	0.0253206
COVID-19-F.vs.HC	538.349	HMDB0242398	Chenodeoxycholyltyrosine	0.400183	-1.32127	0.00170017	0.0271276
COVID-19-F.vs.HC	581.238	HMDB0304275	biliverdin-IX-alpha	0.546807	-0.870896	0.0230746	0.123734
COVID-19-F.vs.HC	349.238	HMDB0036830	Junicedral	0.506822	-0.980448	0.00976661	0.0742262
COVID-19-F.vs.HC	414.299		Malyngamide H	4.57203	2.19284	0.0150307	0.0987723
COVID-19-F.vs.HC	454.292		2,3-Dihydroxypropyl 2-(hexadecanoylamino)ethyl hydrogen phosphate	5.34616	2.4185	0.0226914	0.123643
COVID-19-F.vs.HC	146.027	HMDB0001890	Acetylcysteine	0.60492	-0.725184	0.00374462	0.0404277
COVID-19-F.vs.HC	339.254	HMDB0032452	1-Octen-3-yl acetate	0.545659	-0.873929	0.00550994	0.0530424
COVID-19-F.vs.HC	396.344	HMDB0006210	Heptadecanoyl carnitine	0.211266	-2.24287	0.000573785	0.012946
COVID-19-F.vs.HC	489.354	HMDB0241542	(10E,15Z)-9,12,13-Trihydroxyoctadeca-10,15-dienoylcarnitine	0.536209	-0.899131	0.00839351	0.0677108
COVID-19-F.vs.HC	231.073	HMDB0012948	Formyl-5-hydroxykynurenamine	2.37889	1.25029	0.0304172	0.14424
COVID-19-F.vs.HC	442.352	HMDB0253282	hydroxyoctadecenoylcarnitine	1.80645	0.853155	0.0212151	0.119666
COVID-19-F.vs.HC	489.359		Alisol A	0.506352	-0.981788	0.0369684	0.162175
COVID-19-F.vs.HC	267.032	HMDB0256487	Phosphonol	0.63378	-0.657945	0.00346343	0.0390719
COVID-19-F.vs.HC	187.022	HMDB0253136	1,3-Dinitro-5-nitroso-1,3,5-triazinane	2.85919	1.51561	0.000163656	0.00672792
COVID-19-F.vs.HC	447.276	HMDB0112084	3-Methyl-5-pentyl-2-furanpropanoic acid	0.548128	-0.867416	0.021278	0.119787
COVID-19-F.vs.HC	302.102	HMDB0029323	Citpressine I	1.77761	0.829942	0.0270183	0.135939
COVID-19-F.vs.HC	419.314	LMFA01050559	Wuhanic acid	0.490085	-1.02889	0.0110209	0.0803748
COVID-19-F.vs.HC	284.258	HMDB0250290	cis-Linoleic acid	0.473032	-1.07999	1.75669e-05	0.00160827
COVID-19-F.vs.HC	407.208	HMDB0244860	1alpha-Hydroxycorticosterone	0.405999	-1.30045	0.00314768	0.0369533
COVID-19-F.vs.HC	313.215	HMDB0000016	Deoxycorticosterone	0.330427	-1.5976	0.00326948	0.0376186
COVID-19-F.vs.HC	278.037	HMDB0247482	Albendazole-2-aminosulfone	2.10507	1.07387	0.0409276	0.169826
COVID-19-F.vs.HC	389.27	LMST04010226	7alpha,12alpha-Dihydroxy-5beta-chol-3-en-24-oic Acid	0.521882	-0.938204	0.0100433	0.0755681
COVID-19-F.vs.HC	636.35	HMDB0040704	Allodesmosine	0.558288	-0.840918	0.000220006	0.00747504
COVID-19-F.vs.HC	215.073		EUPARIN	4.4276	2.14653	0.00865174	0.0690227
COVID-19-F.vs.HC	467.374	LMFA01080023	(5Z,9Z)-2-methoxy-hexacosadienoic acid	0.53621	-0.899131	0.00513919	0.0511149
COVID-19-F.vs.HC	375.289	HMDB0241220	(4E)-3-Hydroxydodec-4-enoylcarnitine	2.42704	1.2792	0.0173612	0.107826
COVID-19-F.vs.HC	425.364	LMFA01030421	19Z-pentacosenoic acid	0.507791	-0.977693	0.0074132	0.0640998
COVID-19-F.vs.HC	590.38	LMPR03080011	dolichyl-4-D-xylosyl phosphate	0.390632	-1.35612	0.00790955	0.0658012
COVID-19-F.vs.HC	491.309	HMDB0241883	(9E,12Z)-10-Nitrooctadeca-9,12-dienoylcarnitine	0.48156	-1.05421	0.0197778	0.113342
COVID-19-F.vs.HC	203.15	HMDB0003334	Symmetric dimethylarginine	2.19454	1.13392	0.00230061	0.031161
COVID-19-F.vs.HC	400.189	HMDB0254469	Mericitabine	110.933	6.79355	0.00855843	0.0684674
COVID-19-F.vs.HC	384.25	HMDB0242670	Actinonin	1.77617	0.828773	0.000889662	0.0170155
COVID-19-F.vs.HC	304.284	LMFA01050053	17-hydroxy-heptadecanoic acid	0.464507	-1.10623	0.000657191	0.0143785
COVID-19-F.vs.HC	441.167	HMDB0249354	Bovilene	0.434831	-1.20147	0.0323292	0.148437
COVID-19-F.vs.HC	286.31	HMDB0029632	Oleyl alcohol	0.457131	-1.12932	0.000477772	0.011595
COVID-19-F.vs.HC	314.949	HMDB0029845	Chymopapain	0.544655	-0.876586	0.00142687	0.0240982
COVID-19-F.vs.HC	226.216	LMFA01100007	2-amino-tetradecanoic acid	0.549313	-0.8643	3.81133e-05	0.00268466
COVID-19-F.vs.HC	117.054	HMDB0062269	1,2-Diacylglycerol-LD-PE-pool	1.7999	0.847919	0.0274883	0.136637
COVID-19-F.vs.HC	227.125	HMDB0251033	Desciclovir	0.555969	-0.846923	0.00522013	0.0516293
COVID-19-F.vs.HC	320.166	HMDB0014906	Olopatadine	0.557806	-0.842164	0.0006913	0.0147887
COVID-19-F.vs.HC	357.278	HMDB0060117	Tetracosahexaenoic acid, n-3	2.11792	1.08265	0.016098	0.102319
COVID-19-F.vs.HC	441.359	LMPK03000097	3S-hydroxy-4R-methyl-2S-(n-eicosanyl)butanolide	0.539988	-0.889002	0.0385811	0.164582
COVID-19-F.vs.HC	269.225	HMDB0034735	Abietinal	0.439995	-1.18444	0.00280659	0.035068
COVID-19-F.vs.HC	298.346	HMDB0040709	10-Eicosene	0.564168	-0.825804	0.000503164	0.012085
COVID-19-F.vs.HC	139.039	HMDB0033812	Sesamol	0.530566	-0.914397	0.0229571	0.123734
COVID-19-F.vs.HC	653.34	HMDB0248764	Azaperone	0.559222	-0.838508	0.000389813	0.00996265
COVID-19-F.vs.HC	510.354	LMGP01060043	1-O-(2-methoxy-4Z-hexadecenyl)-sn-glycero-3-phosphocholine	0.559003	-0.839073	0.00286578	0.0352186
COVID-19-F.vs.HC	201.076	HMDB0031101	8-Hydroxy-5,6-octadienoic acid	1.72338	0.785244	0.0321042	0.147638
COVID-19-F.vs.HC	447.345	HMDB0032875	3,5,9-Trihydroxyergost-7-en-6-one	0.5615	-0.832643	0.00889992	0.0702266
COVID-19-F.vs.HC	694.309	HMDB0259976	Z-Vdvad-fmk	0.511328	-0.967679	0.00220953	0.0303909
COVID-19-F.vs.HC	498.186		Lankacidin C	5.82144	2.54138	0.00741256	0.0640998
COVID-19-F.vs.HC	789.315	HMDB0253783	Ketanserin	0.590492	-0.760012	0.00245423	0.0323644
COVID-19-F.vs.HC	328.32	HMDB0013645	N,N-Dimethylsphingosine	0.588169	-0.765697	0.000259779	0.00806712
COVID-19-F.vs.HC	481.349	LMST03020403	24,24-difluoro-1alpha,25-dihydroxy-26,27-dimethylvitamin D3 / 24,24-difluoro-1alpha,25-dihydroxy-26,27-dimethylcholecalciferol	0.523499	-0.933742	0.0415534	0.171437
COVID-19-F.vs.HC	227.013	HMDB0243802	1-(Difluoromethyl)-2,3,4-trifluorobenzene	0.656884	-0.60629	0.0455391	0.179914
COVID-19-F.vs.HC	600.285	HMDB0296923	DG(2:0/LTE4/0:0)	0.26251	-1.92955	0.0181945	0.10907
COVID-19-F.vs.HC	267.098	LMFA01050430	10-phospho-2E-decenoic acid	0.365954	-1.45027	0.000248199	0.0078769
COVID-19-F.vs.HC	521.98	HMDB0001273	Guanosine triphosphate	1.9323	0.950316	0.0429802	0.175161
COVID-19-F.vs.HC	548.312	HMDB0250470	Cortivazol	2.44592	1.29038	0.000130319	0.00597398
COVID-19-F.vs.HC	391.286	HMDB0248604	Arlacel A	0.545069	-0.87549	0.0238458	0.125669
COVID-19-F.vs.HC	637.348	HMDB0033241	Glycylalanylprolylmethionylphenylalanylvalinamide	3.14461	1.65288	0.000125102	0.00589151
COVID-19-F.vs.HC	313.273	HMDB0011564	MG(16:0/0:0/0:0)	1.55017	0.632425	0.00940937	0.072272
COVID-19-F.vs.HC	244.998	LMPR01010009	(2E)-4-hydroxy-3-methylbut-2-en-1-yl trihydrogen diphosphate	3.07733	1.62168	0.00845692	0.0680323
COVID-19-F.vs.HC	268.152	LMFA07070077	isovaleryl-L-carnitine	0.430315	-1.21654	0.000103667	0.00534625
COVID-19-F.vs.HC	361.239	HMDB0245701	3-Hydroxypregn-4-en-20-one	0.571327	-0.807612	0.0370059	0.162175
COVID-19-F.vs.HC	419.315	HMDB0303029	Furost-5-ene-3beta,22,26-triol	2.07883	1.05577	0.0207369	0.117283
COVID-19-F.vs.HC	175.024	HMDB0006355	D-Glucurono-6,3-lactone	9.6337	3.26809	0.0263289	0.1334
COVID-19-F.vs.HC	412.284	HMDB0062330	N-Arachidonoyl GABA	3.33123	1.73606	0.0216407	0.12042
COVID-19-F.vs.HC	236.237	HMDB0034498	(3E,7E)-4,8,12-Trimethyl-1,3,7,11-tridecatetraene	0.639899	-0.644084	0.00747747	0.0641917
COVID-19-F.vs.HC	130.05	HMDB0059659	Trans-3-hydroxy-L-proline	1.5011	0.586024	0.047187	0.18541
COVID-19-F.vs.HC	217.029	HMDB0014404	Sulfanilamide	1.62728	0.702466	0.00238887	0.0317929
COVID-19-F.vs.HC	365.27	HMDB0246874	5beta-Pregnane-3alpha,20alpha-diol	0.581553	-0.782018	0.00753497	0.0641917
COVID-19-F.vs.HC	319.264	LMFA11000178	3Z,6Z,9Z,12Z-eicosatetraene	0.574206	-0.80036	0.0218794	0.120929
COVID-19-F.vs.HC	331.226	HMDB0246985	17,20,21-Trihydroxypregn-4-en-3-one	0.459347	-1.12234	0.00624219	0.0577802
COVID-19-F.vs.HC	142.086	HMDB0012175	5-Acetamidovalerate	0.528745	-0.919355	0.00334273	0.0381573
COVID-19-F.vs.HC	149.018	HMDB0252413	Fluroxene	4.06827	2.02441	0.0304248	0.14424
COVID-19-F.vs.HC	151.075	HMDB0040925	2-(2-Furanyl)-3-methyl-2-butenal	0.577167	-0.792939	0.00356823	0.0394829
COVID-19-F.vs.HC	323.146	HMDB0033106	N6-Galacturonyl-L-lysine	2.30594	1.20536	2.63059e-05	0.00217061
COVID-19-F.vs.HC	465.304	HMDB0000653	Cholesterol sulfate	0.563522	-0.827456	0.000435937	0.0109477
COVID-19-F.vs.HC	265.108	HMDB0259397	Ulinastatin	0.531089	-0.912973	0.0114676	0.0821796
COVID-19-F.vs.HC	503.224	HMDB0036161	4-Propanoyl-HT2 toxin	0.339844	-1.55705	0.00690015	0.0613158
COVID-19-F.vs.HC	324.058	HMDB0240312	Cytidine 3'-monophosphate	9.859	3.30144	0.0393793	0.166511
COVID-19-F.vs.HC	332.33	LMFA11000180	3Z,6Z,9Z,12Z,15Z-Tricosapentaene	0.573458	-0.80224	0.000364116	0.00967371
COVID-19-F.vs.HC	314.304		Palmitic monoisopropanolamide, (R)-	0.568148	-0.815662	4.28217e-05	0.0029445
COVID-19-F.vs.HC	195.112	HMDB0001855	5-Hydroxytryptophol	0.360275	-1.47283	0.0276569	0.137004
COVID-19-F.vs.HC	155.045	HMDB0034322	L-alpha-Amino-5-oxo-2(5H)-isoxazolepropanoic acid	0.652128	-0.616772	0.00451026	0.0468548
COVID-19-F.vs.HC	215.032	HMDB0304061	2-C-methyl-D-erythritol-4-phosphate	1.64168	0.71517	0.00292754	0.0355241
COVID-19-F.vs.HC	354.336	LMFA01020253	7,7-dimethyl-5Z,8Z-eicosadienoic acid	0.630283	-0.665929	0.00284339	0.0352186
COVID-19-F.vs.HC	171.065	HMDB0000325	3-Hydroxysuberic acid	1.51657	0.60081	0.0301304	0.144067
COVID-19-F.vs.HC	253.252	LMFA07010342	Pentadecyl acetate	0.567467	-0.817392	0.0267826	0.134988
COVID-19-F.vs.HC	297.289	HMDB0062656	Linoleamide	0.598977	-0.739428	0.00909158	0.0709988
COVID-19-F.vs.HC	622.334	LMGP03050024	PS(22:2(13Z,16Z)/0:0)	0.619456	-0.690926	0.00539659	0.0522998
COVID-19-F.vs.HC	241.144	LMFA07040029	Buibuilactone	0.557688	-0.842469	0.00547315	0.0528644
COVID-19-F.vs.HC	203.067	HMDB0028840	Glycyl-Glutamate	7.12324	2.83253	0.00183936	0.0282046
COVID-19-F.vs.HC	387.252	HMDB0255340	1,1,1-Trifluorohenicosa-6,9,12,15-tetraene	0.576187	-0.795392	0.0165756	0.10384
COVID-19-F.vs.HC	333.094	HMDB0029404	(S)-a-Amino-2,5-dihydro-5-oxo-4-isoxazolepropanoic acid N2-glucoside	0.618919	-0.692176	0.0219035	0.120929
COVID-19-F.vs.HC	238.141	HMDB0001104	N-Acetyl-b-glucosaminylamine	2.04412	1.03148	0.000283853	0.0083404
COVID-19-F.vs.HC	186.221	HMDB0061819	(E)-2-Dodecene	0.526533	-0.925404	0.00395168	0.0421123
COVID-19-F.vs.HC	305.099	HMDB0256798	Proline glutamate	0.606822	-0.720655	0.0432256	0.175331
COVID-19-F.vs.HC	184.04	HMDB0248164	Allyl cysteine	0.191541	-2.38428	0.0342511	0.154077
COVID-19-F.vs.HC	298.273	HMDB0245914	3-ketosphingosine	3.82304	1.93472	0.0281447	0.138706
COVID-19-F.vs.HC	365.27	HMDB0004025	Pregnanediol	0.591448	-0.757676	0.0151122	0.0987723
COVID-19-F.vs.HC	274.154	HMDB0035193	1-(9H-Pyrido[3,4-b]indol-1-yl)-1,4-butanediol	0.652137	-0.616752	0.00220987	0.0303909
COVID-19-F.vs.HC	224.091	HMDB0094727	6-hydroxyphenylpropionylglycine	0.356884	-1.48647	0.028312	0.139056
COVID-19-F.vs.HC	485.288	HMDB0260429	N-[2-[5-[[3-(2-Aminoethyl)-1H-indol-5-yl]-methoxymethoxy]-1H-indol-3-yl]ethyl]-N-propan-2-ylpropan-2-amine	2.67952	1.42198	0.00101762	0.0188391
COVID-19-F.vs.HC	452.278	HMDB0011473	LysoPE(0:0/16:0)	1.53983	0.622771	0.0264954	0.133774
COVID-19-F.vs.HC	487.279	LMGP03050009	PS(14:0/0:0)	0.595736	-0.747256	0.00186533	0.0282046
COVID-19-F.vs.HC	347.159	LMFA07010328	14,14,14-Trifluoro-11Z-tetradecenyl acetate	0.434352	-1.20306	0.0380978	0.163915
COVID-19-F.vs.HC	286.273		D-erythro-Sphingosine C-17	0.622531	-0.683781	0.000118504	0.00570401
COVID-19-F.vs.HC	561.411	LMPR01070994	7,8-Didehydroaaptopurpurin	0.586614	-0.769517	0.015146	0.0987723
COVID-19-F.vs.HC	625.36	HMDB0034091	Ponasteroside A	0.601626	-0.733062	0.0396369	0.16696
COVID-19-F.vs.HC	1153.64	HMDB0294327	CDP-DG(i-22:0/PGF2alpha)	0.560533	-0.835129	0.0248451	0.128589
COVID-19-F.vs.HC	287.134	HMDB0255034	N-[2-(3,5-Dioxopiperazino)propyl]-N-(2-amino-2-oxoethyl)glycine	0.525706	-0.927671	0.00484913	0.0494851
COVID-19-F.vs.HC	570.827	HMDB0304315	D-myo-inositol (1,2,3,5,6) pentakisphosphate	0.576597	-0.794365	0.0133152	0.0911242
COVID-19-F.vs.HC	263.138	HMDB0011177	Phenylalanylproline	0.557556	-0.84281	0.0434498	0.175501
COVID-19-F.vs.HC	196.877	HMDB0303424	Dipotassium phosphate	0.587181	-0.768124	0.00683968	0.0609661
COVID-19-F.vs.HC	391.286	HMDB0094685	Hexadecyl Benzoic acid	0.610712	-0.711435	0.0343288	0.154186
COVID-19-F.vs.HC	217.081	HMDB0029038	Serylglutamic acid	0.657218	-0.605555	0.0112473	0.0814219
COVID-19-F.vs.HC	299.257	LMFA02000146	12,13-dihydroxy stearic acid	0.614044	-0.703586	0.0290267	0.140571
COVID-19-F.vs.HC	660.423	LMGP03010049	PS(12:0/16:1(9Z))	2.19569	1.13467	0.00298974	0.0359765
COVID-19-F.vs.HC	272.294	LMFA05000528	8Z-Heptadecen-2S-ol	0.589296	-0.762936	0.0037516	0.0404277
COVID-19-F.vs.HC	241.129	HMDB0000194	Anserine	0.654454	-0.611637	0.011811	0.0838087
COVID-19-F.vs.HC	565.261	HMDB0250586	L-Prolinamide, N-methyl-L-alanyl-(2S)-2-cyclohexylglycyl-N-(2-(2-oxazolyl)-4-phenyl-5-thiazolyl)-	0.457361	-1.1286	0.0155685	0.100137
COVID-19-F.vs.HC	477.354	LMST03020457	24,24-difluoro-1alpha,25-dihydroxy-26,27-dimethyl-24a-homovitamin D3 / 24,24-difluoro-1alpha,25-dihydroxy-26,27-dimethyl-24a-homocholecalciferol	0.623169	-0.682304	0.048718	0.188856
COVID-19-F.vs.HC	210.058		(2R,4R)-2-phenylthiazolidine-4-carboxylic acid	2.94091	1.55626	0.00888848	0.0702266
COVID-19-F.vs.HC	247.083	HMDB0033092	3-(1-Hydroxymethyl-1-propenyl)pentanedioic acid	14.2722	3.83513	0.0362843	0.161214
COVID-19-F.vs.HC	144.101	HMDB0242107	(R)-1-Methylpiperidine-2-carboxylic acid	0.3808	-1.3929	0.0123723	0.0867259
COVID-19-F.vs.HC	337.239	HMDB0251671	(3S,4S)-4-[(E,2S,6R,8S,9R,10R)-9-Hydroxy-4,6,8,10-tetramethyl-7-oxododec-4-en-2-yl]-3-methyloxetan-2-one	0.573457	-0.802243	0.0192892	0.111637
COVID-19-F.vs.HC	256.263	HMDB0243751	(Z)-11-Hexadecenal	0.657836	-0.6042	0.0142706	0.0958455
COVID-19-F.vs.HC	564.331	HMDB0061700	LysoPC(0:0/18:2(9Z,12Z))	0.546187	-0.872534	0.00705826	0.0619582
COVID-19-F.vs.HC	201.113	HMDB0000792	Sebacic acid	1.60628	0.683722	0.0206589	0.117216
COVID-19-F.vs.HC	253.083	HMDB0244958	2-(Trifluoromethyl)benzhydrol	0.650349	-0.620715	0.00349863	0.0393154
COVID-19-F.vs.HC	504.309	HMDB0256157	PC(17:2(9Z,12Z)/0:0)	0.54368	-0.879171	0.00909611	0.0709988
COVID-19-F.vs.HC	356.351	HMDB0248559	Arachidoyl Ethanolamide	0.585561	-0.772108	0.00084185	0.0168838
COVID-19-F.vs.HC	520.339	LMGP01050034	PC(18:2(2E,4E)/0:0)	0.521423	-0.939475	0.0296523	0.142489
COVID-19-F.vs.HC	258.242		D-erythro-Sphingosine C-15	0.623093	-0.68248	9.2768e-05	0.00505498
COVID-19-F.vs.HC	422.325	HMDB0241546	(11E,13E)-9-Hydroxyoctadeca-11,13-dienoylcarnitine	0.610052	-0.712995	0.0181716	0.10907
COVID-19-F.vs.HC	346.33	HMDB0061665	15-hydroxyicosanoic acid	2.51712	1.33177	0.00236706	0.0317929
COVID-19-F.vs.HC	233.067	HMDB0059767	Tetrahydro-2,5-furan-diacetic acid	3.94922	1.98157	0.0100141	0.0755681
COVID-19-F.vs.HC	306.013	HMDB0002377	Urothion	1.67427	0.743534	0.0326016	0.149082
COVID-19-F.vs.HC	314.095	HMDB0252813	Glutamine-glutamate	0.521226	-0.94002	0.0417886	0.172162
COVID-19-F.vs.HC	314.077	HMDB0131420	Malvidin	0.567125	-0.81826	0.00101558	0.0188391
COVID-19-F.vs.HC	104.071	HMDB0094692	N-Methylalanine	1.64925	0.721813	0.0154434	0.099739
COVID-19-F.vs.HC	592.362	LMGP01020158	PC(O-18:2(9Z,12Z)/2:0)	0.588433	-0.765049	0.0259635	0.132012
COVID-19-F.vs.HC	643.112	HMDB0034314	Fusaroskyrin	0.633381	-0.658854	0.0384408	0.164582
COVID-19-F.vs.HC	212.091	HMDB0060747	3-O-Methyl-a-methyldopa	1.52451	0.608346	0.0484044	0.188399
COVID-19-F.vs.HC	321.044	HMDB0252342	Flunoxaprofen isocyanate	4.32007	2.11105	0.0368678	0.162175
COVID-19-F.vs.HC	179.163	HMDB0006078	Putreanine	0.628992	-0.668887	0.0227777	0.123643
COVID-19-F.vs.HC	452.373	HMDB0240747	(11Z,14Z)-Eicosadienoylcarnitine	0.631292	-0.663621	0.0192578	0.111637
COVID-19-F.vs.HC	392.312	HMDB0062341	N-Stearoyl GABA	2.5129	1.32936	0.0493695	0.189348
COVID-19-F.vs.HC	296.149	HMDB0256623	Pizotifen	7.87537	2.97735	0.0194799	0.112179
COVID-19-F.vs.HC	314.341	HMDB0303126	Eicosen-1-ol	0.636934	-0.650785	0.0201316	0.114901
COVID-19-F.vs.HC	387.325	LMST03020040	25-hydroxy-3-deoxy-2-oxavitamin D3 / 25-hydroxy-3-deoxy-2-oxacholecalciferol	14.5139	3.85937	0.0446287	0.178022
COVID-19-F.vs.HC	593.258	LMST01130043	3-O(beta-D-glucopyranosyl)-3beta,5beta,14beta,16beta-tetrahydroxy-19-oxo-bufa-20,22-dienolide	0.365628	-1.45155	0.0381409	0.163915
COVID-19-F.vs.HC	196.069	HMDB0004225	2-Oxoarginine	0.656389	-0.607377	0.000473285	0.0115834
COVID-19-F.vs.HC	480.125	HMDB0258686	Talampicillin	840.545	9.71518	0.0126814	0.0879084
COVID-19-F.vs.HC	344.14	HMDB0250508	N-Methyl-1-[3-[[(2R)-1-methylpyrrolidin-2-yl]methyl]-1H-indol-5-yl]methanesulfonamide	72.8485	6.18683	0.0369355	0.162175
COVID-19-F.vs.HC	402.182	HMDB0251648	3-Quinolinecarboxylic acid, 7-((3R)-3-(1-aminocyclopropyl)-1-pyrrolidinyl)-1-((1R,2S)-2-fluorocyclopropyl)-1,4-dihydro-8-methoxy-4-oxo-	858.258	9.74527	0.0130159	0.0899161
COVID-19-F.vs.HC	610.307	HMDB0257169	Retaspimycin	0.631521	-0.663097	0.00560222	0.0535738
COVID-19-F.vs.HC	259.001	HMDB0039820	8-Methoxy-6,7-methylenedioxycoumarin	0.146603	-2.77001	0.00758832	0.064267
COVID-19-F.vs.HC	599.225	HMDB0254490	Met-Gln-Cys-Asn-Ser	4.1081	2.03847	0.00361614	0.0398604
COVID-19-F.vs.HC	504.31	LMGP02010101	PE(10:0/10:0)	0.5864	-0.770043	0.0378961	0.163349
COVID-19-F.vs.HC	523.265	HMDB0252023	ethyl ((3,4,5-trihydroxy-6-((4-(4-isopropoxybenzyl)-1-isopropyl-5-methyl-1H-pyrazol-3-yl)oxy)tetrahydro-2H-pyran-2-yl)methyl) carbonate	1.661	0.732052	0.0396589	0.16696
COVID-19-F.vs.HC	213.022	HMDB0170765	4-Allylphenol sulfate	0.214624	-2.22012	0.00879562	0.0699773
COVID-19-F.vs.HC	351.009	HMDB0244010	1-Sulfooxymethylpyrene	0.272893	-1.87359	0.00528333	0.0518212
COVID-19-F.vs.HC	536.37	LMGP01050145	PC(18:0(11cp)/0:0)	0.664323	-0.590042	0.0377899	0.163135
COVID-19-F.vs.HC	326.988	HMDB0304124	3-deoxy-D-arabino-heptulosonate-7-phosphate	0.10753	-3.21719	0.00975771	0.0742262
COVID-19-F.vs.HC	133.065	HMDB0034563	7-Nonene-3,5-diyn-1-ol	0.206258	-2.27748	0.00757557	0.064267
COVID-19-F.vs.HC	507.27	HMDB0240601	LysoPG(16:0/0:0)	2.21002	1.14406	1.35374e-05	0.00150369
COVID-19-F.vs.HC	230.013	HMDB0240381	HPAA sulfate	4.83953	2.27487	0.0454621	0.179855
COVID-19-F.vs.HC	278.03	HMDB0060805	9-Carboxymethoxymethylguanine	0.490782	-1.02685	0.00144499	0.0242624
COVID-19-F.vs.HC	236.091	HMDB0032776	3-Oxo-carbofuran	0.168307	-2.57084	0.0192006	0.111637
COVID-19-F.vs.HC	262.14	HMDB0029016	Prolyl-Glutamate	0.630837	-0.664662	0.0081311	0.0663393
COVID-19-F.vs.HC	229.017	HMDB0240372	3-Phenylpropionic acid sulfate	0.415704	-1.26637	0.0175296	0.10809
COVID-19-F.vs.HC	185.132	HMDB0039356	Panaquinquecol 5	5.00561	2.32354	0.0429096	0.175161
COVID-19-F.vs.HC	555.052	HMDB0015343	Ceftriaxone	8.40854	3.07186	0.00997873	0.0755681
COVID-19-F.vs.HC	429.178	HMDB0015267	Carvedilol	1.6464	0.719318	0.00620263	0.0575987
COVID-19-A.vs.HC	286.177	HMDB0029567	Hydroxy-alpha-sanshool	0.026169	-5.256	0.0496189	0.22413
COVID-19-A.vs.HC	280.263	LMFA06000102	9,12,15-octadecatrienal	0.00768562	-7.02362	0.0323297	0.178866
COVID-19-A.vs.HC	727.083	HMDB0001554	Xanthylic acid	0.107442	-3.21837	0.0438058	0.21288
COVID-19-A.vs.HC	345.274	HMDB0257702	18-Nitrooctadec-9-enoic acid	0.134855	-2.89052	3.41712e-05	0.00224397
COVID-19-A.vs.HC	159.043	HMDB0059622	4-Methylumbelliferone	20.3071	4.34392	0.0485059	0.222005
COVID-19-A.vs.HC	318.181	HMDB0029087	Tryptophyl-Leucine	0.23716	-2.07607	2.89846e-05	0.00209269
COVID-19-A.vs.HC	649.249		HYDROLYSIS PRODUCT OF BUSSEIN	0.223474	-2.16182	0.000358518	0.00976792
COVID-19-A.vs.HC	312.158	HMDB0034371	Piperettine	0.191311	-2.38601	0.0327129	0.180296
COVID-19-A.vs.HC	347.221	HMDB0013157	18-Hydroxy-11-dehydrotetrahydrocorticosterone	0.036592	-4.77233	4.53767e-05	0.00267444
COVID-19-A.vs.HC	530.198		Colchicoside	0.128644	-2.95854	0.000124925	0.00462542
COVID-19-A.vs.HC	364.083	HMDB0033936	3,3'-Bisjuglone	0.141016	-2.82607	5.10784e-06	0.000686175
COVID-19-A.vs.HC	468.343	LMGP01060009	PC(O-15:0/0:0)	0.189092	-2.40284	9.96314e-05	0.00396884
COVID-19-A.vs.HC	405.192	HMDB0012613	19-Oic-deoxycorticosterone	0.140371	-2.83268	1.91834e-07	0.00010041
COVID-19-A.vs.HC	511.323	HMDB0034523	Queretaroic acid	0.17225	-2.53742	0.000927987	0.0186113
COVID-19-A.vs.HC	480.343	HMDB0010407	LysoPC(P-16:0/0:0)	0.117481	-3.0895	0.0201285	0.136458
COVID-19-A.vs.HC	707.096	HMDB0001507	Diguanosine diphosphate	0.151264	-2.72486	0.000169476	0.00567531
COVID-19-A.vs.HC	515.287	HMDB0296917	DG(2:0/0:0/PGF2alpha)	0.0184946	-5.75675	0.019798	0.136458
COVID-19-A.vs.HC	217.017	HMDB0304908	2-(2-Hydroxyethyl)phenyl hydrogen sulfate	0.160686	-2.63768	0.018514	0.131632
COVID-19-A.vs.HC	656.269	HMDB0032326	Hexyl heptanoate	0.203084	-2.29985	0.000100423	0.00396884
COVID-19-A.vs.HC	505.144	HMDB0259055	Thymol blue	0.145972	-2.77624	7.10338e-05	0.00342141
COVID-19-A.vs.HC	639.109	HMDB0060872	Sorafenib beta-D-Glucuronide	0.163558	-2.61212	0.000170967	0.00567531
COVID-19-A.vs.HC	584.357	LMGP03060001	PS(O-20:0/0:0)	0.250112	-1.99935	3.05103e-05	0.00213603
COVID-19-A.vs.HC	571.121	HMDB0039972	4'-Hydroxyanigorootin	0.166977	-2.58228	0.000147025	0.00505486
COVID-19-A.vs.HC	205.06	HMDB0029862	Cyromazine	0.10685	-3.22634	0.00157985	0.0259177
COVID-19-A.vs.HC	367.159	HMDB0001032	Dehydroepiandrosterone sulfate	0.173744	-2.52496	0.00019652	0.0063061
COVID-19-A.vs.HC	345.143	HMDB0247525	10-(Phosphonooxy)decyl methacrylate	0.315833	-1.66276	6.45529e-05	0.00337155
COVID-19-A.vs.HC	243.033	HMDB0059983	4-phenylbutanic acid-O-sulphate	0.226835	-2.14028	0.0106911	0.0926468
COVID-19-A.vs.HC	541.128	HMDB0248023	Adozelesin	1615.59	10.6578	0.0431954	0.21108
COVID-19-A.vs.HC	413.136	LMPK12100022	6-Butyryl-5-hydroxy-4-phenylseselin	0.184882	-2.43532	6.80391e-05	0.00342141
COVID-19-A.vs.HC	443.232	HMDB0244384	(6R)-6-(2-Hydroxy-2-methylpropyl)-3-[(1R)-1-[4-(1-methyl-2-oxopyridin-4-yl)phenyl]ethyl]-6-phenyl-1,3-oxazinan-2-one	0.104449	-3.25914	0.0448269	0.214338
COVID-19-A.vs.HC	188.986	HMDB0240263	Hydroquinone sulfate	0.213605	-2.22698	0.00852726	0.0804795
COVID-19-A.vs.HC	538.352	HMDB0242413	Deoxycholylphenylalanine	0.215746	-2.21259	0.00143557	0.0244546
COVID-19-A.vs.HC	498.113	LMPK12010029	Pelargonidin 3-(6''-acetylglucoside)	0.18881	-2.40499	4.30935e-05	0.00259279
COVID-19-A.vs.HC	269.129	HMDB0249393	Indoline, 1-(2-(2-pyridyl)ethyl)-	0.244732	-2.03073	5.37364e-06	0.000686175
COVID-19-A.vs.HC	300.146	HMDB0255044	N-Acetoxy-phip	24.5483	4.61755	1.02589e-05	0.000897813
COVID-19-A.vs.HC	261.069	HMDB0249247	Bis(2-methylphenyl) hydrogen phosphate	0.274248	-1.86645	0.0204951	0.137644
COVID-19-A.vs.HC	131.049	HMDB0031725	(E)-3-(2-Hydroxyphenyl)-2-propenal	0.239465	-2.06212	0.0266665	0.159777
COVID-19-A.vs.HC	425.081	HMDB0252238	Fevipiprant	0.249726	-2.00158	2.37722e-06	0.000457693
COVID-19-A.vs.HC	255.21	HMDB0248392	5,16-Androstadien-3beta-ol	0.2056	-2.28209	5.85646e-05	0.00319122
COVID-19-A.vs.HC	267.124	HMDB0303326	Methyl 3-epi-4,5-didehydrojasmonate	0.26297	-1.92703	1.61558e-06	0.000358908
COVID-19-A.vs.HC	539.25	HMDB0010357	Tetrahydroaldosterone-3-glucuronide	0.206987	-2.27239	3.5908e-05	0.0022544
COVID-19-A.vs.HC	240.087	HMDB0257806	3-[2-Carboxyprop-1-enyl(ethoxycarbonyl)amino]-2-methylprop-2-enoic acid	0.151436	-2.72322	0.00909158	0.0840847
COVID-19-A.vs.HC	292.016	HMDB0060641	Lamivudine-monophosphate	0.133682	-2.90312	0.00526862	0.0598444
COVID-19-A.vs.HC	471.175	HMDB0061104	7-hydroxymethotrexate	0.267421	-1.90282	0.000567741	0.0130513
COVID-19-A.vs.HC	209.117	HMDB0033778	Elemicin	0.261916	-1.93283	2.88637e-06	0.000500772
COVID-19-A.vs.HC	583.256	HMDB0000054	Bilirubin	0.240546	-2.05562	0.000327501	0.00909445
COVID-19-A.vs.HC	481.188	HMDB0034463	Austin	0.206499	-2.27579	9.60473e-05	0.00396884
COVID-19-A.vs.HC	289.252	LMFA01031210	7E,13E,17Z-Eicosatrienoic acid	0.249044	-2.00553	0.00057577	0.0130931
COVID-19-A.vs.HC	317.21	HMDB0000344	2-Methoxyestradiol-3-methylether	0.142358	-2.81241	0.000237983	0.0072347
COVID-19-A.vs.HC	343.14	HMDB0036159	Toxin T2 tetrol	597.993	9.22399	0.049579	0.22413
COVID-19-A.vs.HC	413.2	HMDB0241920	N-Palmitoyl Arginine	0.227931	-2.13333	9.15663e-05	0.00394692
COVID-19-A.vs.HC	485.288	HMDB0260429	N-[2-[5-[[3-(2-Aminoethyl)-1H-indol-5-yl]-methoxymethoxy]-1H-indol-3-yl]ethyl]-N-propan-2-ylpropan-2-amine	6.07837	2.60368	1.5424e-06	0.000358908
COVID-19-A.vs.HC	523.287	HMDB0014554	Mupirocin	0.282877	-1.82175	0.00072966	0.0159304
COVID-19-A.vs.HC	268.117	HMDB0038926	Samin	0.179453	-2.47832	0.00738403	0.0743034
COVID-19-A.vs.HC	376.212	HMDB0034096	Mammea B/BD	0.11264	-3.15021	0.00211103	0.031878
COVID-19-A.vs.HC	607.238	HMDB0259948	Lificiguat	0.228052	-2.13257	8.62665e-05	0.00380381
COVID-19-A.vs.HC	581.238	HMDB0304275	biliverdin-IX-alpha	0.299565	-1.73906	0.000142665	0.00496404
COVID-19-A.vs.HC	313.238	LMFA07040053	1-methylpropyl-tridecanolide	0.21954	-2.18744	0.0151193	0.118332
COVID-19-A.vs.HC	346.33	HMDB0061665	15-hydroxyicosanoic acid	6.41041	2.68042	3.64062e-07	0.000116823
COVID-19-A.vs.HC	204.981	HMDB0060016	Pyrogallol-1-O-sulphate	0.0416179	-4.58665	0.0458957	0.21729
COVID-19-A.vs.HC	499.292	HMDB0303085	1-(4-O-beta-D-glucopyranosyl-3-methoxyphenyl)-3,5-dihydroxydecane	0.309925	-1.69001	0.00444139	0.0552876
COVID-19-A.vs.HC	301.118	HMDB0255766	5-Nitro-2-(3-phenylpropylamino)benzoic acid	0.341159	-1.55148	0.000417932	0.0106813
COVID-19-A.vs.HC	339.267	HMDB0249381	1-(2-Methoxyethoxy)hexadecane	0.119065	-3.07017	0.0245746	0.153951
COVID-19-A.vs.HC	637.348	HMDB0033241	Glycylalanylprolylmethionylphenylalanylvalinamide	6.41025	2.68038	2.2388e-07	0.00010041
COVID-19-A.vs.HC	218.997	HMDB0060015	Phenol sulphate	0.0829709	-3.59125	0.0284972	0.166599
COVID-19-A.vs.HC	360.292	HMDB0013650	Arachidonoyl Serinol	0.335423	-1.57595	0.00687031	0.0716298
COVID-19-A.vs.HC	453.356	HMDB0062416	5beta-cholestan-3alpha,7alpha,12alpha,24(S),27-pentol	11.7596	3.55577	0.005223	0.0598444
COVID-19-A.vs.HC	507.258	LMST05010050	11alpha-hydroxyprogesterone 11-glucosiduronic acid	0.0967918	-3.36897	0.000754865	0.0161829
COVID-19-A.vs.HC	262.237	LMFA01050044	omega-hydroxy myristic acid	0.318375	-1.6512	5.67158e-05	0.00314991
COVID-19-A.vs.HC	161.023		4-Hydroxycoumarin	0.22486	-2.1529	0.0213774	0.141277
COVID-19-A.vs.HC	383.154	HMDB0062544	16alpha-Hydroxy DHEA 3-sulfate	0.224884	-2.15274	6.17308e-05	0.00330146
COVID-19-A.vs.HC	379.283	HMDB0011549	MG(0:0/20:4(8Z,11Z,14Z,17Z)/0:0)	6.75605	2.75618	0.0105583	0.0918443
COVID-19-A.vs.HC	232.227	HMDB0036219	Octyl 2-methylbutyrate	0.331703	-1.59204	0.000756473	0.0161829
COVID-19-A.vs.HC	352.165	HMDB0029006	Phenylalanyltryptophan	0.399739	-1.32287	9.5336e-05	0.00396884
COVID-19-A.vs.HC	335.148	HMDB0029972	Coriandrone D	4.67114	2.22377	0.0257753	0.157732
COVID-19-A.vs.HC	626.352	HMDB0015006	Benzonatate	16.4657	4.04139	0.0306627	0.171616
COVID-19-A.vs.HC	381.314	LMFA05000081	1,2-docasanediol	22.9596	4.52103	0.0014395	0.0244546
COVID-19-A.vs.HC	357.278	HMDB0000308	3b-Hydroxy-5-cholenoic acid	0.149447	-2.74229	0.0102041	0.090168
COVID-19-A.vs.HC	391.286	HMDB0000626	Deoxycholic acid	0.117251	-3.09233	0.00852086	0.0804795
COVID-19-A.vs.HC	660.423	LMGP03010049	PS(12:0/16:1(9Z))	4.27606	2.09628	1.64303e-07	0.00010041
COVID-19-A.vs.HC	282.133	HMDB0257478	Sanfetrinem	0.22398	-2.15856	0.00813844	0.0791374
COVID-19-A.vs.HC	523.265	HMDB0252023	ethyl ((3,4,5-trihydroxy-6-((4-(4-isopropoxybenzyl)-1-isopropyl-5-methyl-1H-pyrazol-3-yl)oxy)tetrahydro-2H-pyran-2-yl)methyl) carbonate	4.22992	2.08063	7.08443e-05	0.00342141
COVID-19-A.vs.HC	548.312	HMDB0250470	Cortivazol	5.26842	2.39737	3.89007e-06	0.000624141
COVID-19-A.vs.HC	105.034	HMDB0244156	1,3-Benzodioxole	0.200649	-2.31726	0.00701542	0.072359
COVID-19-A.vs.HC	246.038		m-Trifluoromethylhippuric acid	0.206301	-2.27717	0.0083682	0.0802902
COVID-19-A.vs.HC	374.362	LMFA01050210	13-hydroxy-docosanoic acid	3.53509	1.82175	3.49649e-05	0.00224397
COVID-19-A.vs.HC	369.174	HMDB0248416	Androstenediol 3-sulfate	0.278376	-1.84489	0.00129985	0.0231727
COVID-19-A.vs.HC	617.302	HMDB0259343	Tyr-ile-gly-ser-arg	0.447622	-1.15965	0.00240774	0.0352972
COVID-19-A.vs.HC	285.07	HMDB0028752	Aspartyl-Glutamate	0.215928	-2.21138	0.0439714	0.213017
COVID-19-A.vs.HC	543.119	HMDB0256650	2-[2-(2-Butoxy-2-oxoethoxy)-4-[2-(4,5,6,7-tetrahydrothieno[3,2-c]pyridine-2-carbonylamino)acetyl]phenoxy]acetic acid	0.395789	-1.3372	0.00161537	0.0259177
COVID-19-A.vs.HC	323.146	HMDB0033106	N6-Galacturonyl-L-lysine	3.88711	1.9587	1.00069e-07	0.00010041
COVID-19-A.vs.HC	178.05	HMDB0253647	Isoindolin-1-one	0.211744	-2.23961	0.00956718	0.0866145
COVID-19-A.vs.HC	552.401	HMDB0010390	LysoPC(20:0/0:0)	0.423059	-1.24107	0.000562662	0.0130513
COVID-19-A.vs.HC	454.328	LMGP01060007	PC(O-14:0/0:0)	0.199916	-2.32253	0.0251776	0.155702
COVID-19-A.vs.HC	681.347	HMDB0032821	Corchorusoside B	6.77591	2.76042	0.00250449	0.0359977
COVID-19-A.vs.HC	611.344	LMST01010431	Venustone	14.1108	3.81873	0.00785675	0.0779484
COVID-19-A.vs.HC	350.151	HMDB0029090	Tryptophyl-Phenylalanine	0.435252	-1.20008	0.00516441	0.0594216
COVID-19-A.vs.HC	415.152	HMDB0249133	beta-hydroxyprednisolone	0.326969	-1.61277	0.0038171	0.0487778
COVID-19-A.vs.HC	443.183	LMST01120005	Strophanthidin	0.289412	-1.7888	0.000472566	0.0115659
COVID-19-A.vs.HC	613.36	LMST05050017	Kurilensoside H	6.99805	2.80695	0.00290338	0.0399284
COVID-19-A.vs.HC	351.254	HMDB0011539	MG(0:0/18:3(6Z,9Z,12Z)/0:0)	0.321543	-1.63692	0.0130594	0.105645
COVID-19-A.vs.HC	494.359	LMGP01070007	PC(P-17:0/0:0)	0.352918	-1.50259	0.00211931	0.031878
COVID-19-A.vs.HC	503.224	HMDB0036161	4-Propanoyl-HT2 toxin	0.13823	-2.85486	0.000101695	0.00396884
COVID-19-A.vs.HC	561.341	LMST01100013	3beta,15alpha,16alpha,24alpha-tetrahydroxy25,26,27-trinor-16,24-cyclo-cycloartane-23-one-3-O-beta-D-xylopyranoside	7.00548	2.80848	0.00272204	0.037977
COVID-19-A.vs.HC	329.062	HMDB0248169	Almecillin	0.245754	-2.02471	0.0465879	0.218626
COVID-19-A.vs.HC	638.242	HMDB0036746	Matsutakeside I	3.31947	1.73095	0.000442518	0.0110172
COVID-19-A.vs.HC	465.193	HMDB0253640	Isoflupredone acetate	0.288402	-1.79385	0.000990872	0.0190776
COVID-19-A.vs.HC	991.55	HMDB0277724	PI(PGJ2/22:2(13Z,16Z))	3.00823	1.58892	2.02321e-05	0.00149822
COVID-19-A.vs.HC	385.309	LMST03020045	25-hydroxy-23-oxavitamin D3 / 25-hydroxy-23-oxacholecalciferol	6.44751	2.68874	0.00245807	0.0356728
COVID-19-A.vs.HC	629.355	HMDB0038378	Goshonoside F7	10.2428	3.35654	0.00654281	0.069531
COVID-19-A.vs.HC	239.163	HMDB0112083	3,4-Dimethyl-5-pentyl-2-furanpropanoic acid	0.30867	-1.69587	6.34726e-07	0.000183309
COVID-19-A.vs.HC	397.206	HMDB0240591	Allopregnanolone sulfate	0.297557	-1.74876	0.000680955	0.0150122
COVID-19-A.vs.HC	465.098	HMDB0304849	Vericiguat	3.63436	1.8617	0.0443714	0.213574
COVID-19-A.vs.HC	217.097	HMDB0013894	S-4-Hydroxymephenytoin	0.490332	-1.02817	2.66319e-07	0.00010041
COVID-19-A.vs.HC	619.275	HMDB0030459	Hordatine B	0.466647	-1.0996	0.0293165	0.167345
COVID-19-A.vs.HC	400.377	LMFA01050215	24-hydroxy-10Z-tetracosenoic acid	0.269684	-1.89066	0.000569412	0.0130513
COVID-19-A.vs.HC	344.14	HMDB0250508	N-Methyl-1-[3-[[(2R)-1-methylpyrrolidin-2-yl]methyl]-1H-indol-5-yl]methanesulfonamide	79.3313	6.30982	0.0102728	0.0901754
COVID-19-A.vs.HC	335.125	HMDB0038120	Ovalicin	0.441135	-1.18071	0.0033841	0.044424
COVID-19-A.vs.HC	359.182	HMDB0304782	Histidinyl-Tryptophan	3.32925	1.7352	1.99779e-06	0.000412116
COVID-19-A.vs.HC	268.105	HMDB0250519	Cppene	0.487297	-1.03713	8.58635e-05	0.00380381
COVID-19-A.vs.HC	438.3	LMGP02060002	PE(O-16:0/0:0)	0.407833	-1.29395	0.00774351	0.0771147
COVID-19-A.vs.HC	303.231	HMDB0254962	Mutilin	0.2288	-2.12784	0.0372077	0.194666
COVID-19-A.vs.HC	399.325	HMDB0001903	Calcitriol	5.37336	2.42583	0.00281358	0.0388785
COVID-19-A.vs.HC	202.216	LMFA05000154	3Z-Dodecen-1-ol	0.413743	-1.27319	5.25494e-05	0.00297574
COVID-19-A.vs.HC	695.362	HMDB0256343	Periplocin	6.77064	2.75929	0.00330411	0.0437719
COVID-19-A.vs.HC	347.221	HMDB0246609	4,5-Dihydrocortisol	0.126409	-2.98383	7.87643e-06	0.000825478
COVID-19-A.vs.HC	384.995	HMDB0252018	Ethion	0.208145	-2.26434	0.0172765	0.126623
COVID-19-A.vs.HC	512.334	LMGL06010002	MGTS(16:0/0:0)	0.469545	-1.09066	0.000114402	0.00434729
COVID-19-A.vs.HC	306.263	HMDB0072845	MG(13:0/0:0/0:0)	0.361654	-1.46732	0.000403349	0.0104943
COVID-19-A.vs.HC	422.359	HMDB0241563	(9Z)-Nonadec-9-enoylcarnitine	0.231348	-2.11187	0.00250538	0.0359977
COVID-19-A.vs.HC	342.191	HMDB0241093	6-Hydroxydec-7-enedioylcarnitine	26.7339	4.7406	0.0270728	0.160877
COVID-19-A.vs.HC	301.118	HMDB0243809	1-{2-[(3-Ethylphenyl)amino]-2-oxoethyl}-6-oxo-1,6-dihydropyridine-3-carboxylic acid	0.483154	-1.04944	0.00306024	0.0414928
COVID-19-A.vs.HC	300.18	HMDB0240724	Suberoyl-L-carnitine	3.81888	1.93315	0.0354279	0.187651
COVID-19-A.vs.HC	190.086	HMDB0002302	Indole-3-propionic acid	0.262321	-1.9306	0.00116748	0.0216133
COVID-19-A.vs.HC	246.123		ACETYLTRYPTOPHANAMIDE	0.513261	-0.962236	5.93988e-06	0.000686175
COVID-19-A.vs.HC	303.195	HMDB0006773	11b-Hydroxyandrost-4-ene-3,17-dione	0.272841	-1.87387	0.000323133	0.00906027
COVID-19-A.vs.HC	377.192	HMDB0254684	MeTRH	2.38231	1.25236	0.00109969	0.0206227
COVID-19-A.vs.HC	334.294	LMGL01020054	1-O-(2R-hydroxy-4Z-pentadecenyl)-sn-glycerol	0.358301	-1.48076	0.00095511	0.0187643
COVID-19-A.vs.HC	269.125	HMDB0061115	Lenticin	0.395696	-1.33754	0.0424779	0.209161
COVID-19-A.vs.HC	369.174	HMDB0258607	Piperonyl sulfoxide	0.383357	-1.38324	0.000679867	0.0150122
COVID-19-A.vs.HC	499.063	LMPK12111323	Wogonin 7-glucuronide	0.351265	-1.50937	0.0420111	0.209161
COVID-19-A.vs.HC	402.181	HMDB0014363	Moxifloxacin	1355.2	10.4043	0.0149221	0.117106
COVID-19-A.vs.HC	587.242	HMDB0254917	MPPa (Methyl pyropheophorbide-a)	0.177095	-2.4974	0.00149864	0.0253104
COVID-19-A.vs.HC	556.326	LMGP03060002	PS(O-18:0/0:0)	0.498612	-1.00401	0.0004249	0.0107589
COVID-19-A.vs.HC	247.132	HMDB0001931	gamma-CEHC	0.389854	-1.35899	0.00483721	0.0579662
COVID-19-A.vs.HC	271.132	HMDB0245536	2'-Fluoro-2',3'-dideoxyadenosine	0.375806	-1.41194	0.0483616	0.222005
COVID-19-A.vs.HC	298.309		Palmitoyl N-Isopropylamide	2.46529	1.30176	7.38624e-05	0.00344056
COVID-19-A.vs.HC	316.117	LMPK12100011	Kuhlmannin	0.256516	-1.96288	0.0336286	0.18257
COVID-19-A.vs.HC	337.113	HMDB0254835	Molinate	0.38186	-1.38888	0.0354769	0.187651
COVID-19-A.vs.HC	285.143	HMDB0241810	4-Amino-3-hydroxybutanoylcarnitine	0.362738	-1.463	0.0156267	0.120346
COVID-19-A.vs.HC	326.341	LMFA05000533	6Z,9Z-Heneicosadien-11R-ol	2.59732	1.37703	2.94776e-06	0.000500772
COVID-19-A.vs.HC	267.11	HMDB0259318	tubercidin	4.2069	2.07276	0.0084589	0.0804795
COVID-19-A.vs.HC	307.052	HMDB0028992	Phenylalanylcysteine	0.266562	-1.90746	0.0265198	0.159229
COVID-19-A.vs.HC	356.008	HMDB0038429	Methyl glucosinolate	0.271589	-1.8805	8.329e-06	0.000825478
COVID-19-A.vs.HC	231.112	HMDB0246312	4-(Phenylamino)benzoic acid	0.508976	-0.97433	3.10642e-05	0.00213603
COVID-19-A.vs.HC	411.185	HMDB0000416	17-Hydroxypregnenolone sulfate	0.383116	-1.38415	0.00101706	0.0193552
COVID-19-A.vs.HC	359.257	HMDB0012868	9'-Carboxy-gamma-chromanol	7.48508	2.90402	0.0143129	0.112939
COVID-19-A.vs.HC	354.336	LMFA08040010	Anandamide (20:1, n-9)	0.339848	-1.55704	0.00182784	0.028534
COVID-19-A.vs.HC	593.479	HMDB0299042	DG(18:1(12Z)-2OH(9,10)/i-15:0/0:0)	0.512743	-0.963692	0.0290058	0.167345
COVID-19-A.vs.HC	582.378	LMGP01020068	PC(O-16:0/3:0)	0.468635	-1.09346	0.00182401	0.028534
COVID-19-A.vs.HC	577.481	HMDB0007300	DG(18:3(9Z,12Z,15Z)/15:0/0:0)	0.54668	-0.871233	0.036645	0.19242
COVID-19-A.vs.HC	348.337	HMDB0258447	N-Geranyl-N'-(2-adamantyl)ethane-1,2-diamine	0.303459	-1.72042	0.00138422	0.0237953
COVID-19-A.vs.HC	440.313	HMDB0011142	DHAP(O-18:0)	0.426496	-1.2294	0.0110828	0.0946959
COVID-19-A.vs.HC	376.985		AMBROXOL	1224.96	10.2585	0.00654863	0.069531
COVID-19-A.vs.HC	173.092	HMDB0000721	Glycylproline	0.55448	-0.850794	0.0028017	0.0388785
COVID-19-A.vs.HC	347.221	HMDB0004030	21-Deoxycortisol	0.0901141	-3.4721	0.00189496	0.0291098
COVID-19-A.vs.HC	335.123	HMDB0034937	Cappariloside A	0.430071	-1.21735	0.00159916	0.0259177
COVID-19-A.vs.HC	313.215	HMDB0000016	Deoxycorticosterone	0.203823	-2.29461	0.000527116	0.0126859
COVID-19-A.vs.HC	256.115	HMDB0246316	4-[(2,4-Dihydroxy-3,3-dimethylbutanoyl)amino]butanoic acid	2.56425	1.35854	0.000384597	0.0101901
COVID-19-A.vs.HC	233.117	LMFA01031140	6-hydroxytetradeca-7,8-dien-10,12-diynoic acid	0.397286	-1.33175	0.0219828	0.143899
COVID-19-A.vs.HC	256.263	LMSP01040001	C16 Sphinganine	2.20658	1.14181	1.01075e-05	0.000897813
COVID-19-A.vs.HC	211.024	HMDB0002334	Benzoquinoneacetic acid	0.338471	-1.5629	0.00440658	0.0550918
COVID-19-A.vs.HC	255.087	HMDB0029187	5-(3',5')-Dihydroxyphenyl-gamma-valerolactone	0.174968	-2.51483	0.0424108	0.209161
COVID-19-A.vs.HC	565.276	LMST03010009	26,26,26,27,27,27-hexafluoro-25-hydroxyvitamin D2	0.438023	-1.19092	0.00245217	0.0356728
COVID-19-A.vs.HC	229.154	HMDB0304810	Pro-Ile	3.65913	1.8715	0.0032466	0.0436102
COVID-19-A.vs.HC	375.039	HMDB0004645	S-Nitrosoglutathione	0.278955	-1.8419	0.0211685	0.140217
COVID-19-A.vs.HC	333.094	HMDB0029404	(S)-a-Amino-2,5-dihydro-5-oxo-4-isoxazolepropanoic acid N2-glucoside	0.561815	-0.831833	0.00107642	0.0203182
COVID-19-A.vs.HC	494.359	HMDB0255284	N(4)-Oleylcytosine arabinoside	0.481941	-1.05307	0.00489138	0.0581597
COVID-19-A.vs.HC	251.136	HMDB0240365	N,N,N-Trimethyl-L-alanyl-L-proline betaine	3.97746	1.99185	0.00526871	0.0598444
COVID-19-A.vs.HC	342.372	HMDB0251560	Docosanal	0.492349	-1.02225	2.43271e-08	7.02566e-05
COVID-19-A.vs.HC	279.128	HMDB0028767	Aspartyl-Gamma-glutamate	5.96796	2.57724	0.0388447	0.198907
COVID-19-A.vs.HC	1025.68	HMDB0258633	Surfactin A	0.513442	-0.961728	0.0376779	0.196415
COVID-19-A.vs.HC	343.263	LMFA01030853	TrHA	0.284659	-1.8127	0.00894808	0.0830934
COVID-19-A.vs.HC	431.146	HMDB0060830	Melatonin glucuronide	0.331972	-1.59086	0.000942643	0.0186462
COVID-19-A.vs.HC	312.325	LMFA05000532	6Z,9Z-Eicosadien-11-ol	0.38026	-1.39494	0.0013811	0.0237953
COVID-19-A.vs.HC	566.997	HMDB0247496	Bis(sulfosuccinimidyl)suberate	1318.72	10.3649	0.0205508	0.137644
COVID-19-A.vs.HC	274.145	HMDB0247568	3-Octylthio-1,1,1-trifluoro-2-propanone	0.407369	-1.29559	0.000224001	0.00688207
COVID-19-A.vs.HC	441.192	LMPK12140431	Abyssinoflavanone VI	35.77	5.16068	0.0177291	0.128325
COVID-19-A.vs.HC	682.378	HMDB0247928	Acetyl-pepstatin	17.7418	4.14908	0.0264254	0.158993
COVID-19-A.vs.HC	378.314	HMDB0000583	Docosanamide	0.286373	-1.80403	0.000631484	0.0141374
COVID-19-A.vs.HC	592.368	HMDB0040135	Hydroxydestruxin B	3.08669	1.62606	0.0220669	0.143899
COVID-19-A.vs.HC	494.325	HMDB0010382	LysoPC(16:0/0:0)	0.524157	-0.931928	0.014235	0.112632
COVID-19-A.vs.HC	386.325	HMDB0240836	9-Methyltetradecanoylcarnitine	0.477489	-1.06646	0.0016652	0.0264574
COVID-19-A.vs.HC	232.154	HMDB0002013	Butyrylcarnitine	3.32318	1.73256	0.0200006	0.136458
COVID-19-A.vs.HC	570.255	HMDB0038951	Prupaside	2.78507	1.47772	0.00620695	0.0666382
COVID-19-A.vs.HC	397.223	HMDB0012587	15-Epi-lipoxin A4	0.336364	-1.5719	0.00805278	0.0788353
COVID-19-A.vs.HC	356.351	LMFA01030403	19Z-docosenoic acid	0.359806	-1.47471	0.00312484	0.0421707
COVID-19-A.vs.HC	407.066	HMDB0015417	Fosphenytoin	0.59536	-0.748165	0.0316211	0.175783
COVID-19-A.vs.HC	450.356	HMDB0062399	4-cholesten-7α,12α,24-triol-3-one	0.439297	-1.18673	0.000446723	0.0110268
COVID-19-A.vs.HC	262.237	HMDB0032417	3-(L-Menthoxy)-2-methylpropane-1,2-diol	0.479653	-1.05994	0.000306711	0.00868412
COVID-19-A.vs.HC	278.232	LMFA01050081	Ipurolic acid	0.407766	-1.29419	0.000581911	0.0131294
COVID-19-A.vs.HC	204.012	HMDB0247358	5-(4-Hydroxybenzyl)thiazolidine-2,4-dione	3.88783	1.95897	0.0113431	0.0955069
COVID-19-A.vs.HC	244.154	HMDB0240764	2-Ethylacryloylcarnitine	2.82769	1.49962	0.0337948	0.18277
COVID-19-A.vs.HC	347.159	LMFA07010328	14,14,14-Trifluoro-11Z-tetradecenyl acetate	0.41795	-1.2586	0.0229235	0.146902
COVID-19-A.vs.HC	383.292	LMFA08020127	N-palmitoyl glutamine	0.581308	-0.782627	0.0131657	0.105913
COVID-19-A.vs.HC	301.216	HMDB0036776	Yucalexin A19	0.258038	-1.95434	0.00449628	0.0557307
COVID-19-A.vs.HC	446.325	HMDB0260132	(2S,3S,5S,8S,9S,10S,13S,14S,17S)-17-Acetyl-2-(2,2-dimethylmorpholino)-3-hydroxy-10,13-dimethylhexadecahydro-11H-cyclopenta[a]phenanthren-11-one	0.330441	-1.59753	0.00996826	0.0893274
COVID-19-A.vs.HC	626.352	HMDB0002579	Glycochenodeoxycholic acid 3-glucuronide	8.07393	3.01327	0.0082662	0.0795759
COVID-19-A.vs.HC	231.048	HMDB0251452	Diphenyl sulfide	3.3885	1.76065	0.0108236	0.0933095
COVID-19-A.vs.HC	606.347	HMDB0012937	Dynorphin B (6-9)	12.8958	3.68883	0.0451167	0.215012
COVID-19-A.vs.HC	231.17	HMDB0029131	Valylleucine	0.514146	-0.959749	0.000910087	0.0185525
COVID-19-A.vs.HC	230.247	HMDB0304813	Xestoaminol C	0.417307	-1.26082	0.000733638	0.0159304
COVID-19-A.vs.HC	395.065	HMDB0301766	Edetate disodium	0.491784	-1.0239	0.0334342	0.182185
COVID-19-A.vs.HC	450.32	LMPR0105050007	Ophiobolin S	3.66105	1.87226	0.0499142	0.224886
COVID-19-A.vs.HC	576.33	LMGP20010056	PC(0:0/20:4;O2)	3.51243	1.81247	0.00027558	0.00795875
COVID-19-A.vs.HC	257.112	HMDB0250058	(3s)-3-(Benzyloxy)-L-Aspartic Acid	3.99615	1.99861	0.0290757	0.167345
COVID-19-A.vs.HC	385.169	HMDB0245294	2-Phenylindole	0.342788	-1.54461	0.000368261	0.00984758
COVID-19-A.vs.HC	466.329	HMDB0240877	16-Methylheptadecanoylcarnitine	0.559201	-0.838561	0.0127177	0.103461
COVID-19-A.vs.HC	593.258	LMST01130043	3-O(beta-D-glucopyranosyl)-3beta,5beta,14beta,16beta-tetrahydroxy-19-oxo-bufa-20,22-dienolide	0.179212	-2.48026	0.000415521	0.0106813
COVID-19-A.vs.HC	202.05	HMDB0038991	Methyl dioxindole-3-acetate	0.496566	-1.00994	0.00574952	0.0636192
COVID-19-A.vs.HC	277.069		3-(5,7-Dimethoxy-4-oxo-4H-chromen-2-yl)propanoic acid	0.409168	-1.28924	0.0474403	0.220372
COVID-19-A.vs.HC	531.294	LMST02030121	Hydrocortisone cypionate	0.366122	-1.4496	0.0175017	0.127317
COVID-19-A.vs.HC	230.186	HMDB0041947	N1,N8-Diacetylspermidine	12.7566	3.67317	0.000118527	0.00444553
COVID-19-A.vs.HC	344.206	HMDB0241082	Dec-4-enedioylcarnitine	5.46655	2.45063	0.0207519	0.138091
COVID-19-A.vs.HC	284.294	HMDB0000269	Sphinganine	2.06678	1.04738	0.000213217	0.00669316
COVID-19-A.vs.HC	313.154	HMDB0013302	Phenylalanylphenylalanine	0.497666	-1.00675	0.0024041	0.0352972
COVID-19-A.vs.HC	547.304	HMDB0002497	Glycochenodeoxycholate-3-sulfate	5.03672	2.33249	0.0237676	0.151191
COVID-19-A.vs.HC	497.289	LMST01010116	Cucurbitacin S	0.501254	-0.996388	0.00258375	0.0365778
COVID-19-A.vs.HC	119.06	HMDB0244884	Indazole	0.310449	-1.68757	0.0110407	0.0946157
COVID-19-A.vs.HC	331.191	HMDB0248395	Andrographolide	0.303038	-1.72243	0.00232882	0.0344905
COVID-19-A.vs.HC	480.154	HMDB0037567	6-beta-D-Glucopyranosyldiosmetin	59.5141	5.89516	0.0359985	0.189715
COVID-19-A.vs.HC	575.258	HMDB0266580	PA(PGF1alpha/2:0)	1.99325	0.995126	1.30293e-05	0.0010751
COVID-19-A.vs.HC	210.123	HMDB0245883	3-Hydroxy-11-norcytisine	0.583459	-0.777297	0.00160242	0.0259177
COVID-19-A.vs.HC	239.165	HMDB0036184	7,8-Dehydro-3,4-dihydro-beta-ionol	0.433957	-1.20438	0.00790846	0.0779509
COVID-19-A.vs.HC	337.117	HMDB0256863	Alinamin	0.447358	-1.1605	0.00602839	0.065206
COVID-19-A.vs.HC	273.107	HMDB0012267	N-Succinyl-L,L-2,6-diaminopimelate	27.2305	4.76715	0.00129278	0.0231727
COVID-19-A.vs.HC	331.128	HMDB0256714	2-(4-Amino-1-isopropyl-1H-pyrazolo[3,4-d]pyrimidin-3-yl)-1H-indol-5-ol	2.83341	1.50254	0.00136612	0.0237953
COVID-19-A.vs.HC	233.067	HMDB0059767	Tetrahydro-2,5-furan-diacetic acid	4.66103	2.22065	0.0293782	0.167345
COVID-19-A.vs.HC	289.117	HMDB0034881	3-Carboxy-2,3,4,9-tetrahydro-1H-pyrido[3,4-b]indole-1-propanoic acid	0.554206	-0.851506	0.000331968	0.0091307
COVID-19-A.vs.HC	448.245	HMDB0014822	Tobramycin	0.489482	-1.03067	0.0279602	0.16442
COVID-19-A.vs.HC	322.123	HMDB0029368	Saxitoxin	2.96037	1.56578	0.0204151	0.137433
COVID-19-A.vs.HC	462.296	HMDB0006461	Linoelaidylcarnitine	0.529224	-0.918049	0.0157717	0.120919
COVID-19-A.vs.HC	411.134	HMDB0258682	Balipodect	3.15426	1.6573	0.00122813	0.022218
COVID-19-A.vs.HC	691.337	LMST01010192	Echinasteroside C 15-O-sulfate	4.60215	2.20231	0.0226686	0.145806
COVID-19-A.vs.HC	338.134	HMDB0247872	[[(3R,4R,5S,6R)-3-Acetamido-4,5-dihydroxy-6-(hydroxymethyl)oxan-2-yl]amino] N-phenylcarbamate	2.67438	1.41921	0.0336341	0.18257
COVID-19-A.vs.HC	284.294	HMDB0034146	Octadecanamide	0.4784	-1.06371	2.78143e-07	0.00010041
COVID-19-A.vs.HC	607.349	LMST01010192	ecdysone 25-O-D-glucopyranoside	3.35906	1.74806	0.0101827	0.090168
COVID-19-A.vs.HC	257.027	HMDB0041861	Cyanuric acid	2.44828	1.29177	0.00154413	0.0257771
COVID-19-A.vs.HC	179.07	HMDB0031055	(Z)-10-Hydroxy-8-decene-4,6-diynoic acid	0.506561	-0.981191	0.0225623	0.145806
COVID-19-A.vs.HC	216.019	HMDB0256480	Phosphohistidine	0.525935	-0.927044	0.00137206	0.0237953
COVID-19-A.vs.HC	374.253	LMFA01040040	methyl 9-hydroperoxy-10,12-epidioxy-13,15-octadecadienoate	8.50635	3.08854	0.0126161	0.103216
COVID-19-A.vs.HC	279.17	HMDB0013243	Leucylphenylalanine	0.548352	-0.866827	0.0121552	0.100012
COVID-19-A.vs.HC	288.252	LMSP01080049	Prosopinine	0.458565	-1.1248	0.000978016	0.0189564
COVID-19-A.vs.HC	1091.73	LMSP0601AA03	GM4(d18:1/20:0)	0.597329	-0.743402	0.0197176	0.136458
COVID-19-A.vs.HC	363.304	HMDB0254232	1-Piperidinepropanol, alpha-cyclohexyl-4-(3-hydroxyphenyl)-3,4-dimethyl-	14.6897	3.87673	0.0114677	0.0962749
COVID-19-A.vs.HC	336.216	HMDB0250918	Decenoylcarnitine	2.54991	1.35045	0.0345374	0.184812
COVID-19-A.vs.HC	299.139	HMDB0247920	Acetoxyacetylaminofluorene	0.55897	-0.839158	0.0290323	0.167345
COVID-19-A.vs.HC	187.022	HMDB0253136	1,3-Dinitro-5-nitroso-1,3,5-triazinane	3.44876	1.78608	0.00683583	0.0715286
COVID-19-A.vs.HC	269.258	HMDB0030275	Herculin	0.319308	-1.64698	0.0280106	0.16442
COVID-19-A.vs.HC	335.221	HMDB0062479	10-hydroxy-11S,12S-epoxy-5Z,8Z,14Z-eicosatrienoic acid	0.46648	-1.10011	0.0421832	0.209161
COVID-19-A.vs.HC	243.069	HMDB0036134	4-[(2-Furanylmethyl)thio]-2-pentanone	0.593046	-0.753785	0.00788121	0.0779484
COVID-19-A.vs.HC	484.362	LMST04030197	(25R)-3alpha,7alpha,12alpha,24S-tetrahydroxy-5beta-cholestan-26-oic acid	3.46928	1.79463	0.0243309	0.153173
COVID-19-A.vs.HC	407.208	HMDB0244860	1alpha-Hydroxycorticosterone	0.332732	-1.58757	0.00251786	0.035998
COVID-19-A.vs.HC	239.091	LMFA01150051	3,4-dimethyl-5-carboxyethyl-2-furanacrylic acid	0.488609	-1.03325	0.032832	0.180594
COVID-19-A.vs.HC	212.118	HMDB0251163	Dibenzodiazepine	0.335234	-1.57676	0.0155961	0.120346
COVID-19-A.vs.HC	498.186		Lankacidin C	5.02895	2.33026	0.00507185	0.0593016
COVID-19-A.vs.HC	339.092	HMDB0253490	inosine pyruvate	2.52108	1.33404	0.000916078	0.0185525
COVID-19-A.vs.HC	238.141	HMDB0001104	N-Acetyl-b-glucosaminylamine	2.08571	1.06054	4.88433e-05	0.00282119
COVID-19-A.vs.HC	502.315	HMDB0260432	Asi-222	1.83557	0.876228	1.98673e-05	0.00149822
COVID-19-A.vs.HC	265.108	HMDB0259397	Ulinastatin	0.562716	-0.829521	0.00505304	0.0593016
COVID-19-A.vs.HC	335.127	HMDB0253080	Hemi-babim	0.465306	-1.10375	0.0159141	0.12113
COVID-19-A.vs.HC	282.221	HMDB0032996	2-Undecyl-4(1H)-quinolinone	1.93735	0.954088	0.000402122	0.0104943
COVID-19-A.vs.HC	258.278	LMFA05000055	7Z-hexadecen-1-ol	0.44251	-1.17622	0.00269562	0.0378784
COVID-19-A.vs.HC	370.403	LMFA12000379	22-methyltricosan-2-one	0.561301	-0.833153	8.21807e-07	0.000215762
COVID-19-A.vs.HC	715.332	HMDB0040846	(S)-Nerolidol 3-O-[a-L-rhamnopyranosyl-(1->4)-a-L-rhamnopyranosyl-(1->6)-b-D-glucopyranoside]	4.66595	2.22217	0.0171397	0.126274
COVID-19-A.vs.HC	230.247	LMFA05000181	3Z-Tetradecen-1-ol	0.502006	-0.994222	0.000153662	0.00522088
COVID-19-A.vs.HC	198.127	HMDB0248982	Stilbene	0.400496	-1.32014	0.0045972	0.0559305
COVID-19-A.vs.HC	235.022	HMDB0246315	4-(Trifluoromethyl)benzoic acid	0.445251	-1.16731	0.0443109	0.213574
COVID-19-A.vs.HC	456.331	HMDB0241532	(9S,10E,12S,13S)-9,12,13-Trihydroxyoctadec-10-enoylcarnitine	3.15516	1.65771	0.0102174	0.090168
COVID-19-A.vs.HC	494.193	HMDB0253324	Iberdomide	3.7996	1.92585	9.82249e-05	0.00396884
COVID-19-A.vs.HC	450.202	HMDB0250062	Ethyl n-allyl-n-[(e)-2-methyl-3-[4-(4-amidinophenoxycarbonyl)-phenyl]propenoyl]amino acetate	13.7108	3.77724	0.0257789	0.157732
COVID-19-A.vs.HC	345.165	HMDB0254504	Metaphit	3.02973	1.59919	0.0113224	0.0955069
COVID-19-A.vs.HC	567.318	HMDB0002430	(3a,5b,7a)-23-Carboxy-7-hydroxy-24-norcholan-3-yl-b-D-Glucopyranosiduronic acid	3.442	1.78325	0.0200405	0.136458
COVID-19-A.vs.HC	325.238	HMDB0031048	Avocadyne 1-acetate	0.572267	-0.805239	0.012922	0.104828
COVID-19-A.vs.HC	465.302	HMDB0242632	Sisomicin sulfate	11.3364	3.50289	0.0046286	0.0559305
COVID-19-A.vs.HC	230.101	HMDB0251614	N-[Bis(3-aminopropyl)amino]-N-hydroxynitrous amide	2.03127	1.02238	0.000918631	0.0185525
COVID-19-A.vs.HC	537.319		DIHYDROCELASTRYL DIACETATE	9.90318	3.30789	0.0226428	0.145806
COVID-19-A.vs.HC	297.289	HMDB0062656	Linoleamide	0.442336	-1.17678	5.71881e-06	0.000686175
COVID-19-A.vs.HC	409.161	HMDB0030810	Porson	1.92048	0.94147	8.00506e-05	0.00366962
COVID-19-A.vs.HC	432.237	HMDB0041407	Clausarinol	1.91116	0.934446	0.000127467	0.00465746
COVID-19-A.vs.HC	351.179	HMDB0302042	Carthamoside A1	1.84121	0.880653	9.68732e-05	0.00396884
COVID-19-A.vs.HC	568.266	HMDB0249542	4-Chloro-2-nitrobenzylalcohol	2.55283	1.3521	0.0110138	0.0946157
COVID-19-A.vs.HC	384.114	HMDB0255303	N6-Succinyl Adenosine	4.10247	2.03649	0.0243443	0.153173
COVID-19-A.vs.HC	312.325	LMSP01080056	N,N-dimethyl-Safingol	1.88195	0.912229	1.57182e-05	0.00122687
COVID-19-A.vs.HC	448.341	HMDB0241584	(8Z,11Z,13E,15S)-15-Hydroxyicosa-8,11,13-trienoylcarnitine	0.502594	-0.992533	0.00120621	0.0220477
COVID-19-A.vs.HC	390.357	LMGL01020057	1-O-(2R-hydroxy-4Z-nonadecenyl)-sn-glycerol	0.47684	-1.06842	0.00224811	0.03364
COVID-19-A.vs.HC	293.114	HMDB0000594	gamma-Glutamylphenylalanine	2.15883	1.11025	0.000273395	0.00795875
COVID-19-A.vs.HC	195.112	HMDB0244117	1,2,3,4-Tetrahydroisoquinoline-3-carboxylic acid	0.514584	-0.95852	0.00987675	0.0891377
COVID-19-A.vs.HC	419.315	HMDB0303029	Furost-5-ene-3beta,22,26-triol	2.31449	1.21069	0.00696667	0.072359
COVID-19-A.vs.HC	262.164	HMDB0061189	3-Hydroxyisovalerylcarnitine	2.50413	1.32431	0.0159535	0.12113
COVID-19-A.vs.HC	318.28	LMFA01090036	18-fluoro-9E-octadecenoic acid	0.518387	-0.9479	4.03162e-05	0.0024773
COVID-19-A.vs.HC	194.045	HMDB0060602	N-acetyl-5-aminosalicylic acid	6.24461	2.64261	0.0481573	0.221816
COVID-19-A.vs.HC	263.138	HMDB0011177	Phenylalanylproline	0.629972	-0.666641	0.0259591	0.158164
COVID-19-A.vs.HC	243.196	HMDB0030928	Tridecanal	0.510201	-0.970861	0.0209931	0.139375
COVID-19-A.vs.HC	328.211	HMDB0241110	(4E,6Z)-3-Hydroxydeca-4,6-dienoylcarnitine	3.12615	1.64439	0.0468646	0.219005
COVID-19-A.vs.HC	153.03	HMDB0001212	Hydantoin-5-propionic acid	3.25905	1.70445	0.00751141	0.0750621
COVID-19-A.vs.HC	413.14	HMDB0037260	Todatriol glucoside	2.33997	1.22649	0.0104143	0.0908656
COVID-19-A.vs.HC	491.188	HMDB0029776	Dhurrin 6'-glucoside	0.347097	-1.52659	0.0240716	0.152454
COVID-19-A.vs.HC	507.27	HMDB0240601	LysoPG(16:0/0:0)	4.63505	2.21258	2.23672e-07	0.00010041
COVID-19-A.vs.HC	228.268	HMDB0243828	Pentadecylamine	0.575744	-0.7965	9.51408e-06	0.000886344
COVID-19-A.vs.HC	538.349	HMDB0242398	Chenodeoxycholyltyrosine	0.600502	-0.73576	0.0138705	0.110353
COVID-19-A.vs.HC	346.222	HMDB0240726	Sebacoyl-L-carnitine	4.70545	2.23433	0.00585915	0.0640955
COVID-19-A.vs.HC	252.088	HMDB0062177	N-lactoyl-Tyrosine	4.28971	2.10088	0.00591538	0.0644665
COVID-19-A.vs.HC	365.135	HMDB0033108	Semilepidinoside B	3.6385	1.86334	0.0466272	0.218626
COVID-19-A.vs.HC	619.382	HMDB0029315	Asparagoside B	12.5677	3.65164	0.00413934	0.0524317
COVID-19-A.vs.HC	578.382	LMGP01010829	PC(18:0/3:0)	0.483718	-1.04776	0.042513	0.209161
COVID-19-A.vs.HC	500.278	HMDB0011517	LysoPE(20:4(5Z,8Z,11Z,14Z)/0:0)	2.66397	1.41358	0.0446822	0.214
COVID-19-A.vs.HC	216.195	LMFA01030223	10Z-dodecenoic acid	0.596769	-0.744755	4.38246e-06	0.000632827
COVID-19-A.vs.HC	282.278	HMDB0037543	(±)-(Z)-2-(5-Tetradecenyl)cyclobutanone	0.514768	-0.958007	8.57491e-06	0.000825478
COVID-19-A.vs.HC	399.325	LMST01010324	3beta-hydroxy-5alpha-cholest-8(9),14(15)-dien-23-one	4.18296	2.06452	0.00577659	0.0636748
COVID-19-A.vs.HC	198.185	HMDB0038108	cis-Quinceoxepane	0.517639	-0.949982	6.53764e-05	0.00337155
COVID-19-A.vs.HC	158.117	HMDB0039673	4-Ethyl-2-hydroxy-3-methyl-2-cyclopenten-1-one	0.618177	-0.693908	0.00161075	0.0259177
COVID-19-A.vs.HC	180.138	HMDB0251292	4-Methylracephedrine	278.794	8.12306	0.0458891	0.21729
COVID-19-A.vs.HC	335.019	HMDB0030552	Thelephoric acid	0.621157	-0.686971	0.00599105	0.0650457
COVID-19-A.vs.HC	431.314	HMDB0302099	Kuguacin E	0.556203	-0.846317	0.00492158	0.0582521
COVID-19-A.vs.HC	403.32	HMDB0013330	3-Hydroxy-cis-5-tetradecenoylcarnitine	2.98724	1.57881	0.0250473	0.155229
COVID-19-A.vs.HC	185.128	HMDB0062266	1-(3-Pyridinyl)-1,4-butanediol	0.623931	-0.680541	0.00343092	0.0447523
COVID-19-A.vs.HC	673.352	HMDB0029780	2alpha-Hydroxypyracrenic acid	5.88761	2.55768	0.0123159	0.101046
COVID-19-A.vs.HC	524.336	LMGP01060028	PC(O-16:1(11Z)/0:0)	0.599417	-0.738367	0.00546424	0.0614036
COVID-19-A.vs.HC	429.226	HMDB0250465	Corticosterone-21-hemisuccinate	0.475257	-1.07322	0.00157688	0.0259177
COVID-19-A.vs.HC	183.123	HMDB0015654	Methacholine	2.2486	1.16903	0.00809329	0.0789643
COVID-19-A.vs.HC	525.269	HMDB0250421	L-Proline, 1-(N2-(1-carboxy-3-phenylpropyl)-N6-((4-hydroxyphenyl)iminomethyl)-L-lysyl)-, (S)-	0.25825	-1.95316	1.52811e-05	0.00122589
COVID-19-A.vs.HC	389.268	HMDB0062744	7alpha-hydroxy-3-oxochol-4-en-24-oic Acid	0.4857	-1.04186	0.0119953	0.0989786
COVID-19-A.vs.HC	618.234	HMDB0260307	6-(Diethylamino)-N-[2-[(1R)-3-methyl-7-oxo-5,10-diazatetracyclo[7.4.0.01,12.02,6]trideca-2(6),3,8-triene-10-carbonyl]-1H-indol-5-yl]-1-benzofuran-2-carboxamide	5.66679	2.50253	0.0072149	0.0736277
COVID-19-A.vs.HC	530.346	HMDB0038189	Carindone	1.63326	0.707751	1.26273e-05	0.00107258
COVID-19-A.vs.HC	375.254	HMDB0011580	MG(20:5(5Z,8Z,11Z,14Z,17Z)/0:0/0:0)	0.547692	-0.868562	0.04929	0.22382
COVID-19-A.vs.HC	538.385	LMGP01050041	PC(19:0/0:0)	0.518216	-0.948374	0.021993	0.143899
COVID-19-A.vs.HC	464.3	LMFA02000382	Solacetal B	7.98143	2.99665	0.00462181	0.0559305
COVID-19-A.vs.HC	337.205	HMDB0014727	Lisuride	0.637459	-0.649595	0.011626	0.0970405
COVID-19-A.vs.HC	242.283	HMDB0243891	Hexadecylamine	0.600535	-0.735681	4.24252e-06	0.000632827
COVID-19-A.vs.HC	245.185	HMDB0028910	Isoleucyl-Isoleucine	0.53356	-0.906278	0.0268178	0.16002
COVID-19-A.vs.HC	415.319	HMDB0242671	Diosgenin	0.524655	-0.93056	0.00166733	0.0264574
COVID-19-A.vs.HC	198.185	LMFA06000163	9Z,11-Dodecadienal	0.605067	-0.724832	7.3207e-06	0.000813161
COVID-19-A.vs.HC	498.255	HMDB0250446	Copanlisib	1.70804	0.772342	3.46622e-05	0.00224397
COVID-19-A.vs.HC	311.223	HMDB0031050	Methyl 2E,4Z-hexadecadienoate	0.443153	-1.17412	0.047688	0.22071
COVID-19-A.vs.HC	428.3	HMDB0241508	6-Hydroxyhexadecanedioylcarnitine	3.51387	1.81306	0.016211	0.121603
COVID-19-A.vs.HC	396.344	HMDB0006210	Heptadecanoyl carnitine	0.269212	-1.89319	0.00116697	0.0216133
COVID-19-A.vs.HC	332.261	HMDB0249586	Cannabidiol	0.565581	-0.822194	0.0173186	0.126623
COVID-19-A.vs.HC	462.299	HMDB0240599	LysoPE(P-18:1(9Z)/0:0)	0.632821	-0.660131	0.0262501	0.158268
COVID-19-A.vs.HC	402.182	HMDB0251648	3-Quinolinecarboxylic acid, 7-((3R)-3-(1-aminocyclopropyl)-1-pyrrolidinyl)-1-((1R,2S)-2-fluorocyclopropyl)-1,4-dihydro-8-methoxy-4-oxo-	756.78	9.56373	0.0249133	0.15473
COVID-19-A.vs.HC	486.282	HMDB0041421	Sarcodon scabrosus Depsipeptide	9.37617	3.229	0.00912111	0.0840847
COVID-19-A.vs.HC	411.239	HMDB0000949	Tetrahydrocortisol	0.308073	-1.69865	0.00293866	0.040222
COVID-19-A.vs.HC	469.227	HMDB0002421	7-Sulfocholic acid	4.04579	2.01642	0.0200928	0.136458
COVID-19-A.vs.HC	214.253	LMFA11000089	6Z-Tetradecene	0.651777	-0.617549	7.33792e-05	0.00344056
COVID-19-A.vs.HC	463.307	HMDB0242365	(1R)-5-[2-[(1S,7As)-1-[(1S)-1-(3-hydroxy-3-methylbutoxy)ethyl]-7a-methyl-2,3,3a,5,6,7-hexahydro-1H-inden-4-ylidene]ethylidene]-4-methylidenecyclohexane-1,3-diol	0.500487	-0.998596	0.0180845	0.130244
COVID-19-A.vs.HC	332.315	LMFA01080026	10-methoxy-octadecanoic acid	0.48916	-1.03162	0.000964485	0.0188205
COVID-19-A.vs.HC	328.23	HMDB0014749	Butorphanol	0.5389	-0.89191	0.0185028	0.131632
COVID-19-A.vs.HC	467.192	HMDB0035590	15-Acetoxyscirpene-3,4-diol 4-O-a-D-glucopyranoside	0.36744	-1.44442	0.0398316	0.202168
COVID-19-A.vs.HC	159.091	HMDB0244231	1,5-Naphthalenediamine	0.660689	-0.597956	0.000367272	0.00984758
COVID-19-A.vs.HC	331.226	LMFA03010104	11-deoxy-11-methylene-15-keto-PGD2	0.208294	-2.2633	8.69292e-05	0.00380381
COVID-19-A.vs.HC	331.226	HMDB0247723	a-Hydroxyprogesterone	0.267954	-1.89994	0.00326692	0.0436753
COVID-19-A.vs.HC	695.363	HMDB0060818	Digoxigenin bisdigitoxoside	4.49607	2.16866	0.0170379	0.126274
COVID-19-A.vs.HC	331.226	HMDB0246985	17,20,21-Trihydroxypregn-4-en-3-one	0.494386	-1.01629	0.00842554	0.0804795
COVID-19-A.vs.HC	219.133	HMDB0249659	Carboxyethyllysine	2.61678	1.38779	0.0442823	0.213574
COVID-19-A.vs.HC	541.266	HMDB0010320	Cortolone-3-glucuronide	0.219289	-2.1891	0.000200171	0.00635267
COVID-19-A.vs.HC	228.231	LMFA05000172	11E,13-Tetradecadien-1-ol	1.59633	0.674755	0.000177351	0.00576277
COVID-19-A.vs.HC	450.299	HMDB0241982	N-Linoleoyl Phenylalanine	2.03964	1.02831	0.0283811	0.166257
COVID-19-A.vs.HC	520.266	HMDB0240604	LysoPS(18:2(9Z,12Z)/0:0)	1.90523	0.929966	0.0056161	0.0626228
COVID-19-A.vs.HC	111.007	HMDB0000620	Glutaconic acid	0.619124	-0.691701	0.000523083	0.0126859
COVID-19-A.vs.HC	195.112	HMDB0001855	5-Hydroxytryptophol	0.404959	-1.30415	0.0431606	0.21108
COVID-19-A.vs.HC	280.091	HMDB0000982	5-Methylcytidine	0.620357	-0.68883	0.0389207	0.198943
COVID-19-A.vs.HC	417.335	LMST03020274	(24S)-24,25-dihydroxyvitamin D3 / (24S)-24,25-dihydroxycholecalciferol	4.03585	2.01287	0.0154646	0.119737
COVID-19-A.vs.HC	522.285	HMDB0248883	Batrachotoxinin A 20-alpha-benzoate	4.07615	2.02721	0.0458651	0.21729
COVID-19-A.vs.HC	304.284	LMFA01050053	17-hydroxy-heptadecanoic acid	0.494607	-1.01565	0.000936976	0.0186462
COVID-19-A.vs.HC	519.049	HMDB0003971	Beta-D-Fructose 6-phosphate	0.605572	-0.72363	0.01746	0.127317
COVID-19-A.vs.HC	246.169	HMDB0000688	Isovalerylcarnitine	1.78297	0.83428	0.0255156	0.157119
COVID-19-A.vs.HC	415.32	HMDB0302189	F-Chlorogenin	2.56808	1.36069	0.0187333	0.132278
COVID-19-A.vs.HC	192.032	HMDB0244750	2,4-Thiazolidinedicarboxylic acid, 2-methyl-	1.84825	0.88616	0.00372727	0.0480552
COVID-19-A.vs.HC	212.091	HMDB0060747	3-O-Methyl-a-methyldopa	1.75862	0.814446	0.00471057	0.0566838
COVID-19-A.vs.HC	217.121	HMDB0030763	(10S,11S)-Pterosin C	1.93849	0.954932	0.0196205	0.136458
COVID-19-A.vs.HC	244.227	HMDB0246783	5-Doxyl	0.654924	-0.610601	5.79862e-06	0.000686175
COVID-19-A.vs.HC	424.341	HMDB0241540	(6Z,9Z)-Octadeca-6,9-dienoylcarnitine	0.617676	-0.695078	0.00231993	0.0344905
COVID-19-A.vs.HC	191.019	HMDB0000193	Isocitric acid	0.627057	-0.673332	0.000288058	0.00823675
COVID-19-A.vs.HC	227.125	HMDB0251033	Desciclovir	0.586004	-0.771017	0.00798649	0.0784523
COVID-19-A.vs.HC	239.015		Methacrifos	1.77003	0.823776	0.000859981	0.0178678
COVID-19-A.vs.HC	430.296	HMDB0000631	Deoxycholic acid glycine conjugate	0.515148	-0.956942	0.0415263	0.20857
COVID-19-A.vs.HC	316.238	HMDB0256103	Pamaquine	0.558594	-0.840129	0.00457026	0.0559305
COVID-19-A.vs.HC	316.32	LMFA01020015	Tuberculostearic acid	0.531078	-0.913006	0.00513372	0.0594216
COVID-19-A.vs.HC	256.263	HMDB0243751	(Z)-11-Hexadecenal	0.537333	-0.896113	7.1082e-05	0.00342141
COVID-19-A.vs.HC	332.33	LMFA11000180	3Z,6Z,9Z,12Z,15Z-Tricosapentaene	0.575209	-0.797843	0.000271833	0.00795875
COVID-19-A.vs.HC	649.337	LMGP06050013	PI(22:4(7Z,10Z,13Z,16Z)/0:0)	2.88591	1.52903	0.0238979	0.151686
COVID-19-A.vs.HC	480.125	HMDB0258686	Talampicillin	646.314	9.33609	0.0206473	0.137712
COVID-19-A.vs.HC	305.085	HMDB0002721	1-Methylinosine	2.52625	1.337	0.0142194	0.112632
COVID-19-A.vs.HC	177.013	HMDB0246204	1,1,1-Trifluoro-2,4-pentanedione	0.560805	-0.834428	0.00136145	0.0237953
COVID-19-A.vs.HC	309.045	HMDB0259133	tri-glyceride	2.28387	1.19148	0.0170708	0.126274
COVID-19-A.vs.HC	151.075	HMDB0040925	2-(2-Furanyl)-3-methyl-2-butenal	0.599877	-0.737262	0.00514483	0.0594216
COVID-19-A.vs.HC	282.071	HMDB0255794	1-[3,4-Dihydroxy-5-(hydroxymethyl)oxolan-2-yl]-5-hydroxyimidazole-4-carboxamide	2.44779	1.29148	0.00883134	0.0825599
COVID-19-A.vs.HC	305.085	HMDB0029894	Xylobiose	2.71862	1.44287	0.0102407	0.090168
COVID-19-A.vs.HC	384.25	HMDB0242670	Actinonin	1.59648	0.67489	0.00123091	0.022218
COVID-19-A.vs.HC	594.339	LMGP01010668	PC(16:0/3:1(2E))	0.619156	-0.691626	0.0113037	0.0955069
COVID-19-A.vs.HC	292.156	HMDB0041870	Desethylchloroquine	0.568272	-0.815346	0.0380663	0.19792
COVID-19-A.vs.HC	304.08	HMDB0257910	1-(6-Aminopurin-9-yl)-5-methylpyrimidine-2,4-dione	2.73581	1.45197	0.0034401	0.0447523
COVID-19-A.vs.HC	422.325	HMDB0241546	(11E,13E)-9-Hydroxyoctadeca-11,13-dienoylcarnitine	0.582866	-0.778763	0.0135365	0.108292
COVID-19-A.vs.HC	298.346	HMDB0040709	10-Eicosene	0.645855	-0.630719	0.000177592	0.00576277
COVID-19-A.vs.HC	244.263	LMFA05000050	9-pentadecen-1-ol	0.54517	-0.875222	0.00744947	0.0747017
COVID-19-A.vs.HC	248.149	HMDB0013127	3-Hydroxybutyrylcarnitine	2.202	1.13882	0.0199022	0.136458
COVID-19-A.vs.HC	514.217	HMDB0006595	Alpha-Trisaccharide	0.597656	-0.742614	0.0107147	0.0926468
COVID-19-A.vs.HC	480.307	HMDB0013339	3-Hydroxy-11Z-octadecenoylcarnitine	0.620714	-0.687999	0.00332097	0.0437943
COVID-19-A.vs.HC	240.231	HMDB0039538	(6Z,9Z)-6,9-Pentadecadien-2-one	0.596796	-0.74469	0.000822423	0.0172113
COVID-19-A.vs.HC	299.125	HMDB0033143	Pyrraline	10.0272	3.32585	0.0340229	0.18329
COVID-19-A.vs.HC	348.107	HMDB0247381	H-Arg(NO2)-Obzl	1.82048	0.864318	0.0196971	0.136458
COVID-19-A.vs.HC	480.212	HMDB0244964	2-[benzyl(methyl)amino]ethyl methyl 2,6-dimethyl-4-(3-nitrophenyl)pyridine-3,5-dicarboxylate	1.57199	0.652594	0.00160037	0.0259177
COVID-19-A.vs.HC	218.138	HMDB0000824	Propionylcarnitine	2.05914	1.04204	0.0331953	0.181568
COVID-19-A.vs.HC	180.052	HMDB0244899	1H-Pyrazolo[3,4-d]pyrimidin-4-amine	3.18629	1.67188	0.0235724	0.15028
COVID-19-A.vs.HC	446.325	HMDB0241541	(2E,4E)-Octadeca-2,4-dienoylcarnitine	2.36492	1.24179	0.0450062	0.21484
COVID-19-A.vs.HC	399.325	LMFA07010407	13E,15E,18Z,20Z-pentacosatetraen-11-ynyl acetate	2.96106	1.56612	0.00699532	0.072359
COVID-19-A.vs.HC	679.314	HMDB0250416	4-Piperidinol, 1-(3-phenothiazin-10-ylpropyl)-	3.18656	1.672	0.00462212	0.0559305
COVID-19-A.vs.HC	446.229	HMDB0252877	Glycyl-histidyl-arginyl-proline	0.619734	-0.690278	0.00672045	0.071094
COVID-19-A.vs.HC	347.123	HMDB0062186	1-Deoxy-1-(N6-lysino)-D-fructose	1.72577	0.787244	0.00819809	0.079185
COVID-19-A.vs.HC	154.048	HMDB0001149	5-Aminolevulinic acid	1.83858	0.878588	0.0151673	0.118387
COVID-19-A.vs.HC	275.09		Ascochitin	0.463595	-1.10906	0.0289649	0.167345
COVID-19-A.vs.HC	554.383	HMDB0011149	LysoPC(O-18:0/0:0)	0.638036	-0.648289	0.0316507	0.175783
COVID-19-A.vs.HC	560.281	HMDB0253859	(2S)-2-[[2-[(2S,3S)-2-[[(2R)-2-Amino-3-mercaptopropyl]amino]-3-methylpentoxy]-1-oxo-3-phenylpropyl]amino]-4-methylsulfonylbutanoic acid propan-2-yl ester	0.624497	-0.679233	0.018193	0.130505
COVID-19-A.vs.HC	243.135	HMDB0242182	Hexanoylglutamine	2.51359	1.32975	0.0296866	0.168433
COVID-19-A.vs.HC	439.193	HMDB0036340	Ethyl 7-epi-12-hydroxyjasmonate glucoside	0.605112	-0.724726	0.0292879	0.167345
COVID-19-A.vs.HC	366.261	HMDB0258081	17,21-Dihydroxypregnane-3,20-dione	0.609527	-0.714238	0.0422293	0.209161
COVID-19-A.vs.HC	286.31	HMDB0029632	Oleyl alcohol	0.557951	-0.841789	0.00298066	0.0406045
COVID-19-A.vs.HC	458.347	HMDB0241808	8-[(2R,3S)-3-(8-Hydroxyoctyl)oxiran-2-yl]octanoylcarnitine	1.97916	0.984886	0.0329547	0.180594
COVID-19-A.vs.HC	136.039	HMDB0001972	3-Aminosalicylic acid	1.70047	0.765931	0.0190625	0.134274
COVID-19-A.vs.HC	363.12	LMFA01090038	3-iodo-hexadecanoic acid	1.83678	0.87718	0.0111822	0.0949829
COVID-19-A.vs.HC	429.299	HMDB0011554	MG(0:0/22:4(7Z,10Z,13Z,16Z)/0:0)	0.519854	-0.943822	0.0321894	0.178432
COVID-19-A.vs.HC	382.271	HMDB0001383	Sphinganine 1-phosphate	0.576122	-0.795553	0.0369853	0.193854
COVID-19-A.vs.HC	147.003	HMDB0244040	2,2,2-Trifluoroethyl	2.73279	1.45037	0.0412145	0.207727
COVID-19-A.vs.HC	231.073	HMDB0012948	Formyl-5-hydroxykynurenamine	1.70018	0.76569	0.0339437	0.183232
COVID-19-A.vs.HC	375.289	HMDB0241220	(4E)-3-Hydroxydodec-4-enoylcarnitine	2.02955	1.02116	0.0200118	0.136458
COVID-19-A.vs.HC	313.273	HMDB0011564	MG(16:0/0:0/0:0)	1.53159	0.615028	0.00151627	0.0254593
COVID-19-A.vs.HC	287.979	HMDB0001915	Alendronic acid	0.643209	-0.636641	0.00188942	0.0291098
COVID-19-A.vs.HC	412.284	HMDB0062330	N-Arachidonoyl GABA	2.87023	1.52116	0.0384145	0.198109
COVID-19-A.vs.HC	328.32	HMDB0013645	N,N-Dimethylsphingosine	0.655426	-0.609495	0.00022152	0.00687904
COVID-19-A.vs.HC	253.108	HMDB0030197	(Z)-3-Oxo-2-(2-pentenyl)-1-cyclopenteneacetic acid	0.501424	-0.995898	0.0291878	0.167345
COVID-19-A.vs.HC	354.245	HMDB0244591	(5E,8E,11E)-13-[(2S,3S)-3-Pentylthiiran-2-yl]trideca-5,8,11-trienoic acid	0.618949	-0.692108	0.0466322	0.218626
COVID-19-A.vs.HC	551.069	HMDB0012305	UDP-L-rhamnose	0.642679	-0.637829	0.0492223	0.22382
COVID-19-A.vs.HC	308.078	HMDB0010319	Indoxyl glucuronide	5.10387	2.35159	0.034283	0.184032
COVID-19-A.vs.HC	145.013	HMDB0000208	Oxoglutaric acid	1.72533	0.786875	0.00253137	0.0360128
COVID-19-A.vs.HC	301.215	HMDB0001852	all-trans-Retinoic acid	0.386424	-1.37174	0.0153819	0.119417
COVID-19-A.vs.HC	512.35	LMGP01060026	2-(8-[3]-ladderane-octanyl)-sn-glycero-3-phosphocholine	0.622608	-0.683603	0.0199807	0.136458
COVID-19-A.vs.HC	365.232	LMST02030098	Urocortisone	0.285597	-1.80795	0.00119477	0.0219777
COVID-19-A.vs.HC	226.216	LMFA01100007	2-amino-tetradecanoic acid	0.651741	-0.61763	0.000786082	0.0166927
COVID-19-A.vs.HC	179.056	HMDB0000700	Hydroxypropionic acid	1.69644	0.762513	0.0220731	0.143899
COVID-19-A.vs.HC	336.073	HMDB0011658	2,8-Dihydroxyquinoline-beta-D-glucuronide	2.18231	1.12586	0.0226509	0.145806
COVID-19-A.vs.HC	224.091	HMDB0094727	6-hydroxyphenylpropionylglycine	0.41983	-1.25212	0.0461873	0.218312
COVID-19-A.vs.HC	349.237	HMDB0040954	9alpha-(3-Methyl-2E-pentenoyloxy)-4S-hydroxy-10(14)-oplopen-3-one	0.272387	-1.87627	0.00943651	0.0859705
COVID-19-A.vs.HC	342.106	HMDB0028764	Aspartyl-Tryptophan	0.507877	-0.977449	0.0261353	0.158268
COVID-19-A.vs.HC	452.278	HMDB0011473	LysoPE(0:0/16:0)	1.53496	0.6182	0.00401408	0.0510691
COVID-19-A.vs.HC	165.055	HMDB0002072	4-Methoxyphenylacetic acid	1.66568	0.736112	0.0299488	0.16926
COVID-19-A.vs.HC	307.192	HMDB0040374	Ginsenoyne I	0.649302	-0.623039	0.0457332	0.21729
COVID-19-A.vs.HC	130.05	HMDB0061880	N-Acetyl-beta-alanine	1.51605	0.600318	0.0182111	0.130505
COVID-19-A.vs.HC	357.278	HMDB0060117	Tetracosahexaenoic acid, n-3	1.80553	0.852422	0.0218023	0.143756
COVID-19-A.vs.HC	311.123	HMDB0029104	Tyrosyl-Glutamate	1.64927	0.721824	0.00328169	0.0436753
COVID-19-A.vs.HC	288.216	HMDB0241043	6-Methylheptanoylcarnitine	0.646519	-0.629234	0.0248409	0.154613
COVID-19-A.vs.HC	169.122	HMDB0033201	9-Hydroxydecanoic acid	0.64909	-0.623509	0.0184174	0.131632
COVID-19-A.vs.HC	193.048	HMDB0014991	Temozolomide	4.30159	2.10487	0.0446232	0.214
COVID-19-A.vs.HC	560.31	HMDB0010385	LysoPC(18:1(11Z)/0:0)	0.550985	-0.859916	0.0474624	0.220372
COVID-19-A.vs.HC	480.277	LMPK11000002	Cytochalasin B	2.00987	1.00711	0.00934909	0.0854436
COVID-19-A.vs.HC	149.096		ANETHOLE	1.99818	0.998686	0.0345815	0.184812
COVID-19-A.vs.HC	174.056	HMDB0255085	n-benzoyl-d-alanine	2.78249	1.47638	0.0478013	0.22088
COVID-19-A.vs.HC	247.083	HMDB0033092	3-(1-Hydroxymethyl-1-propenyl)pentanedioic acid	6.50741	2.70208	0.0385663	0.198184
COVID-19-A.vs.HC	312.216	HMDB0241075	5-Hydroxydec-3-enoylcarnitine	0.629619	-0.667449	0.0229408	0.146902
COVID-19-A.vs.HC	453.001	HMDB0015629	Sitaxentan	1.81295	0.85834	0.0205894	0.137644
COVID-19-A.vs.HC	520.988	HMDB0303752	Sodium citrate	2.35173	1.23372	0.047074	0.219274
COVID-19-A.vs.HC	344.279	HMDB0002250	Dodecanoylcarnitine	0.649834	-0.621857	0.041332	0.207956
COVID-19-A.vs.HC	395.038		NORSTICTIC ACID	1.50619	0.590908	0.00131874	0.0233651
COVID-19-A.vs.HC	476.372	HMDB0242099	N-Nervonoyl Serine	0.622421	-0.684038	0.0261967	0.158268
COVID-19-A.vs.HC	238.107	HMDB0062175	N-Lactoylphenylalanine	1.51741	0.601607	0.00735583	0.0742785
COVID-19-A.vs.HC	205.035	HMDB0000379	2-Methylcitric acid	1.69285	0.759454	0.026248	0.158268
COVID-19-A.vs.HC	241.143	LMFA01020444	Mycinonic acid III	0.591277	-0.758095	0.0410331	0.207174
COVID-19-A.vs.HC	278.247	LMFA01140088	6-[1]-ladderane hexanol	0.622026	-0.684952	0.00922569	0.0845835
COVID-19-A.vs.HC	344.157	HMDB0240235	Thiazinamium	17.0569	4.09228	0.0484826	0.222005
COVID-19-A.vs.HC	269.189	HMDB0245889	3beta-Hydroxy-5,7-androstadien-17-one	0.436014	-1.19755	0.0253819	0.15663
COVID-19-A.vs.HC	213.022	HMDB0170765	4-Allylphenol sulfate	0.253547	-1.97967	0.00724775	0.0737024
COVID-19-A.vs.HC	259.001	HMDB0039820	8-Methoxy-6,7-methylenedioxycoumarin	0.209771	-2.25311	0.0103143	0.0902661
COVID-19-A.vs.HC	133.065	HMDB0034563	7-Nonene-3,5-diyn-1-ol	0.238965	-2.06513	0.00512107	0.0594216
COVID-19-A.vs.HC	119.049	HMDB0006236	Phenylacetaldehyde	1.64013	0.713808	0.0435972	0.212325
COVID-19-A.vs.HC	183.112	HMDB0062407	5-(3-Pyridyl)-2-hydroxytetrahydrofuran	2.84086	1.50633	0.0160492	0.12115
COVID-19-A.vs.HC	326.988	HMDB0304124	3-deoxy-D-arabino-heptulosonate-7-phosphate	0.0831544	-3.58806	0.00681197	0.0715286
COVID-19-A.vs.HC	351.009	HMDB0244010	1-Sulfooxymethylpyrene	0.322842	-1.6311	0.00649267	0.0694475
COVID-19-A.vs.HC	460.268	HMDB0250266	Cinobufagin	1.72723	0.788456	0.00270185	0.0378784
COVID-19-A.vs.HC	293.179	HMDB0014607	Sodium Tetradecyl Sulfate	0.601735	-0.7328	0.0133795	0.107333
COVID-19-A.vs.HC	323.008	HMDB0260294	Bis(4-nitrophenyl) hydrogen phosphate	0.0571535	-4.12901	0.0486073	0.222117
COVID-19-A.vs.HC	428.279	LMST05030018	3beta-Hydroxy-7-oxochol-5-en-24-oyl-glycine	2.04329	1.03089	0.0346203	0.184812
COVID-19-A.vs.HC	361.167	HMDB0036692	Heliangin	0.43684	-1.19482	0.0297441	0.168433
COVID-19-A.vs.HC	212.091	HMDB0303675	(R)-3,4-Dihydro-6,8-dihydroxy-3-methyl-1H-2-benzopyran-1-one	0.520536	-0.941929	0.0496688	0.22413
COVID-19-A.vs.HC	229.017	HMDB0240372	3-Phenylpropionic acid sulfate	0.481447	-1.05455	0.0262065	0.158268
COVID-19-A.vs.HC	349.132	HMDB0014359	Torasemide	0.441142	-1.18069	0.00713586	0.0733394
COVID-19-A.vs.HC	373.091	LMPK12113169	Herbacetin 7,4'-dimethyl ether 8-acetate	0.321911	-1.63527	0.0171165	0.126274
COVID-19-A.vs.HC	313.273	HMDB0245964	3-Palmitoyl-sn-glycerol	5.10325	2.35142	0.0293632	0.167345
COVID-19-A.vs.HC	463.232	LMST02030126	Hydrocortisone succinate	4.76279	2.25181	0.0489288	0.222881
COVID-19-A, Samples collected from acute phase of survival COVID-19 patients; COVID-19-F, Samples collected from acute phase of fetal COVID-19 patients; HC, Samples collected from healthy controls. FC, Fold change; FDR, False Discovery Rate.
